# Supplementary material for: Comparative analysis of mycorrhizal communities associated with Struthiopteris spicant (L.) Weiss across Europe and North America
Source: Front Plant Sci. 2024 Jun 4;15:1402946. doi: 10.3389/fpls.2024.1402946 (PMC11186384; doi:10.3389/fpls.2024.1402946)
Supplement: Supplementary file 6 [file Table_1.xlsx]

## Sheet: Sheet1
S1: Metadata of Strupthiopteris spicant and fungal taxonomic information registered during this study.
ASV	Sample	Population	sample_Sample	Country	Locality	Elevation	Latitude	Longitude	Glomeromycota Relative Abundance	Richness	Ascomycota Relative Abundance	Basiodiomycota Relative Abundance	Rozellomycota Relative Abundance	Population Abundance	Vitality	Fertility	Light	Mean_annual_temperature	Annual_precipitation	pH	Leaf_C.	Leaf_N.	Leaf_Ct	Leaf_Nt	Leaf_P	Leaf_C.N	Leaf_C.P	Soil_C.	Soil_N.	Soil_Ct	Soil_Nt	Soil_P	Soil_C.N	Soil_C.P	Kingdom	Phylum	Class	Order	Family	Genus	Species
ASV4	NW4A	NW4	NW4A	Norway	Tromso	94	69°50'17.5"N	18°50'55.3"E	1.22457	23	40.7119	0	0	II	strong	fertile	100	-1	2008	4.25	42.9754	0.952443	429.754	9.52443	0.963067	45.1213	446.734	19.1683	0.750323	429.754	9.52443	26.1975	45.1213	1.31354	Fungi	Ascomycota	Archaeorhizomycetes	Archaeorhizomycetales	Archaeorhizomycetaceae	Archaeorhizomyces
ASV2	E6B	E6	E6B	Spain	San Benito river	1455	41°12'58.9"N	3°27'38.9"W	8.61196	10	74.9106	23.879	0	IV	strong	sterile	62.8	12	538	0	38.7416	1.35665	387.416	13.5665	1.1062	28.5568	350.222	0	0	0	0	0	0	0	Fungi	Basidiomycota	Pucciniomycetes	Septobasidiales
ASV1	GE1A	GE	GE1A	Georgia	Batumi Botanikal	66	41°41'56.0"N	41°43'07.6"E	1.64246	6	9.30788	40.0871	0	IV	weak	sterile	0.1	10	2560	0	0	0	0	0	0	0	0	0	0	0	0	0	0	0	Fungi	Basidiomycota	Tremellomycetes	Tremellales	Trimorphomycetaceae	Saitozyma	podzolica
ASV8	NW1C	NW1	NW1C	Norway	Akershus	545	60°11'04"N	10°51'22"E	13.019	3	92.0271	27.5862	4.6989	I	strong	fertile	65.85	5	870	3.71	40.1376	0.870245	401.376	8.70245	0.955297	46.1222	438.698	4.8525	0.287479	401.376	8.70245	28.7514	46.1222	0.763424	Fungi	Ascomycota	Leotiomycetes	Helotiales
ASV3	E6A	E6	E6A	Spain	San Benito river	1455	41°12'59.3"N	3°27'38.6"W	11.8408	13	19.1073	10.3341	0	IV	strong	fertile	63.09	12	538	0	40.1098	1.6755	401.098	16.755	1.62074	23.939	247.479	0	0	0	0	0	0	0	Fungi	Ascomycota	Leotiomycetes	Helotiales	Tricladiaceae	Tricladium	attenuatum
ASV10	NW4A	NW4	NW4A	Norway	Tromso	94	69°50'17.5"N	18°50'55.3"E	1.22457	23	40.7119	0	0	II	strong	fertile	100	-1	2008	4.25	42.9754	0.952443	429.754	9.52443	0.963067	45.1213	446.734	19.1683	0.750323	429.754	9.52443	26.1975	45.1213	1.31354	Fungi	Ascomycota	Archaeorhizomycetes	Archaeorhizomycetales	Archaeorhizomycetaceae	Archaeorhizomyces
ASV5	3C	CH3	3C	Switzerland	Bellinzona	336	46°12'36.469"N	9°01'20.156"E	0	10	57.008	42.992	0	III	medium	fertile	84.93	12	1863	5.39	44.2648	1.7459	442.648	17.459	1.24635	25.3536	344.653	0.420385	70.5779	70.5779	4.20385	11.278	16.7889	0.521021	Fungi	Basidiomycota	Tremellomycetes	Trichosporonales	Trichosporonaceae	Apiotrichum	porosum
ASV17	US2C	US2	US2C	USA	Fall Creek	233	37°03'44.4"N	122°05'40.3"W	18.0072	25	0	0	0	I	medium	sterile	46.42	13	752	4.89	45.2214	3.75558	452.214	37.5558	4.57131	12.0411	98.9245	0	0	0	0	0	0	0	Fungi	Ascomycota	Leotiomycetes	Helotiales	Hyaloscyphaceae	Lachnum	pygmaeum
ASV24	US3E	US3	US3E	USA	Tomales Bay State Park	25	38°07'40.5"N	122°53'25.7"W	14.5499	15	77.2546	21.5531	5.61932	V	strong	fertile	45.89	15	471	5.6	45.7481	2.21183	457.481	22.1182	2.82013	20.6834	162.219	0	0	0	0	0	0	0	Fungi	Ascomycota	Sordariomycetes	Sordariales	Lasiosphaeriaceae	Fimetariella
ASV25	E2A	E2	E2A	Spain	Cadarnoxo	239	42°42'25.5"N	8°54'02.3"W	78.9174	7	14.9757	0	0	IX	medium	sterile	30.32	11	1361	0	40.0207	0.981077	400.207	9.81077	0.443122	40.7926	903.152	0	0	0	0	0	0	0	Fungi	Glomeromycota	Glomeromycetes	Glomerales	Glomeraceae	Glomus	macrocarpum
ASV26	IT1A	IT	IT1A	Italy	Calabria	1279	38°31'17.4"N	16°20'29.7"E	0	0	78.6411	0	0	III	weak	sterile	31.08	13	937	0	0	0	0	0	0	0	0	0	0	0	0	0	0	0	Fungi	Ascomycota	Leotiomycetes	Helotiales	Helotiales_fam_Incertae_sedis	Microglossum	griseoviride
ASV29	9B	CH9	9B	Switzerland	Vorderthal	1250	47°08'10.890"N	8°51'58.120"E	90.71	11	87.9819	0	0	III	weak	sterile	67.43	7	1637	4.56	43.8277	2.09213	438.277	20.9213	2.0199	20.9488	208.874	2.2757	463.275	463.275	22.757	26.299	20.3575	1.46663	Fungi	Glomeromycota	Glomeromycetes	Glomerales	Glomeraceae	Glomus	macrocarpum
ASV9	US3E	US3	US3E	USA	Tomales Bay State Park	25	38°07'40.5"N	122°53'25.7"W	14.5499	15	77.2546	21.5531	5.61932	V	strong	fertile	45.89	15	471	5.6	45.7481	2.21183	457.481	22.1182	2.82013	20.6834	162.219	0	0	0	0	0	0	0	Fungi	Ascomycota	Eurotiomycetes	Sclerococcales	Sclerococcaceae	Sclerococcum	ahtii
ASV9	US1C	US1	US1C	USA	Bacon Creek	1272	38°54'48.2"N	120°39'15.6"W	1.62126	11	62.8571	3.61253	0	VII	medium	sterile	32.55	8	1411	4.2	0	0	0	0	0	0	0	0	0	0	0	0	0	0	Fungi	Ascomycota	Eurotiomycetes	Sclerococcales	Sclerococcaceae	Sclerococcum	ahtii
ASV30	NW4A	NW4	NW4A	Norway	Tromso	94	69°50'17.5"N	18°50'55.3"E	1.22457	23	40.7119	0	0	II	strong	fertile	100	-1	2008	4.25	42.9754	0.952443	429.754	9.52443	0.963067	45.1213	446.734	19.1683	0.750323	429.754	9.52443	26.1975	45.1213	1.31354	Fungi	Ascomycota	Archaeorhizomycetes	Archaeorhizomycetales	Archaeorhizomycetaceae	Archaeorhizomyces
ASV23	E2D	E2	E2D	Spain	Cadarnoxo	239	42°42'24.4"N	8°54'01.5"W	55.6884	28	59.4008	7.20993	0	IX	weak	sterile	70.15	11	1361	0	44.3685	1.35994	443.685	13.5994	1.13187	32.6253	391.991	0	0	0	0	0	0	0	Fungi	Ascomycota	Leotiomycetes	Helotiales	Leotiaceae	Pezoloma	ericae
ASV37	9B	CH9	9B	Switzerland	Vorderthal	1250	47°08'10.890"N	8°51'58.120"E	90.71	11	87.9819	0	0	III	weak	sterile	67.43	7	1637	4.56	43.8277	2.09213	438.277	20.9213	2.0199	20.9488	208.874	2.2757	463.275	463.275	22.757	26.299	20.3575	1.46663	Fungi	Glomeromycota	Glomeromycetes	Glomerales	Glomeraceae	Glomus	macrocarpum
ASV21	NW4B	NW4	NW4B	Norway	Tromso	94	69°50'17.4"N	18°50'55.3"E	2.19956	4	84.955	8.76987	0	II	strong	fertile	100	-1	2008	4.44	40.7492	1.35111	407.492	13.5111	0.719644	30.1597	597.176	32.5556	1.37129	407.492	13.5111	16.2014	30.1597	0.984109	Fungi	Basidiomycota	Pucciniomycetes	Septobasidiales
ASV18	3C	CH3	3C	Switzerland	Bellinzona	336	46°12'36.469"N	9°01'20.156"E	0	10	57.008	42.992	0	III	medium	fertile	84.93	12	1863	5.39	44.2648	1.7459	442.648	17.459	1.24635	25.3536	344.653	0.420385	70.5779	70.5779	4.20385	11.278	16.7889	0.521021	Fungi	Ascomycota	Leotiomycetes	Helotiales	Hyaloscyphaceae	Pezizella
ASV19	E2A	E2	E2A	Spain	Cadarnoxo	239	42°42'25.5"N	8°54'02.3"W	78.9174	7	14.9757	0	0	IX	medium	sterile	30.32	11	1361	0	40.0207	0.981077	400.207	9.81077	0.443122	40.7926	903.152	0	0	0	0	0	0	0	Fungi	Glomeromycota	Glomeromycetes	Glomerales	Glomeraceae	Glomus	macrocarpum
ASV32	9B	CH9	9B	Switzerland	Vorderthal	1250	47°08'10.890"N	8°51'58.120"E	90.71	11	87.9819	0	0	III	weak	sterile	67.43	7	1637	4.56	43.8277	2.09213	438.277	20.9213	2.0199	20.9488	208.874	2.2757	463.275	463.275	22.757	26.299	20.3575	1.46663	Fungi	Glomeromycota	Glomeromycetes	Glomerales	Glomeraceae	Glomus	macrocarpum
ASV45	E2A	E2	E2A	Spain	Cadarnoxo	239	42°42'25.5"N	8°54'02.3"W	78.9174	7	14.9757	0	0	IX	medium	sterile	30.32	11	1361	0	40.0207	0.981077	400.207	9.81077	0.443122	40.7926	903.152	0	0	0	0	0	0	0	Fungi	Glomeromycota	Glomeromycetes	Glomerales	Glomeraceae	Glomus	macrocarpum
ASV1	E3D	E3	E3D	Spain	Mariaqueira river	307	43°29'16.3"N	8°01'03.9"W	0	6	98.5357	66.1769	4.1566	X	medium	sterile	61.17	10	1699	0	41.9253	1.33399	419.253	13.3399	1.03768	31.4285	404.031	0	0	0	0	0	0	0	Fungi	Basidiomycota	Tremellomycetes	Tremellales	Trimorphomycetaceae	Saitozyma	podzolica
ASV48	9B	CH9	9B	Switzerland	Vorderthal	1250	47°08'10.890"N	8°51'58.120"E	90.71	11	87.9819	0	0	III	weak	sterile	67.43	7	1637	4.56	43.8277	2.09213	438.277	20.9213	2.0199	20.9488	208.874	2.2757	463.275	463.275	22.757	26.299	20.3575	1.46663	Fungi	Glomeromycota	Glomeromycetes	Glomerales	Glomeraceae	Glomus	macrocarpum
ASV50	E4D	E4	E4D	Spain	Ladra river	400	43°09'48.8"N	7°42'37.9"W	14.3449	17	85.6551	3.63636	0	IV	weak	fertile	75.95	11	1394	0	42.0001	1.45473	420.001	14.5473	1.44171	28.8714	291.321	0	0	0	0	0	0	0	Fungi	Ascomycota	Dothideomycetes
ASV49	E2A	E2	E2A	Spain	Cadarnoxo	239	42°42'25.5"N	8°54'02.3"W	78.9174	7	14.9757	0	0	IX	medium	sterile	30.32	11	1361	0	40.0207	0.981077	400.207	9.81077	0.443122	40.7926	903.152	0	0	0	0	0	0	0	Fungi	Glomeromycota	Glomeromycetes	Glomerales	Glomeraceae	Glomus	macrocarpum
ASV54	E2A	E2	E2A	Spain	Cadarnoxo	239	42°42'25.5"N	8°54'02.3"W	78.9174	7	14.9757	0	0	IX	medium	sterile	30.32	11	1361	0	40.0207	0.981077	400.207	9.81077	0.443122	40.7926	903.152	0	0	0	0	0	0	0	Fungi	Glomeromycota	Glomeromycetes	Glomerales	Glomeraceae	Glomus	macrocarpum
ASV55	US2A	US2	US2A	USA	Fall Creek	233	37°03'44.2"N	122°05'40.5"W	6.0938	16	80.795	0	0	I	weak	sterile	36.42	13	752	3.99	45.0196	4.71712	450.197	47.1712	6.16139	9.54389	73.0673	0	0	0	0	0	0	0	Fungi	Ascomycota	Sordariomycetes	Hypocreales	Nectriaceae	Dactylonectria	amazonica
ASV46	NW4A	NW4	NW4A	Norway	Tromso	94	69°50'17.5"N	18°50'55.3"E	1.22457	23	40.7119	0	0	II	strong	fertile	100	-1	2008	4.25	42.9754	0.952443	429.754	9.52443	0.963067	45.1213	446.734	19.1683	0.750323	429.754	9.52443	26.1975	45.1213	1.31354	Fungi	Ascomycota	Archaeorhizomycetes	Archaeorhizomycetales	Archaeorhizomycetaceae	Archaeorhizomyces
ASV63	NW5A	NW5	NW5A	Norway	Lofoten	50	68°03'35.8"N	13°18'44.7"E	8.04215	7	63.4583	0	0	IV	medium	sterile	75.75	4	2537	4.57	44.2543	1.23818	442.543	12.3818	1.38713	35.7414	317.249	44.0508	1.24627	442.543	12.3818	35.5435	35.7414	1.02774	Fungi	Ascomycota	Eurotiomycetes	Sclerococcales	Sclerococcaceae	Sclerococcum	ahtii
ASV67	9B	CH9	9B	Switzerland	Vorderthal	1250	47°08'10.890"N	8°51'58.120"E	90.71	11	87.9819	0	0	III	weak	sterile	67.43	7	1637	4.56	43.8277	2.09213	438.277	20.9213	2.0199	20.9488	208.874	2.2757	463.275	463.275	22.757	26.299	20.3575	1.46663	Fungi	Glomeromycota	Glomeromycetes	Glomerales	Glomeraceae	Glomus	macrocarpum
ASV40	E2C	E2	E2C	Spain	Cadarnoxo	239	42°42'24.8"N	8°54'01.9"W	33.3892	11	44.3116	6.10691	0	IX	weak	sterile	61.49	11	1361	0	43.4145	1.19327	434.145	11.9327	0.839904	36.3827	516.899	0	0	0	0	0	0	0	Fungi	Ascomycota	Leotiomycetes	Helotiales	Hyaloscyphaceae	Lachnellula	fuscosanguinea
ASV3	NW1C	NW1	NW1C	Norway	Akershus	545	60°11'04"N	10°51'22"E	13.019	3	92.0271	27.5862	4.6989	I	strong	fertile	65.85	5	870	3.71	40.1376	0.870245	401.376	8.70245	0.955297	46.1222	438.698	4.8525	0.287479	401.376	8.70245	28.7514	46.1222	0.763424	Fungi	Ascomycota	Leotiomycetes	Helotiales	Tricladiaceae	Tricladium	attenuatum
ASV71	NW4A	NW4	NW4A	Norway	Tromso	94	69°50'17.5"N	18°50'55.3"E	1.22457	23	40.7119	0	0	II	strong	fertile	100	-1	2008	4.25	42.9754	0.952443	429.754	9.52443	0.963067	45.1213	446.734	19.1683	0.750323	429.754	9.52443	26.1975	45.1213	1.31354	Fungi	Ascomycota	Leotiomycetes	Helotiales	Leotiaceae	Gorgomyces	honrubiae
ASV68	US1C	US1	US1C	USA	Bacon Creek	1272	38°54'48.2"N	120°39'15.6"W	1.62126	11	62.8571	3.61253	0	VII	medium	sterile	32.55	8	1411	4.2	0	0	0	0	0	0	0	0	0	0	0	0	0	0	Fungi	Ascomycota	Archaeorhizomycetes	Archaeorhizomycetales	Archaeorhizomycetaceae	Archaeorhizomyces
ASV74	9B	CH9	9B	Switzerland	Vorderthal	1250	47°08'10.890"N	8°51'58.120"E	90.71	11	87.9819	0	0	III	weak	sterile	67.43	7	1637	4.56	43.8277	2.09213	438.277	20.9213	2.0199	20.9488	208.874	2.2757	463.275	463.275	22.757	26.299	20.3575	1.46663	Fungi	Glomeromycota	Glomeromycetes	Glomerales	Glomeraceae	Glomus	macrocarpum
ASV77	12D	CH12	12D	Switzerland	Konolfingen	805	46°51'40.344"N	7°38'06.975"E	0	0	100	16.5273	0	I	weak	sterile	89.83	-5	2461	5.04	41.5835	1.28733	415.835	12.8733	0.662681	32.3021	612.395	0.525164	123.358	123.358	5.25164	11.4532	23.4894	0.896727	Fungi	Ascomycota	Dothideomycetes	Venturiales	Venturiaceae	Cylindrosympodium
ASV3	12D	CH12	12D	Switzerland	Konolfingen	805	46°51'40.344"N	7°38'06.975"E	0	0	100	16.5273	0	I	weak	sterile	89.83	-5	2461	5.04	41.5835	1.28733	415.835	12.8733	0.662681	32.3021	612.395	0.525164	123.358	123.358	5.25164	11.4532	23.4894	0.896727	Fungi	Ascomycota	Leotiomycetes	Helotiales	Tricladiaceae	Tricladium	attenuatum
ASV78	GE1A	GE	GE1A	Georgia	Batumi Botanikal	66	41°41'56.0"N	41°43'07.6"E	1.64246	6	9.30788	40.0871	0	IV	weak	sterile	0.1	10	2560	0	0	0	0	0	0	0	0	0	0	0	0	0	0	0	Fungi	Ascomycota	Dothideomycetes	Mytilinidales	Gloniaceae	Cenococcum
ASV21	NW4A	NW4	NW4A	Norway	Tromso	94	69°50'17.5"N	18°50'55.3"E	1.22457	23	40.7119	0	0	II	strong	fertile	100	-1	2008	4.25	42.9754	0.952443	429.754	9.52443	0.963067	45.1213	446.734	19.1683	0.750323	429.754	9.52443	26.1975	45.1213	1.31354	Fungi	Basidiomycota	Pucciniomycetes	Septobasidiales
ASV18	IT1B	IT	IT1B	Italy	Calabria	1279	38°31'17.3"N	16°20'29.0"E	0	7	96.5392	3.37933	3.46084	III	medium	sterile	26.1	13	937	0	0	0	0	0	0	0	0	0	0	0	0	0	0	0	Fungi	Ascomycota	Leotiomycetes	Helotiales	Hyaloscyphaceae	Pezizella
ASV82	E3C	E3	E3C	Spain	Mariaqueira river	307	43°29'15.8"N	8°01'03.8"W	0	0	93.7651	2.0783	1.24666	X	strong	fertile	73.01	10	1699	0	41.9204	1.20473	419.204	12.0473	0.920399	34.7964	455.459	0	0	0	0	0	0	0	Fungi	Ascomycota	Sordariomycetes	Sordariales	Lasiosphaeriaceae	Fimetariella
ASV83	12D	CH12	12D	Switzerland	Konolfingen	805	46°51'40.344"N	7°38'06.975"E	0	0	100	16.5273	0	I	weak	sterile	89.83	-5	2461	5.04	41.5835	1.28733	415.835	12.8733	0.662681	32.3021	612.395	0.525164	123.358	123.358	5.25164	11.4532	23.4894	0.896727	Fungi	Ascomycota	Leotiomycetes	Helotiales	Hyaloscyphaceae	Hyaloscypha	finlandica
ASV84	US1C	US1	US1C	USA	Bacon Creek	1272	38°54'48.2"N	120°39'15.6"W	1.62126	11	62.8571	3.61253	0	VII	medium	sterile	32.55	8	1411	4.2	0	0	0	0	0	0	0	0	0	0	0	0	0	0	Fungi	Ascomycota	Archaeorhizomycetes	Archaeorhizomycetales	Archaeorhizomycetaceae	Archaeorhizomyces
ASV85	12D	CH12	12D	Switzerland	Konolfingen	805	46°51'40.344"N	7°38'06.975"E	0	0	100	16.5273	0	I	weak	sterile	89.83	-5	2461	5.04	41.5835	1.28733	415.835	12.8733	0.662681	32.3021	612.395	0.525164	123.358	123.358	5.25164	11.4532	23.4894	0.896727	Fungi	Ascomycota	Leotiomycetes	Helotiales	Hyaloscyphaceae	Hyaloscypha	finlandica
ASV62	E2A	E2	E2A	Spain	Cadarnoxo	239	42°42'25.5"N	8°54'02.3"W	78.9174	7	14.9757	0	0	IX	medium	sterile	30.32	11	1361	0	40.0207	0.981077	400.207	9.81077	0.443122	40.7926	903.152	0	0	0	0	0	0	0	Fungi	Glomeromycota	Glomeromycetes	Glomerales	Glomeraceae	Glomus	macrocarpum
ASV59	NW3A	NW3	NW3A	Norway	Møre og Romsdal	40	62°26'49"N	06°34'02"E	46.0638	19	42.9119	0	0	II	medium	fertile	74.92	4	2976	5.51	42.0132	1.68101	420.132	16.8101	0.610836	24.9928	668.681	13.4866	0.695976	420.132	16.8101	36.8452	24.9928	0.254895	Fungi	Ascomycota	Leotiomycetes	Helotiales	Helotiaceae	Collophora
ASV87	US3A	US3	US3A	USA	Tomales Bay State Park	25	38°07'38.6"N	122°53'26.3"W	63.1633	12	31.5873	5.2494	0	V	strong	fertile	22.66	15	471	4.86	42.7671	1.64057	427.671	16.4057	1.79078	26.0685	238.818	0	0	0	0	0	0	0	Fungi	Ascomycota	Leotiomycetes	Helotiales	Leotiaceae	Pezoloma	ericae
ASV70	NW3A	NW3	NW3A	Norway	Møre og Romsdal	40	62°26'49"N	06°34'02"E	46.0638	19	42.9119	0	0	II	medium	fertile	74.92	4	2976	5.51	42.0132	1.68101	420.132	16.8101	0.610836	24.9928	668.681	13.4866	0.695976	420.132	16.8101	36.8452	24.9928	0.254895	Fungi	Glomeromycota	Glomeromycetes	Glomerales	Glomeraceae	Glomus	macrocarpum
ASV51	US3A	US3	US3A	USA	Tomales Bay State Park	25	38°07'38.6"N	122°53'26.3"W	63.1633	12	31.5873	5.2494	0	V	strong	fertile	22.66	15	471	4.86	42.7671	1.64057	427.671	16.4057	1.79078	26.0685	238.818	0	0	0	0	0	0	0	Fungi	Glomeromycota	Glomeromycetes	Glomerales	Glomeraceae	Glomus	macrocarpum
ASV92	3C	CH3	3C	Switzerland	Bellinzona	336	46°12'36.469"N	9°01'20.156"E	0	10	57.008	42.992	0	III	medium	fertile	84.93	12	1863	5.39	44.2648	1.7459	442.648	17.459	1.24635	25.3536	344.653	0.420385	70.5779	70.5779	4.20385	11.278	16.7889	0.521021	Fungi	Ascomycota	Sordariomycetes	Hypocreales	Hypocreales_fam_Incertae_sedis	Acremonium	nepalense
ASV95	US1E	US1	US1E	USA	Bacon Creek	1272	38°54'49.7"N	120°39'15.3"W	35.4748	10	98.3787	37.1429	0	VII	strong	sterile	46.29	8	1411	4.41	0	0	0	0	0	0	0	0	0	0	0	0	0	0	Fungi	Ascomycota	Leotiomycetes	Helotiales
ASV1	E2A	E2	E2A	Spain	Cadarnoxo	239	42°42'25.5"N	8°54'02.3"W	78.9174	7	14.9757	0	0	IX	medium	sterile	30.32	11	1361	0	40.0207	0.981077	400.207	9.81077	0.443122	40.7926	903.152	0	0	0	0	0	0	0	Fungi	Basidiomycota	Tremellomycetes	Tremellales	Trimorphomycetaceae	Saitozyma	podzolica
ASV60	NW3A	NW3	NW3A	Norway	Møre og Romsdal	40	62°26'49"N	06°34'02"E	46.0638	19	42.9119	0	0	II	medium	fertile	74.92	4	2976	5.51	42.0132	1.68101	420.132	16.8101	0.610836	24.9928	668.681	13.4866	0.695976	420.132	16.8101	36.8452	24.9928	0.254895	Fungi	Ascomycota	Leotiomycetes	Helotiales	Leotiaceae
ASV66	IT1B	IT	IT1B	Italy	Calabria	1279	38°31'17.3"N	16°20'29.0"E	0	7	96.5392	3.37933	3.46084	III	medium	sterile	26.1	13	937	0	0	0	0	0	0	0	0	0	0	0	0	0	0	0	Fungi	Ascomycota	Dothideomycetes	Mytilinidales	Gloniaceae	Cenococcum
ASV96	US2A	US2	US2A	USA	Fall Creek	233	37°03'44.2"N	122°05'40.5"W	6.0938	16	80.795	0	0	I	weak	sterile	36.42	13	752	3.99	45.0196	4.71712	450.197	47.1712	6.16139	9.54389	73.0673	0	0	0	0	0	0	0	Fungi	Ascomycota	Dothideomycetes	Pleosporales
ASV47	NW4A	NW4	NW4A	Norway	Tromso	94	69°50'17.5"N	18°50'55.3"E	1.22457	23	40.7119	0	0	II	strong	fertile	100	-1	2008	4.25	42.9754	0.952443	429.754	9.52443	0.963067	45.1213	446.734	19.1683	0.750323	429.754	9.52443	26.1975	45.1213	1.31354	Fungi	Ascomycota	Leotiomycetes	Helotiales	Dermateaceae	Pseudofabraea	citricarpa
ASV69	NW3A	NW3	NW3A	Norway	Møre og Romsdal	40	62°26'49"N	06°34'02"E	46.0638	19	42.9119	0	0	II	medium	fertile	74.92	4	2976	5.51	42.0132	1.68101	420.132	16.8101	0.610836	24.9928	668.681	13.4866	0.695976	420.132	16.8101	36.8452	24.9928	0.254895	Fungi	Glomeromycota	Glomeromycetes	Glomerales	Glomeraceae	Glomus	macrocarpum
ASV15	3C	CH3	3C	Switzerland	Bellinzona	336	46°12'36.469"N	9°01'20.156"E	0	10	57.008	42.992	0	III	medium	fertile	84.93	12	1863	5.39	44.2648	1.7459	442.648	17.459	1.24635	25.3536	344.653	0.420385	70.5779	70.5779	4.20385	11.278	16.7889	0.521021	Fungi	Ascomycota	Leotiomycetes	Helotiales	Dermateaceae	Pseudofabraea	citricarpa
ASV97	US1E	US1	US1E	USA	Bacon Creek	1272	38°54'49.7"N	120°39'15.3"W	35.4748	10	98.3787	37.1429	0	VII	strong	sterile	46.29	8	1411	4.41	0	0	0	0	0	0	0	0	0	0	0	0	0	0	Fungi	Glomeromycota	Glomeromycetes	Glomerales	Glomeraceae	Glomus	macrocarpum
ASV61	US2C	US2	US2C	USA	Fall Creek	233	37°03'44.4"N	122°05'40.3"W	18.0072	25	0	0	0	I	medium	sterile	46.42	13	752	4.89	45.2214	3.75558	452.214	37.5558	4.57131	12.0411	98.9245	0	0	0	0	0	0	0	Fungi	Ascomycota	Leotiomycetes	Helotiales
ASV98	E2D	E2	E2D	Spain	Cadarnoxo	239	42°42'24.4"N	8°54'01.5"W	55.6884	28	59.4008	7.20993	0	IX	weak	sterile	70.15	11	1361	0	44.3685	1.35994	443.685	13.5994	1.13187	32.6253	391.991	0	0	0	0	0	0	0	Fungi	Ascomycota	Leotiomycetes	Helotiales
ASV1	E5C	E5	E5C	Spain	Ortigal river	1030	42°49'28.7"N	6°52'45.6"W	2.11912	8	53.5559	7.90426	0	IX	medium	fertile	74.33	12	577	0	41.5934	1.67925	415.934	16.7925	1.17953	24.769	352.627	0	0	0	0	0	0	0	Fungi	Basidiomycota	Tremellomycetes	Tremellales	Trimorphomycetaceae	Saitozyma	podzolica
ASV99	E4C	E4	E4C	Spain	Ladra river	400	43°09'47.7"N	7°42'38.2"W	45.3618	14	36.9369	0	0	IV	medium	fertile	57.55	11	1394	0	42.6413	1.52058	426.413	15.2058	0.954513	28.0428	446.734	0	0	0	0	0	0	0	Fungi	Ascomycota	Leotiomycetes	Helotiales	Helotiaceae	Collophora
ASV1	E4C	E4	E4C	Spain	Ladra river	400	43°09'47.7"N	7°42'38.2"W	45.3618	14	36.9369	0	0	IV	medium	fertile	57.55	11	1394	0	42.6413	1.52058	426.413	15.2058	0.954513	28.0428	446.734	0	0	0	0	0	0	0	Fungi	Basidiomycota	Tremellomycetes	Tremellales	Trimorphomycetaceae	Saitozyma	podzolica
ASV102	NW3A	NW3	NW3A	Norway	Møre og Romsdal	40	62°26'49"N	06°34'02"E	46.0638	19	42.9119	0	0	II	medium	fertile	74.92	4	2976	5.51	42.0132	1.68101	420.132	16.8101	0.610836	24.9928	668.681	13.4866	0.695976	420.132	16.8101	36.8452	24.9928	0.254895	Fungi	Ascomycota	Leotiomycetes	Helotiales	Helotiaceae	Hymenoscyphus	tetracladius
ASV103	NW3A	NW3	NW3A	Norway	Møre og Romsdal	40	62°26'49"N	06°34'02"E	46.0638	19	42.9119	0	0	II	medium	fertile	74.92	4	2976	5.51	42.0132	1.68101	420.132	16.8101	0.610836	24.9928	668.681	13.4866	0.695976	420.132	16.8101	36.8452	24.9928	0.254895	Fungi	Ascomycota	Leotiomycetes	Helotiales
ASV106	12A	CH12	12A	Switzerland	Konolfingen	805	46°51'39.424"N	7°38'07.519"E	0	0	31.7337	0	0	I	medium	sterile	84.81	-5	2461	4.69	0	0	0	0	0	0	0	0.184911	36.6246	36.6246	1.84911	5.8343	19.8066	0.522643	Fungi	Ascomycota	Leotiomycetes	Helotiales	Dermateaceae	Parafabraea	caliginosa
ASV65	P1C	P	P1C	Madeira	Madeira	1001	32°45'15"N	17°01'17"W	13.2269	6	48.0994	0	0	I	medium	fertile	38.45	19	924	5.36	42.2411	1.12872	422.411	11.2872	1.79123	37.424	235.822	9.87529	0.677699	98.7529	6.77699	70.5424	14.5718	0.116298	Fungi	Ascomycota	Eurotiomycetes	Sclerococcales	Sclerococcaceae	Sclerococcum	ahtii
ASV14	G2D	G2	G2D	Germany	Braunlage	616	51°44'10.5"N	10°37'43.4"E	0	0	5.40915	62.5418	0	unknown	unknown	unknown	0.1	8	831	0	45.3241	2.20304	453.241	22.0304	2.7698	20.5735	151.624	0	0	0	0	0	0	0	Fungi	Ascomycota	Dothideomycetes	Pleosporales	Didymellaceae
ASV76	9A	CH9	9A	Switzerland	Vorderthal	1250	47°08'11.121"N	8°51'59.076"E	5.02632	5	9.29003	0	0	III	strong	sterile	66.46	7	1637	3.97	43.9089	1.65502	439.089	16.5502	1.22895	26.5306	343.247	0.780146	130.665	130.665	7.80146	16.5759	16.7487	0.656298	Fungi	Ascomycota	Leotiomycetes	Helotiales	Myxotrichaceae	Oidiodendron
ASV81	IT1B	IT	IT1B	Italy	Calabria	1279	38°31'17.3"N	16°20'29.0"E	0	7	96.5392	3.37933	3.46084	III	medium	sterile	26.1	13	937	0	0	0	0	0	0	0	0	0	0	0	0	0	0	0	Fungi	Ascomycota	Leotiomycetes	Helotiales
ASV1	US3D	US3	US3D	USA	Tomales Bay State Park	25	38°07'39.7"N	122°53'25.8"W	34.2525	13	38.575	8.19557	0	V	medium	sterile	27.49	15	471	4.77	45.7303	3.55545	457.303	35.5545	4.87405	12.862	93.8241	0	0	0	0	0	0	0	Fungi	Basidiomycota	Tremellomycetes	Tremellales	Trimorphomycetaceae	Saitozyma	podzolica
ASV111	E2C	E2	E2C	Spain	Cadarnoxo	239	42°42'24.8"N	8°54'01.9"W	33.3892	11	44.3116	6.10691	0	IX	weak	sterile	61.49	11	1361	0	43.4145	1.19327	434.145	11.9327	0.839904	36.3827	516.899	0	0	0	0	0	0	0	Fungi	Glomeromycota	Glomeromycetes	Glomerales	Glomeraceae	Glomus	macrocarpum
ASV80	E3D	E3	E3D	Spain	Mariaqueira river	307	43°29'16.3"N	8°01'03.9"W	0	6	98.5357	66.1769	4.1566	X	medium	sterile	61.17	10	1699	0	41.9253	1.33399	419.253	13.3399	1.03768	31.4285	404.031	0	0	0	0	0	0	0	Fungi	Basidiomycota	Tremellomycetes	Tremellales	Trimorphomycetaceae	Saitozyma	podzolica
ASV73	US3D	US3	US3D	USA	Tomales Bay State Park	25	38°07'39.7"N	122°53'25.8"W	34.2525	13	38.575	8.19557	0	V	medium	sterile	27.49	15	471	4.77	45.7303	3.55545	457.303	35.5545	4.87405	12.862	93.8241	0	0	0	0	0	0	0	Fungi	Ascomycota	Leotiomycetes	Helotiales	Dermateaceae	Pseudofabraea	citricarpa
ASV58	NW1C	NW1	NW1C	Norway	Akershus	545	60°11'04"N	10°51'22"E	13.019	3	92.0271	27.5862	4.6989	I	strong	fertile	65.85	5	870	3.71	40.1376	0.870245	401.376	8.70245	0.955297	46.1222	438.698	4.8525	0.287479	401.376	8.70245	28.7514	46.1222	0.763424	Fungi	Glomeromycota	Glomeromycetes	Glomerales	Glomeraceae
ASV113	E2D	E2	E2D	Spain	Cadarnoxo	239	42°42'24.4"N	8°54'01.5"W	55.6884	28	59.4008	7.20993	0	IX	weak	sterile	70.15	11	1361	0	44.3685	1.35994	443.685	13.5994	1.13187	32.6253	391.991	0	0	0	0	0	0	0	Fungi	Glomeromycota
ASV117	E5A	E5	E5A	Spain	Ortigal river	1030	42°49'29.4"N	6°52'46.3"W	53.1805	15	43.0241	3.79535	0	IX	medium	fertile	78.73	12	577	0	41.7534	1.56132	417.534	15.6132	1.6932	26.7424	246.595	0	0	0	0	0	0	0	Fungi	Ascomycota	Leotiomycetes	Helotiales
ASV2	US3E	US3	US3E	USA	Tomales Bay State Park	25	38°07'40.5"N	122°53'25.7"W	14.5499	15	77.2546	21.5531	5.61932	V	strong	fertile	45.89	15	471	5.6	45.7481	2.21183	457.481	22.1182	2.82013	20.6834	162.219	0	0	0	0	0	0	0	Fungi	Basidiomycota	Pucciniomycetes	Septobasidiales
ASV43	E2C	E2	E2C	Spain	Cadarnoxo	239	42°42'24.8"N	8°54'01.9"W	33.3892	11	44.3116	6.10691	0	IX	weak	sterile	61.49	11	1361	0	43.4145	1.19327	434.145	11.9327	0.839904	36.3827	516.899	0	0	0	0	0	0	0	Fungi	Ascomycota	Leotiomycetes	Helotiales
ASV79	FR1A	FR	FR1A	France	Corsica	259	42°28'56.6"N	9°09'06.7"E	6.07577	3	88.1344	1.22873	0	II	weak	sterile	27.17	10	1441	4.53	40.7706	1.24047	407.706	12.4047	0.718223	32.867	247.331	4.40749	0.311736	407.706	12.4047	9.64801	32.867	0.577416	Fungi	Ascomycota	Dothideomycetes	Pleosporales
ASV119	NW1A	NW1	NW1A	Norway	Akershus	545	60°11'04"N	10°51'22"E	0	6	72.4138	0	0	I	weak	sterile	68.64	5	870	4.05	41.6458	1.10972	416.458	11.0972	1.42646	37.5282	314.734	34.5407	1.35137	416.458	11.0972	29.3713	37.5282	0.434128	Fungi	Ascomycota	Leotiomycetes	Helotiales
ASV27	E2A	E2	E2A	Spain	Cadarnoxo	239	42°42'25.5"N	8°54'02.3"W	78.9174	7	14.9757	0	0	IX	medium	sterile	30.32	11	1361	0	40.0207	0.981077	400.207	9.81077	0.443122	40.7926	903.152	0	0	0	0	0	0	0	Fungi	Ascomycota	Dothideomycetes	Capnodiales	Cladosporiaceae	Cladosporium	delicatulum
ASV22	E4C	E4	E4C	Spain	Ladra river	400	43°09'47.7"N	7°42'38.2"W	45.3618	14	36.9369	0	0	IV	medium	fertile	57.55	11	1394	0	42.6413	1.52058	426.413	15.2058	0.954513	28.0428	446.734	0	0	0	0	0	0	0	Fungi	Glomeromycota	Glomeromycetes	Glomerales	Glomeraceae
ASV43	E3A	E3	E3A	Spain	Mariaqueira river	307	43°29'15.7"N	8°01'02.5"W	0	4	32.5764	1.46432	0	X	medium	fertile	73	10	1699	0	42.9838	1.98239	429.838	19.8239	1.12185	21.6828	383.15	0	0	0	0	0	0	0	Fungi	Ascomycota	Leotiomycetes	Helotiales
ASV125	US1E	US1	US1E	USA	Bacon Creek	1272	38°54'49.7"N	120°39'15.3"W	35.4748	10	98.3787	37.1429	0	VII	strong	sterile	46.29	8	1411	4.41	0	0	0	0	0	0	0	0	0	0	0	0	0	0	Fungi	Ascomycota	Leotiomycetes	Helotiales
ASV128	G5A	G5	G5A	Germany	Bohn	126	50°44'29.9"N	07°10'23.08"E	0	7	70.9424	2.82367	0	unknown	unknown	unknown	0.1	9	799	0	0	0	0	0	0	0	0	0	0	0	0	0	0	0	Fungi	Ascomycota	Leotiomycetes
ASV129	US2A	US2	US2A	USA	Fall Creek	233	37°03'44.2"N	122°05'40.5"W	6.0938	16	80.795	0	0	I	weak	sterile	36.42	13	752	3.99	45.0196	4.71712	450.197	47.1712	6.16139	9.54389	73.0673	0	0	0	0	0	0	0	Fungi	Ascomycota	Sordariomycetes	Hypocreales
ASV20	E5D	E5	E5D	Spain	Ortigal river	1030	42°49'28.7"N	6°52'45.8"W	18.0907	14	74.005	43.0567	1.26826	IX	medium	fertile	78.67	12	577	0	41.8093	1.85762	418.093	18.5762	1.44247	22.5069	289.845	0	0	0	0	0	0	0	Fungi	Ascomycota	Leotiomycetes	Helotiales	Hyaloscyphaceae
ASV112	IT1A	IT	IT1A	Italy	Calabria	1279	38°31'17.4"N	16°20'29.7"E	0	0	78.6411	0	0	III	weak	sterile	31.08	13	937	0	0	0	0	0	0	0	0	0	0	0	0	0	0	0	Fungi	Ascomycota	Dothideomycetes	Capnodiales	Mycosphaerellaceae	Acrodontium
ASV65	P1E	P	P1E	Madeira	Madeira	1001	32°45'15"N	17°01'17"W	51.9006	20	86.7731	0	0	I	medium	sterile	31.58	19	924	5.47	43.2259	0.84936	432.259	8.4936	1.5866	50.8923	272.444	21.7055	1.23321	217.055	12.3321	59.2215	17.6009	0.304607	Fungi	Ascomycota	Eurotiomycetes	Sclerococcales	Sclerococcaceae	Sclerococcum	ahtii
ASV133	NW3A	NW3	NW3A	Norway	Møre og Romsdal	40	62°26'49"N	06°34'02"E	46.0638	19	42.9119	0	0	II	medium	fertile	74.92	4	2976	5.51	42.0132	1.68101	420.132	16.8101	0.610836	24.9928	668.681	13.4866	0.695976	420.132	16.8101	36.8452	24.9928	0.254895	Fungi	Ascomycota	Xylonomycetes	GS34
ASV134	3C	CH3	3C	Switzerland	Bellinzona	336	46°12'36.469"N	9°01'20.156"E	0	10	57.008	42.992	0	III	medium	fertile	84.93	12	1863	5.39	44.2648	1.7459	442.648	17.459	1.24635	25.3536	344.653	0.420385	70.5779	70.5779	4.20385	11.278	16.7889	0.521021	Fungi	Ascomycota	Leotiomycetes	Helotiales	Helotiaceae	Collophora
ASV51	US3E	US3	US3E	USA	Tomales Bay State Park	25	38°07'40.5"N	122°53'25.7"W	14.5499	15	77.2546	21.5531	5.61932	V	strong	fertile	45.89	15	471	5.6	45.7481	2.21183	457.481	22.1182	2.82013	20.6834	162.219	0	0	0	0	0	0	0	Fungi	Glomeromycota	Glomeromycetes	Glomerales	Glomeraceae	Glomus	macrocarpum
ASV61	US2A	US2	US2A	USA	Fall Creek	233	37°03'44.2"N	122°05'40.5"W	6.0938	16	80.795	0	0	I	weak	sterile	36.42	13	752	3.99	45.0196	4.71712	450.197	47.1712	6.16139	9.54389	73.0673	0	0	0	0	0	0	0	Fungi	Ascomycota	Leotiomycetes	Helotiales
ASV13	9D	CH9	9D	Switzerland	Vorderthal	1250	47°08'09.301"N	8°52'04.248"E	12.0181	10	94.9737	0	0	III	medium	fertile	71.67	7	1637	4.02	44.1691	1.93767	441.691	19.3767	1.39542	22.795	309.346	2.17554	336.374	336.374	21.7554	25.0698	15.4616	1.1171	Fungi	Ascomycota	Leotiomycetes	Helotiales
ASV123	E2A	E2	E2A	Spain	Cadarnoxo	239	42°42'25.5"N	8°54'02.3"W	78.9174	7	14.9757	0	0	IX	medium	sterile	30.32	11	1361	0	40.0207	0.981077	400.207	9.81077	0.443122	40.7926	903.152	0	0	0	0	0	0	0	Fungi	Glomeromycota	Glomeromycetes	Glomerales	Glomeraceae	Glomus	macrocarpum
ASV4	NW4B	NW4	NW4B	Norway	Tromso	94	69°50'17.4"N	18°50'55.3"E	2.19956	4	84.955	8.76987	0	II	strong	fertile	100	-1	2008	4.44	40.7492	1.35111	407.492	13.5111	0.719644	30.1597	597.176	32.5556	1.37129	407.492	13.5111	16.2014	30.1597	0.984109	Fungi	Ascomycota	Archaeorhizomycetes	Archaeorhizomycetales	Archaeorhizomycetaceae	Archaeorhizomyces
ASV23	US1E	US1	US1E	USA	Bacon Creek	1272	38°54'49.7"N	120°39'15.3"W	35.4748	10	98.3787	37.1429	0	VII	strong	sterile	46.29	8	1411	4.41	0	0	0	0	0	0	0	0	0	0	0	0	0	0	Fungi	Ascomycota	Leotiomycetes	Helotiales	Leotiaceae	Pezoloma	ericae
ASV47	US3D	US3	US3D	USA	Tomales Bay State Park	25	38°07'39.7"N	122°53'25.8"W	34.2525	13	38.575	8.19557	0	V	medium	sterile	27.49	15	471	4.77	45.7303	3.55545	457.303	35.5545	4.87405	12.862	93.8241	0	0	0	0	0	0	0	Fungi	Ascomycota	Leotiomycetes	Helotiales	Dermateaceae	Pseudofabraea	citricarpa
ASV136	E5A	E5	E5A	Spain	Ortigal river	1030	42°49'29.4"N	6°52'46.3"W	53.1805	15	43.0241	3.79535	0	IX	medium	fertile	78.73	12	577	0	41.7534	1.56132	417.534	15.6132	1.6932	26.7424	246.595	0	0	0	0	0	0	0	Fungi	Glomeromycota	Glomeromycetes	Glomerales	Glomeraceae	Glomus	macrocarpum
ASV39	US1E	US1	US1E	USA	Bacon Creek	1272	38°54'49.7"N	120°39'15.3"W	35.4748	10	98.3787	37.1429	0	VII	strong	sterile	46.29	8	1411	4.41	0	0	0	0	0	0	0	0	0	0	0	0	0	0	Fungi	Glomeromycota	Glomeromycetes	Glomerales	Glomeraceae	Glomus	macrocarpum
ASV140	US1C	US1	US1C	USA	Bacon Creek	1272	38°54'48.2"N	120°39'15.6"W	1.62126	11	62.8571	3.61253	0	VII	medium	sterile	32.55	8	1411	4.2	0	0	0	0	0	0	0	0	0	0	0	0	0	0	Fungi	Ascomycota	Leotiomycetes	Helotiales
ASV35	E5C	E5	E5C	Spain	Ortigal river	1030	42°49'28.7"N	6°52'45.6"W	2.11912	8	53.5559	7.90426	0	IX	medium	fertile	74.33	12	577	0	41.5934	1.67925	415.934	16.7925	1.17953	24.769	352.627	0	0	0	0	0	0	0	Fungi	Ascomycota	Leotiomycetes	Helotiales	Hyaloscyphaceae
ASV130	NW1A	NW1	NW1A	Norway	Akershus	545	60°11'04"N	10°51'22"E	0	6	72.4138	0	0	I	weak	sterile	68.64	5	870	4.05	41.6458	1.10972	416.458	11.0972	1.42646	37.5282	314.734	34.5407	1.35137	416.458	11.0972	29.3713	37.5282	0.434128	Fungi	Ascomycota	Leotiomycetes	Helotiales	Helotiaceae	Hymenoscyphus	tetracladius
ASV143	NW1C	NW1	NW1C	Norway	Akershus	545	60°11'04"N	10°51'22"E	13.019	3	92.0271	27.5862	4.6989	I	strong	fertile	65.85	5	870	3.71	40.1376	0.870245	401.376	8.70245	0.955297	46.1222	438.698	4.8525	0.287479	401.376	8.70245	28.7514	46.1222	0.763424	Fungi	Ascomycota	Archaeorhizomycetes	Archaeorhizomycetales	Archaeorhizomycetaceae	Archaeorhizomyces
ASV144	US1E	US1	US1E	USA	Bacon Creek	1272	38°54'49.7"N	120°39'15.3"W	35.4748	10	98.3787	37.1429	0	VII	strong	sterile	46.29	8	1411	4.41	0	0	0	0	0	0	0	0	0	0	0	0	0	0	Fungi	Glomeromycota	Glomeromycetes	Glomerales	Glomeraceae	Glomus	macrocarpum
ASV5	US1A	US1	US1A	USA	Bacon Creek	1272	38°54'47.9"N	120°39'17.5"W	0	2	60.9126	0	0	VII	weak	sterile	54.75	8	1411	4.33	0	0	0	0	0	0	0	0	0	0	0	0	0	0	Fungi	Basidiomycota	Tremellomycetes	Trichosporonales	Trichosporonaceae	Apiotrichum	porosum
ASV20	US1A	US1	US1A	USA	Bacon Creek	1272	38°54'47.9"N	120°39'17.5"W	0	2	60.9126	0	0	VII	weak	sterile	54.75	8	1411	4.33	0	0	0	0	0	0	0	0	0	0	0	0	0	0	Fungi	Ascomycota	Leotiomycetes	Helotiales	Hyaloscyphaceae
ASV149	US2A	US2	US2A	USA	Fall Creek	233	37°03'44.2"N	122°05'40.5"W	6.0938	16	80.795	0	0	I	weak	sterile	36.42	13	752	3.99	45.0196	4.71712	450.197	47.1712	6.16139	9.54389	73.0673	0	0	0	0	0	0	0	Fungi	Ascomycota	Sordariomycetes	Sordariales	Lasiosphaeriaceae	Apiosordaria	microcarpa
ASV142	NW1C	NW1	NW1C	Norway	Akershus	545	60°11'04"N	10°51'22"E	13.019	3	92.0271	27.5862	4.6989	I	strong	fertile	65.85	5	870	3.71	40.1376	0.870245	401.376	8.70245	0.955297	46.1222	438.698	4.8525	0.287479	401.376	8.70245	28.7514	46.1222	0.763424	Fungi	Ascomycota	Archaeorhizomycetes	Archaeorhizomycetales	Archaeorhizomycetaceae	Archaeorhizomyces
ASV3	9B	CH9	9B	Switzerland	Vorderthal	1250	47°08'10.890"N	8°51'58.120"E	90.71	11	87.9819	0	0	III	weak	sterile	67.43	7	1637	4.56	43.8277	2.09213	438.277	20.9213	2.0199	20.9488	208.874	2.2757	463.275	463.275	22.757	26.299	20.3575	1.46663	Fungi	Ascomycota	Leotiomycetes	Helotiales	Tricladiaceae	Tricladium	attenuatum
ASV19	NW3A	NW3	NW3A	Norway	Møre og Romsdal	40	62°26'49"N	06°34'02"E	46.0638	19	42.9119	0	0	II	medium	fertile	74.92	4	2976	5.51	42.0132	1.68101	420.132	16.8101	0.610836	24.9928	668.681	13.4866	0.695976	420.132	16.8101	36.8452	24.9928	0.254895	Fungi	Glomeromycota	Glomeromycetes	Glomerales	Glomeraceae	Glomus	macrocarpum
ASV53	9B	CH9	9B	Switzerland	Vorderthal	1250	47°08'10.890"N	8°51'58.120"E	90.71	11	87.9819	0	0	III	weak	sterile	67.43	7	1637	4.56	43.8277	2.09213	438.277	20.9213	2.0199	20.9488	208.874	2.2757	463.275	463.275	22.757	26.299	20.3575	1.46663	Fungi	Ascomycota	Archaeorhizomycetes	Archaeorhizomycetales	Archaeorhizomycetaceae	Archaeorhizomyces
ASV107	US3A	US3	US3A	USA	Tomales Bay State Park	25	38°07'38.6"N	122°53'26.3"W	63.1633	12	31.5873	5.2494	0	V	strong	fertile	22.66	15	471	4.86	42.7671	1.64057	427.671	16.4057	1.79078	26.0685	238.818	0	0	0	0	0	0	0	Fungi	Glomeromycota	Glomeromycetes	Glomerales	Glomeraceae
ASV15	E3A	E3	E3A	Spain	Mariaqueira river	307	43°29'15.7"N	8°01'02.5"W	0	4	32.5764	1.46432	0	X	medium	fertile	73	10	1699	0	42.9838	1.98239	429.838	19.8239	1.12185	21.6828	383.15	0	0	0	0	0	0	0	Fungi	Ascomycota	Leotiomycetes	Helotiales	Dermateaceae	Pseudofabraea	citricarpa
ASV20	E5C	E5	E5C	Spain	Ortigal river	1030	42°49'28.7"N	6°52'45.6"W	2.11912	8	53.5559	7.90426	0	IX	medium	fertile	74.33	12	577	0	41.5934	1.67925	415.934	16.7925	1.17953	24.769	352.627	0	0	0	0	0	0	0	Fungi	Ascomycota	Leotiomycetes	Helotiales	Hyaloscyphaceae
ASV13	E3A	E3	E3A	Spain	Mariaqueira river	307	43°29'15.7"N	8°01'02.5"W	0	4	32.5764	1.46432	0	X	medium	fertile	73	10	1699	0	42.9838	1.98239	429.838	19.8239	1.12185	21.6828	383.15	0	0	0	0	0	0	0	Fungi	Ascomycota	Leotiomycetes	Helotiales
ASV40	E2A	E2	E2A	Spain	Cadarnoxo	239	42°42'25.5"N	8°54'02.3"W	78.9174	7	14.9757	0	0	IX	medium	sterile	30.32	11	1361	0	40.0207	0.981077	400.207	9.81077	0.443122	40.7926	903.152	0	0	0	0	0	0	0	Fungi	Ascomycota	Leotiomycetes	Helotiales	Hyaloscyphaceae	Lachnellula	fuscosanguinea
ASV157	NW4A	NW4	NW4A	Norway	Tromso	94	69°50'17.5"N	18°50'55.3"E	1.22457	23	40.7119	0	0	II	strong	fertile	100	-1	2008	4.25	42.9754	0.952443	429.754	9.52443	0.963067	45.1213	446.734	19.1683	0.750323	429.754	9.52443	26.1975	45.1213	1.31354	Fungi	Ascomycota	Leotiomycetes	Helotiales	Hyaloscyphaceae	Calycellina	populina
ASV66	IT1A	IT	IT1A	Italy	Calabria	1279	38°31'17.4"N	16°20'29.7"E	0	0	78.6411	0	0	III	weak	sterile	31.08	13	937	0	0	0	0	0	0	0	0	0	0	0	0	0	0	0	Fungi	Ascomycota	Dothideomycetes	Mytilinidales	Gloniaceae	Cenococcum
ASV158	US2C	US2	US2C	USA	Fall Creek	233	37°03'44.4"N	122°05'40.3"W	18.0072	25	0	0	0	I	medium	sterile	46.42	13	752	4.89	45.2214	3.75558	452.214	37.5558	4.57131	12.0411	98.9245	0	0	0	0	0	0	0	Fungi	Ascomycota	Leotiomycetes	Helotiales	Leotiaceae	Pezoloma	ericae
ASV160	GR1D	GR	GR1D	Greece	Pilion	929	39°24'03.8"N	23°04'55.5"E	0	0	93.293	17.7665	0	III	strong	fertile	21.42	16	569	4.68	0	0	0	0	0	0	0	0	0	0	0	0	0	0	Fungi	Ascomycota	Dothideomycetes	Mytilinidales	Gloniaceae	Cenococcum
ASV108	E5A	E5	E5A	Spain	Ortigal river	1030	42°49'29.4"N	6°52'46.3"W	53.1805	15	43.0241	3.79535	0	IX	medium	fertile	78.73	12	577	0	41.7534	1.56132	417.534	15.6132	1.6932	26.7424	246.595	0	0	0	0	0	0	0	Fungi	Ascomycota	Sordariomycetes	Glomerellales
ASV73	US3E	US3	US3E	USA	Tomales Bay State Park	25	38°07'40.5"N	122°53'25.7"W	14.5499	15	77.2546	21.5531	5.61932	V	strong	fertile	45.89	15	471	5.6	45.7481	2.21183	457.481	22.1182	2.82013	20.6834	162.219	0	0	0	0	0	0	0	Fungi	Ascomycota	Leotiomycetes	Helotiales	Dermateaceae	Pseudofabraea	citricarpa
ASV3	9A	CH9	9A	Switzerland	Vorderthal	1250	47°08'11.121"N	8°51'59.076"E	5.02632	5	9.29003	0	0	III	strong	sterile	66.46	7	1637	3.97	43.9089	1.65502	439.089	16.5502	1.22895	26.5306	343.247	0.780146	130.665	130.665	7.80146	16.5759	16.7487	0.656298	Fungi	Ascomycota	Leotiomycetes	Helotiales	Tricladiaceae	Tricladium	attenuatum
ASV155	E2C	E2	E2C	Spain	Cadarnoxo	239	42°42'24.8"N	8°54'01.9"W	33.3892	11	44.3116	6.10691	0	IX	weak	sterile	61.49	11	1361	0	43.4145	1.19327	434.145	11.9327	0.839904	36.3827	516.899	0	0	0	0	0	0	0	Fungi	Ascomycota	Xylonomycetes	GS34
ASV7	US1C	US1	US1C	USA	Bacon Creek	1272	38°54'48.2"N	120°39'15.6"W	1.62126	11	62.8571	3.61253	0	VII	medium	sterile	32.55	8	1411	4.2	0	0	0	0	0	0	0	0	0	0	0	0	0	0	Fungi	Ascomycota	Leotiomycetes	Helotiales	Hyaloscyphaceae	Phialea
ASV166	US2C	US2	US2C	USA	Fall Creek	233	37°03'44.4"N	122°05'40.3"W	18.0072	25	0	0	0	I	medium	sterile	46.42	13	752	4.89	45.2214	3.75558	452.214	37.5558	4.57131	12.0411	98.9245	0	0	0	0	0	0	0	Fungi	Ascomycota	Leotiomycetes	Helotiales	Leotiaceae	Gorgomyces
ASV10	NW4B	NW4	NW4B	Norway	Tromso	94	69°50'17.4"N	18°50'55.3"E	2.19956	4	84.955	8.76987	0	II	strong	fertile	100	-1	2008	4.44	40.7492	1.35111	407.492	13.5111	0.719644	30.1597	597.176	32.5556	1.37129	407.492	13.5111	16.2014	30.1597	0.984109	Fungi	Ascomycota	Archaeorhizomycetes	Archaeorhizomycetales	Archaeorhizomycetaceae	Archaeorhizomyces
ASV13	12A	CH12	12A	Switzerland	Konolfingen	805	46°51'39.424"N	7°38'07.519"E	0	0	31.7337	0	0	I	medium	sterile	84.81	-5	2461	4.69	0	0	0	0	0	0	0	0.184911	36.6246	36.6246	1.84911	5.8343	19.8066	0.522643	Fungi	Ascomycota	Leotiomycetes	Helotiales
ASV167	GR1D	GR	GR1D	Greece	Pilion	929	39°24'03.8"N	23°04'55.5"E	0	0	93.293	17.7665	0	III	strong	fertile	21.42	16	569	4.68	0	0	0	0	0	0	0	0	0	0	0	0	0	0	Fungi	Ascomycota
ASV165	E2D	E2	E2D	Spain	Cadarnoxo	239	42°42'24.4"N	8°54'01.5"W	55.6884	28	59.4008	7.20993	0	IX	weak	sterile	70.15	11	1361	0	44.3685	1.35994	443.685	13.5994	1.13187	32.6253	391.991	0	0	0	0	0	0	0	Fungi	Glomeromycota
ASV168	P1C	P	P1C	Madeira	Madeira	1001	32°45'15"N	17°01'17"W	13.2269	6	48.0994	0	0	I	medium	fertile	38.45	19	924	5.36	42.2411	1.12872	422.411	11.2872	1.79123	37.424	235.822	9.87529	0.677699	98.7529	6.77699	70.5424	14.5718	0.116298	Fungi	Ascomycota	Eurotiomycetes	Sclerococcales	Sclerococcaceae	Sclerococcum	ahtii
ASV170	NW4A	NW4	NW4A	Norway	Tromso	94	69°50'17.5"N	18°50'55.3"E	1.22457	23	40.7119	0	0	II	strong	fertile	100	-1	2008	4.25	42.9754	0.952443	429.754	9.52443	0.963067	45.1213	446.734	19.1683	0.750323	429.754	9.52443	26.1975	45.1213	1.31354	Fungi	Ascomycota	Leotiomycetes	Helotiales	Helotiaceae	Collophora
ASV150	US3A	US3	US3A	USA	Tomales Bay State Park	25	38°07'38.6"N	122°53'26.3"W	63.1633	12	31.5873	5.2494	0	V	strong	fertile	22.66	15	471	4.86	42.7671	1.64057	427.671	16.4057	1.79078	26.0685	238.818	0	0	0	0	0	0	0	Fungi	Glomeromycota	Glomeromycetes	Glomerales	Glomeraceae
ASV114	US1C	US1	US1C	USA	Bacon Creek	1272	38°54'48.2"N	120°39'15.6"W	1.62126	11	62.8571	3.61253	0	VII	medium	sterile	32.55	8	1411	4.2	0	0	0	0	0	0	0	0	0	0	0	0	0	0	Fungi	Ascomycota	Leotiomycetes	Helotiales	Hyaloscyphaceae	Calycellina	populina
ASV35	E3D	E3	E3D	Spain	Mariaqueira river	307	43°29'16.3"N	8°01'03.9"W	0	6	98.5357	66.1769	4.1566	X	medium	sterile	61.17	10	1699	0	41.9253	1.33399	419.253	13.3399	1.03768	31.4285	404.031	0	0	0	0	0	0	0	Fungi	Ascomycota	Leotiomycetes	Helotiales	Hyaloscyphaceae
ASV58	E6B	E6	E6B	Spain	San Benito river	1455	41°12'58.9"N	3°27'38.9"W	8.61196	10	74.9106	23.879	0	IV	strong	sterile	62.8	12	538	0	38.7416	1.35665	387.416	13.5665	1.1062	28.5568	350.222	0	0	0	0	0	0	0	Fungi	Glomeromycota	Glomeromycetes	Glomerales	Glomeraceae
ASV86	E6A	E6	E6A	Spain	San Benito river	1455	41°12'59.3"N	3°27'38.6"W	11.8408	13	19.1073	10.3341	0	IV	strong	fertile	63.09	12	538	0	40.1098	1.6755	401.098	16.755	1.62074	23.939	247.479	0	0	0	0	0	0	0	Fungi	Ascomycota	Leotiomycetes	Helotiales	Myxotrichaceae	Oidiodendron	chlamydosporicum
ASV7	US3E	US3	US3E	USA	Tomales Bay State Park	25	38°07'40.5"N	122°53'25.7"W	14.5499	15	77.2546	21.5531	5.61932	V	strong	fertile	45.89	15	471	5.6	45.7481	2.21183	457.481	22.1182	2.82013	20.6834	162.219	0	0	0	0	0	0	0	Fungi	Ascomycota	Leotiomycetes	Helotiales	Hyaloscyphaceae	Phialea
ASV1	E6A	E6	E6A	Spain	San Benito river	1455	41°12'59.3"N	3°27'38.6"W	11.8408	13	19.1073	10.3341	0	IV	strong	fertile	63.09	12	538	0	40.1098	1.6755	401.098	16.755	1.62074	23.939	247.479	0	0	0	0	0	0	0	Fungi	Basidiomycota	Tremellomycetes	Tremellales	Trimorphomycetaceae	Saitozyma	podzolica
ASV101	NW1C	NW1	NW1C	Norway	Akershus	545	60°11'04"N	10°51'22"E	13.019	3	92.0271	27.5862	4.6989	I	strong	fertile	65.85	5	870	3.71	40.1376	0.870245	401.376	8.70245	0.955297	46.1222	438.698	4.8525	0.287479	401.376	8.70245	28.7514	46.1222	0.763424	Fungi	Glomeromycota	Glomeromycetes	Glomerales	Glomeraceae
ASV164	NW4A	NW4	NW4A	Norway	Tromso	94	69°50'17.5"N	18°50'55.3"E	1.22457	23	40.7119	0	0	II	strong	fertile	100	-1	2008	4.25	42.9754	0.952443	429.754	9.52443	0.963067	45.1213	446.734	19.1683	0.750323	429.754	9.52443	26.1975	45.1213	1.31354	Fungi	Basidiomycota	Pucciniomycetes	Septobasidiales
ASV42	NW5A	NW5	NW5A	Norway	Lofoten	50	68°03'35.8"N	13°18'44.7"E	8.04215	7	63.4583	0	0	IV	medium	sterile	75.75	4	2537	4.57	44.2543	1.23818	442.543	12.3818	1.38713	35.7414	317.249	44.0508	1.24627	442.543	12.3818	35.5435	35.7414	1.02774	Fungi	Ascomycota	Archaeorhizomycetes	Archaeorhizomycetales	Archaeorhizomycetaceae	Archaeorhizomyces
ASV135	P1A	P	P1A	Madeira	Madeira	1001	32°45'15"N	17°01'17"W	63.8359	12	36.1641	0	0	I	weak	sterile	80.33	19	924	5.68	44.0996	1.3943	440.996	13.943	1.56958	31.6285	280.964	9.30377	0.697247	93.0377	6.97247	57.2782	13.3436	0.134897	Fungi	Glomeromycota	Glomeromycetes	Glomerales	Glomeraceae
ASV162	E5C	E5	E5C	Spain	Ortigal river	1030	42°49'28.7"N	6°52'45.6"W	2.11912	8	53.5559	7.90426	0	IX	medium	fertile	74.33	12	577	0	41.5934	1.67925	415.934	16.7925	1.17953	24.769	352.627	0	0	0	0	0	0	0	Fungi	Ascomycota	Leotiomycetes	Helotiales	Hyaloscyphaceae
ASV178	US1E	US1	US1E	USA	Bacon Creek	1272	38°54'49.7"N	120°39'15.3"W	35.4748	10	98.3787	37.1429	0	VII	strong	sterile	46.29	8	1411	4.41	0	0	0	0	0	0	0	0	0	0	0	0	0	0	Fungi	Ascomycota	Leotiomycetes	Helotiales	Leotiaceae	Pezoloma	ericae
ASV4	NW4C	NW4	NW4C	Norway	Tromso	94	69°50'17.4"N	18°50'55.6"E	13.6937	2	90.0056	57.0886	1.35135	II	strong	fertile	100	-1	2008	4.41	44.0066	1.11175	440.066	11.1175	1.49948	39.5832	271.756	43.8993	1.34811	440.066	11.1175	30.0487	39.5832	0.901539	Fungi	Ascomycota	Archaeorhizomycetes	Archaeorhizomycetales	Archaeorhizomycetaceae	Archaeorhizomyces
ASV180	NW4C	NW4	NW4C	Norway	Tromso	94	69°50'17.4"N	18°50'55.6"E	13.6937	2	90.0056	57.0886	1.35135	II	strong	fertile	100	-1	2008	4.41	44.0066	1.11175	440.066	11.1175	1.49948	39.5832	271.756	43.8993	1.34811	440.066	11.1175	30.0487	39.5832	0.901539	Fungi	Ascomycota	Archaeorhizomycetes	Archaeorhizomycetales	Archaeorhizomycetaceae	Archaeorhizomyces
ASV169	E2D	E2	E2D	Spain	Cadarnoxo	239	42°42'24.4"N	8°54'01.5"W	55.6884	28	59.4008	7.20993	0	IX	weak	sterile	70.15	11	1361	0	44.3685	1.35994	443.685	13.5994	1.13187	32.6253	391.991	0	0	0	0	0	0	0	Fungi	Glomeromycota
ASV181	12D	CH12	12D	Switzerland	Konolfingen	805	46°51'40.344"N	7°38'06.975"E	0	0	100	16.5273	0	I	weak	sterile	89.83	-5	2461	5.04	41.5835	1.28733	415.835	12.8733	0.662681	32.3021	612.395	0.525164	123.358	123.358	5.25164	11.4532	23.4894	0.896727	Fungi	Ascomycota	Leotiomycetes	Helotiales	Helotiaceae	Hymenoscyphus	tetracladius
ASV43	E3D	E3	E3D	Spain	Mariaqueira river	307	43°29'16.3"N	8°01'03.9"W	0	6	98.5357	66.1769	4.1566	X	medium	sterile	61.17	10	1699	0	41.9253	1.33399	419.253	13.3399	1.03768	31.4285	404.031	0	0	0	0	0	0	0	Fungi	Ascomycota	Leotiomycetes	Helotiales
ASV184	US1E	US1	US1E	USA	Bacon Creek	1272	38°54'49.7"N	120°39'15.3"W	35.4748	10	98.3787	37.1429	0	VII	strong	sterile	46.29	8	1411	4.41	0	0	0	0	0	0	0	0	0	0	0	0	0	0	Fungi	Ascomycota	Leotiomycetes	Helotiales
ASV173	US2A	US2	US2A	USA	Fall Creek	233	37°03'44.2"N	122°05'40.5"W	6.0938	16	80.795	0	0	I	weak	sterile	36.42	13	752	3.99	45.0196	4.71712	450.197	47.1712	6.16139	9.54389	73.0673	0	0	0	0	0	0	0	Fungi	Glomeromycota	Glomeromycetes	Diversisporales
ASV109	US3D	US3	US3D	USA	Tomales Bay State Park	25	38°07'39.7"N	122°53'25.8"W	34.2525	13	38.575	8.19557	0	V	medium	sterile	27.49	15	471	4.77	45.7303	3.55545	457.303	35.5545	4.87405	12.862	93.8241	0	0	0	0	0	0	0	Fungi	Glomeromycota	Glomeromycetes	Glomerales	Glomeraceae
ASV188	NW4A	NW4	NW4A	Norway	Tromso	94	69°50'17.5"N	18°50'55.3"E	1.22457	23	40.7119	0	0	II	strong	fertile	100	-1	2008	4.25	42.9754	0.952443	429.754	9.52443	0.963067	45.1213	446.734	19.1683	0.750323	429.754	9.52443	26.1975	45.1213	1.31354	Fungi	Basidiomycota	Pucciniomycetes	Septobasidiales
ASV9	NW5E	NW5	NW5E	Norway	Lofoten	50	68°03'35.2"N	13°18'42.9"E	2.98126	1	91.9578	33.5605	0	IV	strong	fertile	79.56	4	2537	4.52	44.0996	1.3943	440.996	13.943	1.812	31.6285	241.146	9.30377	0.697247	440.996	13.943	35.1619	31.6285	1.0632	Fungi	Ascomycota	Eurotiomycetes	Sclerococcales	Sclerococcaceae	Sclerococcum	ahtii
ASV190	E2D	E2	E2D	Spain	Cadarnoxo	239	42°42'24.4"N	8°54'01.5"W	55.6884	28	59.4008	7.20993	0	IX	weak	sterile	70.15	11	1361	0	44.3685	1.35994	443.685	13.5994	1.13187	32.6253	391.991	0	0	0	0	0	0	0	Fungi	Glomeromycota	Glomeromycetes	Glomerales	Glomeraceae
ASV109	US3A	US3	US3A	USA	Tomales Bay State Park	25	38°07'38.6"N	122°53'26.3"W	63.1633	12	31.5873	5.2494	0	V	strong	fertile	22.66	15	471	4.86	42.7671	1.64057	427.671	16.4057	1.79078	26.0685	238.818	0	0	0	0	0	0	0	Fungi	Glomeromycota	Glomeromycetes	Glomerales	Glomeraceae
ASV193	E4C	E4	E4C	Spain	Ladra river	400	43°09'47.7"N	7°42'38.2"W	45.3618	14	36.9369	0	0	IV	medium	fertile	57.55	11	1394	0	42.6413	1.52058	426.413	15.2058	0.954513	28.0428	446.734	0	0	0	0	0	0	0	Fungi	Glomeromycota	Glomeromycetes	Glomerales	Glomeraceae
ASV145	E5C	E5	E5C	Spain	Ortigal river	1030	42°49'28.7"N	6°52'45.6"W	2.11912	8	53.5559	7.90426	0	IX	medium	fertile	74.33	12	577	0	41.5934	1.67925	415.934	16.7925	1.17953	24.769	352.627	0	0	0	0	0	0	0	Fungi	Basidiomycota	Tremellomycetes	Tremellales	Trimorphomycetaceae	Saitozyma	podzolica
ASV15	3B	CH3	3B	Switzerland	Bellinzona	336	46°12'35.579"N	9°01'20.130"E	54.1114	6	36.9363	8.95225	0	III	medium	sterile	80.24	12	1863	5.28	42.3556	1.6781	423.556	16.7811	0.978372	25.2401	409.642	0.820741	140.48	140.48	8.20741	19.2624	17.1163	0.607192	Fungi	Ascomycota	Leotiomycetes	Helotiales	Dermateaceae	Pseudofabraea	citricarpa
ASV172	E6B	E6	E6B	Spain	San Benito river	1455	41°12'58.9"N	3°27'38.9"W	8.61196	10	74.9106	23.879	0	IV	strong	sterile	62.8	12	538	0	38.7416	1.35665	387.416	13.5665	1.1062	28.5568	350.222	0	0	0	0	0	0	0	Fungi	Ascomycota	Leotiomycetes	Helotiales	Helotiales_fam_Incertae_sedis	Leptodontidium	trabinellum
ASV146	E3D	E3	E3D	Spain	Mariaqueira river	307	43°29'16.3"N	8°01'03.9"W	0	6	98.5357	66.1769	4.1566	X	medium	sterile	61.17	10	1699	0	41.9253	1.33399	419.253	13.3399	1.03768	31.4285	404.031	0	0	0	0	0	0	0	Fungi	Basidiomycota	Tremellomycetes	Tremellales	Trimorphomycetaceae	Saitozyma	podzolica
ASV121	IT1A	IT	IT1A	Italy	Calabria	1279	38°31'17.4"N	16°20'29.7"E	0	0	78.6411	0	0	III	weak	sterile	31.08	13	937	0	0	0	0	0	0	0	0	0	0	0	0	0	0	0	Fungi	Ascomycota	Leotiomycetes	Helotiales
ASV159	NW3A	NW3	NW3A	Norway	Møre og Romsdal	40	62°26'49"N	06°34'02"E	46.0638	19	42.9119	0	0	II	medium	fertile	74.92	4	2976	5.51	42.0132	1.68101	420.132	16.8101	0.610836	24.9928	668.681	13.4866	0.695976	420.132	16.8101	36.8452	24.9928	0.254895	Fungi	Ascomycota	Leotiomycetes	Helotiales	Helotiaceae	Collophora
ASV195	E3A	E3	E3A	Spain	Mariaqueira river	307	43°29'15.7"N	8°01'02.5"W	0	4	32.5764	1.46432	0	X	medium	fertile	73	10	1699	0	42.9838	1.98239	429.838	19.8239	1.12185	21.6828	383.15	0	0	0	0	0	0	0	Fungi	Ascomycota	Leotiomycetes	Helotiales	Dermateaceae	Pseudofabraea	citricarpa
ASV1	E6E	E6	E6E	Spain	San Benito river	1455	41°12'58.4"N	3°27'37.3"W	0	0	77.8251	72.2808	1.21045	IV	strong	fertile	59.52	12	538	0	39.2642	1.61807	392.642	16.1807	1.3163	24.266	298.292	0	0	0	0	0	0	0	Fungi	Basidiomycota	Tremellomycetes	Tremellales	Trimorphomycetaceae	Saitozyma	podzolica
ASV131	E3A	E3	E3A	Spain	Mariaqueira river	307	43°29'15.7"N	8°01'02.5"W	0	4	32.5764	1.46432	0	X	medium	fertile	73	10	1699	0	42.9838	1.98239	429.838	19.8239	1.12185	21.6828	383.15	0	0	0	0	0	0	0	Fungi	Ascomycota	Sordariomycetes	Glomerellales	Plectosphaerellaceae	Verticillium	albo-atrum
ASV196	FR1E	FR	FR1E	France	Corsica	259	42°28'55.9"N	9°09'02.6"E	7.84499	3	90.9263	4.5747	1.21515	II	medium	fertile	27.27	10	1441	5.25	43.9166	1.94343	439.166	19.4343	1.95221	22.5975	224.959	1.97595	0.153935	439.166	19.4343	7.12214	22.5975	0.228643	Fungi	Ascomycota	Dothideomycetes	Pleosporales	Testudinaceae
ASV198	NW3A	NW3	NW3A	Norway	Møre og Romsdal	40	62°26'49"N	06°34'02"E	46.0638	19	42.9119	0	0	II	medium	fertile	74.92	4	2976	5.51	42.0132	1.68101	420.132	16.8101	0.610836	24.9928	668.681	13.4866	0.695976	420.132	16.8101	36.8452	24.9928	0.254895	Fungi	Glomeromycota	Glomeromycetes	Glomerales	Glomeraceae	Glomus	macrocarpum
ASV56	9D	CH9	9D	Switzerland	Vorderthal	1250	47°08'09.301"N	8°52'04.248"E	12.0181	10	94.9737	0	0	III	medium	fertile	71.67	7	1637	4.02	44.1691	1.93767	441.691	19.3767	1.39542	22.795	309.346	2.17554	336.374	336.374	21.7554	25.0698	15.4616	1.1171	Fungi	Ascomycota	Leotiomycetes	Helotiales	Tricladiaceae	Tricladium	attenuatum
ASV138	NW1A	NW1	NW1A	Norway	Akershus	545	60°11'04"N	10°51'22"E	0	6	72.4138	0	0	I	weak	sterile	68.64	5	870	4.05	41.6458	1.10972	416.458	11.0972	1.42646	37.5282	314.734	34.5407	1.35137	416.458	11.0972	29.3713	37.5282	0.434128	Fungi	Ascomycota	Leotiomycetes	Helotiales	Hyaloscyphaceae	Lachnellula	fuscosanguinea
ASV1	E2C	E2	E2C	Spain	Cadarnoxo	239	42°42'24.8"N	8°54'01.9"W	33.3892	11	44.3116	6.10691	0	IX	weak	sterile	61.49	11	1361	0	43.4145	1.19327	434.145	11.9327	0.839904	36.3827	516.899	0	0	0	0	0	0	0	Fungi	Basidiomycota	Tremellomycetes	Tremellales	Trimorphomycetaceae	Saitozyma	podzolica
ASV19	E6A	E6	E6A	Spain	San Benito river	1455	41°12'59.3"N	3°27'38.6"W	11.8408	13	19.1073	10.3341	0	IV	strong	fertile	63.09	12	538	0	40.1098	1.6755	401.098	16.755	1.62074	23.939	247.479	0	0	0	0	0	0	0	Fungi	Glomeromycota	Glomeromycetes	Glomerales	Glomeraceae	Glomus	macrocarpum
ASV94	E6B	E6	E6B	Spain	San Benito river	1455	41°12'58.9"N	3°27'38.9"W	8.61196	10	74.9106	23.879	0	IV	strong	sterile	62.8	12	538	0	38.7416	1.35665	387.416	13.5665	1.1062	28.5568	350.222	0	0	0	0	0	0	0	Fungi	Ascomycota	Leotiomycetes	Helotiales	Helotiaceae	Collophora
ASV1	3C	CH3	3C	Switzerland	Bellinzona	336	46°12'36.469"N	9°01'20.156"E	0	10	57.008	42.992	0	III	medium	fertile	84.93	12	1863	5.39	44.2648	1.7459	442.648	17.459	1.24635	25.3536	344.653	0.420385	70.5779	70.5779	4.20385	11.278	16.7889	0.521021	Fungi	Basidiomycota	Tremellomycetes	Tremellales	Trimorphomycetaceae	Saitozyma	podzolica
ASV194	NW1A	NW1	NW1A	Norway	Akershus	545	60°11'04"N	10°51'22"E	0	6	72.4138	0	0	I	weak	sterile	68.64	5	870	4.05	41.6458	1.10972	416.458	11.0972	1.42646	37.5282	314.734	34.5407	1.35137	416.458	11.0972	29.3713	37.5282	0.434128	Fungi	Ascomycota	Leotiomycetes	Helotiales	Hyaloscyphaceae	Lachnellula	fuscosanguinea
ASV94	E6A	E6	E6A	Spain	San Benito river	1455	41°12'59.3"N	3°27'38.6"W	11.8408	13	19.1073	10.3341	0	IV	strong	fertile	63.09	12	538	0	40.1098	1.6755	401.098	16.755	1.62074	23.939	247.479	0	0	0	0	0	0	0	Fungi	Ascomycota	Leotiomycetes	Helotiales	Helotiaceae	Collophora
ASV7	NW4A	NW4	NW4A	Norway	Tromso	94	69°50'17.5"N	18°50'55.3"E	1.22457	23	40.7119	0	0	II	strong	fertile	100	-1	2008	4.25	42.9754	0.952443	429.754	9.52443	0.963067	45.1213	446.734	19.1683	0.750323	429.754	9.52443	26.1975	45.1213	1.31354	Fungi	Ascomycota	Leotiomycetes	Helotiales	Hyaloscyphaceae	Phialea
ASV205	E2D	E2	E2D	Spain	Cadarnoxo	239	42°42'24.4"N	8°54'01.5"W	55.6884	28	59.4008	7.20993	0	IX	weak	sterile	70.15	11	1361	0	44.3685	1.35994	443.685	13.5994	1.13187	32.6253	391.991	0	0	0	0	0	0	0	Fungi	Glomeromycota
ASV115	NW3A	NW3	NW3A	Norway	Møre og Romsdal	40	62°26'49"N	06°34'02"E	46.0638	19	42.9119	0	0	II	medium	fertile	74.92	4	2976	5.51	42.0132	1.68101	420.132	16.8101	0.610836	24.9928	668.681	13.4866	0.695976	420.132	16.8101	36.8452	24.9928	0.254895	Fungi	Ascomycota	Leotiomycetes	Helotiales
ASV207	E5C	E5	E5C	Spain	Ortigal river	1030	42°49'28.7"N	6°52'45.6"W	2.11912	8	53.5559	7.90426	0	IX	medium	fertile	74.33	12	577	0	41.5934	1.67925	415.934	16.7925	1.17953	24.769	352.627	0	0	0	0	0	0	0	Fungi	Ascomycota	Leotiomycetes	Helotiales	Hyaloscyphaceae	Hyaloscypha	bicolor
ASV57	NW5A	NW5	NW5A	Norway	Lofoten	50	68°03'35.8"N	13°18'44.7"E	8.04215	7	63.4583	0	0	IV	medium	sterile	75.75	4	2537	4.57	44.2543	1.23818	442.543	12.3818	1.38713	35.7414	317.249	44.0508	1.24627	442.543	12.3818	35.5435	35.7414	1.02774	Fungi	Ascomycota	Archaeorhizomycetes	Archaeorhizomycetales	Archaeorhizomycetaceae	Archaeorhizomyces
ASV209	E6B	E6	E6B	Spain	San Benito river	1455	41°12'58.9"N	3°27'38.9"W	8.61196	10	74.9106	23.879	0	IV	strong	sterile	62.8	12	538	0	38.7416	1.35665	387.416	13.5665	1.1062	28.5568	350.222	0	0	0	0	0	0	0	Fungi	Ascomycota	Leotiomycetes	Helotiales	Helotiales_fam_Incertae_sedis	Chalara	holubovae
ASV8	9A	CH9	9A	Switzerland	Vorderthal	1250	47°08'11.121"N	8°51'59.076"E	5.02632	5	9.29003	0	0	III	strong	sterile	66.46	7	1637	3.97	43.9089	1.65502	439.089	16.5502	1.22895	26.5306	343.247	0.780146	130.665	130.665	7.80146	16.5759	16.7487	0.656298	Fungi	Ascomycota	Leotiomycetes	Helotiales
ASV210	E4E	E4	E4E	Spain	Ladra river	400	43°09'48.7"N	7°42'37.9"W	0	0	96.3636	17.7012	0	IV	medium	sterile	77.3	11	1394	0	41.1868	1.52877	411.868	15.2877	0.730789	26.9411	563.594	0	0	0	0	0	0	0	Fungi	Ascomycota	Leotiomycetes	Helotiales	Myxotrichaceae	Oidiodendron	maius
ASV211	IT1A	IT	IT1A	Italy	Calabria	1279	38°31'17.4"N	16°20'29.7"E	0	0	78.6411	0	0	III	weak	sterile	31.08	13	937	0	0	0	0	0	0	0	0	0	0	0	0	0	0	0	Fungi	Ascomycota	Archaeorhizomycetes	Archaeorhizomycetales	Archaeorhizomycetaceae	Archaeorhizomyces
ASV199	US1A	US1	US1A	USA	Bacon Creek	1272	38°54'47.9"N	120°39'17.5"W	0	2	60.9126	0	0	VII	weak	sterile	54.75	8	1411	4.33	0	0	0	0	0	0	0	0	0	0	0	0	0	0	Fungi	Ascomycota	Sordariomycetes	Hypocreales	Nectriaceae	Ilyonectria	mors-panacis
ASV192	P1A	P	P1A	Madeira	Madeira	1001	32°45'15"N	17°01'17"W	63.8359	12	36.1641	0	0	I	weak	sterile	80.33	19	924	5.68	44.0996	1.3943	440.996	13.943	1.56958	31.6285	280.964	9.30377	0.697247	93.0377	6.97247	57.2782	13.3436	0.134897	Fungi	Ascomycota	Eurotiomycetes	Sclerococcales	Sclerococcaceae	Sclerococcum	ahtii
ASV215	E4C	E4	E4C	Spain	Ladra river	400	43°09'47.7"N	7°42'38.2"W	45.3618	14	36.9369	0	0	IV	medium	fertile	57.55	11	1394	0	42.6413	1.52058	426.413	15.2058	0.954513	28.0428	446.734	0	0	0	0	0	0	0	Fungi	Glomeromycota	Glomeromycetes	Glomerales	Glomeraceae
ASV175	NW3A	NW3	NW3A	Norway	Møre og Romsdal	40	62°26'49"N	06°34'02"E	46.0638	19	42.9119	0	0	II	medium	fertile	74.92	4	2976	5.51	42.0132	1.68101	420.132	16.8101	0.610836	24.9928	668.681	13.4866	0.695976	420.132	16.8101	36.8452	24.9928	0.254895	Fungi	Glomeromycota	Glomeromycetes	Glomerales	Glomeraceae	Glomus	macrocarpum
ASV220	US2A	US2	US2A	USA	Fall Creek	233	37°03'44.2"N	122°05'40.5"W	6.0938	16	80.795	0	0	I	weak	sterile	36.42	13	752	3.99	45.0196	4.71712	450.197	47.1712	6.16139	9.54389	73.0673	0	0	0	0	0	0	0	Fungi	Ascomycota	Leotiomycetes	Helotiales	Helotiaceae	Collophora
ASV13	E5A	E5	E5A	Spain	Ortigal river	1030	42°49'29.4"N	6°52'46.3"W	53.1805	15	43.0241	3.79535	0	IX	medium	fertile	78.73	12	577	0	41.7534	1.56132	417.534	15.6132	1.6932	26.7424	246.595	0	0	0	0	0	0	0	Fungi	Ascomycota	Leotiomycetes	Helotiales
ASV222	E5A	E5	E5A	Spain	Ortigal river	1030	42°49'29.4"N	6°52'46.3"W	53.1805	15	43.0241	3.79535	0	IX	medium	fertile	78.73	12	577	0	41.7534	1.56132	417.534	15.6132	1.6932	26.7424	246.595	0	0	0	0	0	0	0	Fungi	Glomeromycota	Glomeromycetes	Glomerales	Glomeraceae	Glomus	macrocarpum
ASV223	G5A	G5	G5A	Germany	Bohn	126	50°44'29.9"N	07°10'23.08"E	0	7	70.9424	2.82367	0	unknown	unknown	unknown	0.1	9	799	0	0	0	0	0	0	0	0	0	0	0	0	0	0	0	Fungi	Ascomycota	Leotiomycetes	Helotiales	Hyaloscyphaceae	Hyaloscypha
ASV225	NW1A	NW1	NW1A	Norway	Akershus	545	60°11'04"N	10°51'22"E	0	6	72.4138	0	0	I	weak	sterile	68.64	5	870	4.05	41.6458	1.10972	416.458	11.0972	1.42646	37.5282	314.734	34.5407	1.35137	416.458	11.0972	29.3713	37.5282	0.434128	Fungi	Ascomycota	Leotiomycetes	Helotiales
ASV227	US3A	US3	US3A	USA	Tomales Bay State Park	25	38°07'38.6"N	122°53'26.3"W	63.1633	12	31.5873	5.2494	0	V	strong	fertile	22.66	15	471	4.86	42.7671	1.64057	427.671	16.4057	1.79078	26.0685	238.818	0	0	0	0	0	0	0	Fungi	Ascomycota	Leotiomycetes	Helotiales	Helotiaceae	Collophora	africana
ASV229	E4C	E4	E4C	Spain	Ladra river	400	43°09'47.7"N	7°42'38.2"W	45.3618	14	36.9369	0	0	IV	medium	fertile	57.55	11	1394	0	42.6413	1.52058	426.413	15.2058	0.954513	28.0428	446.734	0	0	0	0	0	0	0	Fungi	Glomeromycota	Glomeromycetes	Glomerales	Glomeraceae	Glomus	macrocarpum
ASV47	US3A	US3	US3A	USA	Tomales Bay State Park	25	38°07'38.6"N	122°53'26.3"W	63.1633	12	31.5873	5.2494	0	V	strong	fertile	22.66	15	471	4.86	42.7671	1.64057	427.671	16.4057	1.79078	26.0685	238.818	0	0	0	0	0	0	0	Fungi	Ascomycota	Leotiomycetes	Helotiales	Dermateaceae	Pseudofabraea	citricarpa
ASV218	US1E	US1	US1E	USA	Bacon Creek	1272	38°54'49.7"N	120°39'15.3"W	35.4748	10	98.3787	37.1429	0	VII	strong	sterile	46.29	8	1411	4.41	0	0	0	0	0	0	0	0	0	0	0	0	0	0	Fungi	Glomeromycota	Glomeromycetes	Glomerales	Glomeraceae	Glomus	macrocarpum
ASV236	E5A	E5	E5A	Spain	Ortigal river	1030	42°49'29.4"N	6°52'46.3"W	53.1805	15	43.0241	3.79535	0	IX	medium	fertile	78.73	12	577	0	41.7534	1.56132	417.534	15.6132	1.6932	26.7424	246.595	0	0	0	0	0	0	0	Fungi	Glomeromycota	Glomeromycetes	Glomerales	Glomeraceae	Glomus	macrocarpum
ASV186	IT1B	IT	IT1B	Italy	Calabria	1279	38°31'17.3"N	16°20'29.0"E	0	7	96.5392	3.37933	3.46084	III	medium	sterile	26.1	13	937	0	0	0	0	0	0	0	0	0	0	0	0	0	0	0	Fungi	Ascomycota	Leotiomycetes	Helotiales	Hyaloscyphaceae	Lachnellula	fuscosanguinea
ASV226	E2D	E2	E2D	Spain	Cadarnoxo	239	42°42'24.4"N	8°54'01.5"W	55.6884	28	59.4008	7.20993	0	IX	weak	sterile	70.15	11	1361	0	44.3685	1.35994	443.685	13.5994	1.13187	32.6253	391.991	0	0	0	0	0	0	0	Fungi	Glomeromycota	Glomeromycetes	Glomerales	Glomeraceae	Glomus	macrocarpum
ASV19	E2C	E2	E2C	Spain	Cadarnoxo	239	42°42'24.8"N	8°54'01.9"W	33.3892	11	44.3116	6.10691	0	IX	weak	sterile	61.49	11	1361	0	43.4145	1.19327	434.145	11.9327	0.839904	36.3827	516.899	0	0	0	0	0	0	0	Fungi	Glomeromycota	Glomeromycetes	Glomerales	Glomeraceae	Glomus	macrocarpum
ASV231	US1C	US1	US1C	USA	Bacon Creek	1272	38°54'48.2"N	120°39'15.6"W	1.62126	11	62.8571	3.61253	0	VII	medium	sterile	32.55	8	1411	4.2	0	0	0	0	0	0	0	0	0	0	0	0	0	0	Fungi	Ascomycota	Archaeorhizomycetes	Archaeorhizomycetales	Archaeorhizomycetaceae	Archaeorhizomyces
ASV243	US2A	US2	US2A	USA	Fall Creek	233	37°03'44.2"N	122°05'40.5"W	6.0938	16	80.795	0	0	I	weak	sterile	36.42	13	752	3.99	45.0196	4.71712	450.197	47.1712	6.16139	9.54389	73.0673	0	0	0	0	0	0	0	Fungi	Ascomycota
ASV132	E5C	E5	E5C	Spain	Ortigal river	1030	42°49'28.7"N	6°52'45.6"W	2.11912	8	53.5559	7.90426	0	IX	medium	fertile	74.33	12	577	0	41.5934	1.67925	415.934	16.7925	1.17953	24.769	352.627	0	0	0	0	0	0	0	Fungi	Basidiomycota	Tremellomycetes	Tremellales	Trimorphomycetaceae	Saitozyma	podzolica
ASV213	NW3C	NW3	NW3C	Norway	Møre og Romsdal	40	62°26'49"N	06°34'02"E	35.9387	5	53.9362	29.3086	0	II	strong	fertile	67.85	4	2976	5.26	43.0235	1.24351	430.235	12.4352	1.12393	34.5983	367.216	41.3444	1.51406	430.235	12.4352	16.8201	34.5983	0.303556	Fungi	Ascomycota	Geoglossomycetes	Geoglossales	Geoglossaceae
ASV219	NW3A	NW3	NW3A	Norway	Møre og Romsdal	40	62°26'49"N	06°34'02"E	46.0638	19	42.9119	0	0	II	medium	fertile	74.92	4	2976	5.51	42.0132	1.68101	420.132	16.8101	0.610836	24.9928	668.681	13.4866	0.695976	420.132	16.8101	36.8452	24.9928	0.254895	Fungi	Glomeromycota	Glomeromycetes	Glomerales	Glomeraceae	Glomus	macrocarpum
ASV246	E2D	E2	E2D	Spain	Cadarnoxo	239	42°42'24.4"N	8°54'01.5"W	55.6884	28	59.4008	7.20993	0	IX	weak	sterile	70.15	11	1361	0	44.3685	1.35994	443.685	13.5994	1.13187	32.6253	391.991	0	0	0	0	0	0	0	Fungi	Ascomycota	Leotiomycetes	Helotiales	Myxotrichaceae	Oidiodendron
ASV248	E6A	E6	E6A	Spain	San Benito river	1455	41°12'59.3"N	3°27'38.6"W	11.8408	13	19.1073	10.3341	0	IV	strong	fertile	63.09	12	538	0	40.1098	1.6755	401.098	16.755	1.62074	23.939	247.479	0	0	0	0	0	0	0	Fungi	Glomeromycota	Glomeromycetes	Glomerales	Glomeraceae	Glomus	macrocarpum
ASV249	NW4A	NW4	NW4A	Norway	Tromso	94	69°50'17.5"N	18°50'55.3"E	1.22457	23	40.7119	0	0	II	strong	fertile	100	-1	2008	4.25	42.9754	0.952443	429.754	9.52443	0.963067	45.1213	446.734	19.1683	0.750323	429.754	9.52443	26.1975	45.1213	1.31354	Fungi	Ascomycota	Leotiomycetes	Helotiales
ASV147	US3A	US3	US3A	USA	Tomales Bay State Park	25	38°07'38.6"N	122°53'26.3"W	63.1633	12	31.5873	5.2494	0	V	strong	fertile	22.66	15	471	4.86	42.7671	1.64057	427.671	16.4057	1.79078	26.0685	238.818	0	0	0	0	0	0	0	Fungi	Glomeromycota	Glomeromycetes	Glomerales	Glomeraceae	Glomus	macrocarpum
ASV251	E2A	E2	E2A	Spain	Cadarnoxo	239	42°42'25.5"N	8°54'02.3"W	78.9174	7	14.9757	0	0	IX	medium	sterile	30.32	11	1361	0	40.0207	0.981077	400.207	9.81077	0.443122	40.7926	903.152	0	0	0	0	0	0	0	Fungi	Ascomycota	Leotiomycetes	Helotiales	Helotiales_fam_Incertae_sedis	Variocladium	giganteum
ASV254	US1E	US1	US1E	USA	Bacon Creek	1272	38°54'49.7"N	120°39'15.3"W	35.4748	10	98.3787	37.1429	0	VII	strong	sterile	46.29	8	1411	4.41	0	0	0	0	0	0	0	0	0	0	0	0	0	0	Fungi	Ascomycota	Leotiomycetes	Helotiales	Leotiaceae	Pezoloma	ericae
ASV255	US3A	US3	US3A	USA	Tomales Bay State Park	25	38°07'38.6"N	122°53'26.3"W	63.1633	12	31.5873	5.2494	0	V	strong	fertile	22.66	15	471	4.86	42.7671	1.64057	427.671	16.4057	1.79078	26.0685	238.818	0	0	0	0	0	0	0	Fungi	Glomeromycota	Glomeromycetes	Diversisporales	Acaulosporaceae	Acaulospora	brasiliensis
ASV214	US3E	US3	US3E	USA	Tomales Bay State Park	25	38°07'40.5"N	122°53'25.7"W	14.5499	15	77.2546	21.5531	5.61932	V	strong	fertile	45.89	15	471	5.6	45.7481	2.21183	457.481	22.1182	2.82013	20.6834	162.219	0	0	0	0	0	0	0	Fungi	Ascomycota	Archaeorhizomycetes	Archaeorhizomycetales	Archaeorhizomycetaceae	Archaeorhizomyces
ASV247	9B	CH9	9B	Switzerland	Vorderthal	1250	47°08'10.890"N	8°51'58.120"E	90.71	11	87.9819	0	0	III	weak	sterile	67.43	7	1637	4.56	43.8277	2.09213	438.277	20.9213	2.0199	20.9488	208.874	2.2757	463.275	463.275	22.757	26.299	20.3575	1.46663	Fungi	Glomeromycota	Glomeromycetes	Glomerales	Glomeraceae	Glomus	macrocarpum
ASV256	GE1A	GE	GE1A	Georgia	Batumi Botanikal	66	41°41'56.0"N	41°43'07.6"E	1.64246	6	9.30788	40.0871	0	IV	weak	sterile	0.1	10	2560	0	0	0	0	0	0	0	0	0	0	0	0	0	0	0	Fungi	Ascomycota	Sordariomycetes	Hypocreales	Nectriaceae	Ilyonectria	mors-panacis
ASV258	E2D	E2	E2D	Spain	Cadarnoxo	239	42°42'24.4"N	8°54'01.5"W	55.6884	28	59.4008	7.20993	0	IX	weak	sterile	70.15	11	1361	0	44.3685	1.35994	443.685	13.5994	1.13187	32.6253	391.991	0	0	0	0	0	0	0	Fungi	Ascomycota	Leotiomycetes	Helotiales	Helotiales_fam_Incertae_sedis	Chalara	holubovae
ASV260	IT1A	IT	IT1A	Italy	Calabria	1279	38°31'17.4"N	16°20'29.7"E	0	0	78.6411	0	0	III	weak	sterile	31.08	13	937	0	0	0	0	0	0	0	0	0	0	0	0	0	0	0	Fungi	Ascomycota	Dothideomycetes	Capnodiales	Teratosphaeriaceae	Capnobotryella
ASV88	9B	CH9	9B	Switzerland	Vorderthal	1250	47°08'10.890"N	8°51'58.120"E	90.71	11	87.9819	0	0	III	weak	sterile	67.43	7	1637	4.56	43.8277	2.09213	438.277	20.9213	2.0199	20.9488	208.874	2.2757	463.275	463.275	22.757	26.299	20.3575	1.46663	Fungi	Glomeromycota	Glomeromycetes	Glomerales	Glomeraceae
ASV107	US3D	US3	US3D	USA	Tomales Bay State Park	25	38°07'39.7"N	122°53'25.8"W	34.2525	13	38.575	8.19557	0	V	medium	sterile	27.49	15	471	4.77	45.7303	3.55545	457.303	35.5545	4.87405	12.862	93.8241	0	0	0	0	0	0	0	Fungi	Glomeromycota	Glomeromycetes	Glomerales	Glomeraceae
ASV171	NW1C	NW1	NW1C	Norway	Akershus	545	60°11'04"N	10°51'22"E	13.019	3	92.0271	27.5862	4.6989	I	strong	fertile	65.85	5	870	3.71	40.1376	0.870245	401.376	8.70245	0.955297	46.1222	438.698	4.8525	0.287479	401.376	8.70245	28.7514	46.1222	0.763424	Fungi	Ascomycota	Leotiomycetes	Helotiales	Hyaloscyphaceae	Calycellina	populina
ASV187	P1A	P	P1A	Madeira	Madeira	1001	32°45'15"N	17°01'17"W	63.8359	12	36.1641	0	0	I	weak	sterile	80.33	19	924	5.68	44.0996	1.3943	440.996	13.943	1.56958	31.6285	280.964	9.30377	0.697247	93.0377	6.97247	57.2782	13.3436	0.134897	Fungi	Glomeromycota	Glomeromycetes	Glomerales	Glomeraceae
ASV88	NW4A	NW4	NW4A	Norway	Tromso	94	69°50'17.5"N	18°50'55.3"E	1.22457	23	40.7119	0	0	II	strong	fertile	100	-1	2008	4.25	42.9754	0.952443	429.754	9.52443	0.963067	45.1213	446.734	19.1683	0.750323	429.754	9.52443	26.1975	45.1213	1.31354	Fungi	Glomeromycota	Glomeromycetes	Glomerales	Glomeraceae
ASV263	E4C	E4	E4C	Spain	Ladra river	400	43°09'47.7"N	7°42'38.2"W	45.3618	14	36.9369	0	0	IV	medium	fertile	57.55	11	1394	0	42.6413	1.52058	426.413	15.2058	0.954513	28.0428	446.734	0	0	0	0	0	0	0	Fungi	Ascomycota	Leotiomycetes	Helotiales	Myxotrichaceae	Oidiodendron	maius
ASV264	NW1C	NW1	NW1C	Norway	Akershus	545	60°11'04"N	10°51'22"E	13.019	3	92.0271	27.5862	4.6989	I	strong	fertile	65.85	5	870	3.71	40.1376	0.870245	401.376	8.70245	0.955297	46.1222	438.698	4.8525	0.287479	401.376	8.70245	28.7514	46.1222	0.763424	Fungi	Ascomycota	Archaeorhizomycetes	Archaeorhizomycetales	Archaeorhizomycetaceae	Archaeorhizomyces
ASV23	US1C	US1	US1C	USA	Bacon Creek	1272	38°54'48.2"N	120°39'15.6"W	1.62126	11	62.8571	3.61253	0	VII	medium	sterile	32.55	8	1411	4.2	0	0	0	0	0	0	0	0	0	0	0	0	0	0	Fungi	Ascomycota	Leotiomycetes	Helotiales	Leotiaceae	Pezoloma	ericae
ASV114	US3E	US3	US3E	USA	Tomales Bay State Park	25	38°07'40.5"N	122°53'25.7"W	14.5499	15	77.2546	21.5531	5.61932	V	strong	fertile	45.89	15	471	5.6	45.7481	2.21183	457.481	22.1182	2.82013	20.6834	162.219	0	0	0	0	0	0	0	Fungi	Ascomycota	Leotiomycetes	Helotiales	Hyaloscyphaceae	Calycellina	populina
ASV217	NW1C	NW1	NW1C	Norway	Akershus	545	60°11'04"N	10°51'22"E	13.019	3	92.0271	27.5862	4.6989	I	strong	fertile	65.85	5	870	3.71	40.1376	0.870245	401.376	8.70245	0.955297	46.1222	438.698	4.8525	0.287479	401.376	8.70245	28.7514	46.1222	0.763424	Fungi	Ascomycota	Leotiomycetes	Helotiales	Hyaloscyphaceae
ASV156	NW3A	NW3	NW3A	Norway	Møre og Romsdal	40	62°26'49"N	06°34'02"E	46.0638	19	42.9119	0	0	II	medium	fertile	74.92	4	2976	5.51	42.0132	1.68101	420.132	16.8101	0.610836	24.9928	668.681	13.4866	0.695976	420.132	16.8101	36.8452	24.9928	0.254895	Fungi	Glomeromycota	Glomeromycetes	Glomerales	Glomeraceae	Glomus	macrocarpum
ASV268	US3A	US3	US3A	USA	Tomales Bay State Park	25	38°07'38.6"N	122°53'26.3"W	63.1633	12	31.5873	5.2494	0	V	strong	fertile	22.66	15	471	4.86	42.7671	1.64057	427.671	16.4057	1.79078	26.0685	238.818	0	0	0	0	0	0	0	Fungi	Glomeromycota	Glomeromycetes	Glomerales	Glomeraceae	Glomus	macrocarpum
ASV270	E2D	E2	E2D	Spain	Cadarnoxo	239	42°42'24.4"N	8°54'01.5"W	55.6884	28	59.4008	7.20993	0	IX	weak	sterile	70.15	11	1361	0	44.3685	1.35994	443.685	13.5994	1.13187	32.6253	391.991	0	0	0	0	0	0	0	Fungi	Ascomycota	Sordariomycetes	Hypocreales	Nectriaceae	Ilyonectria	mors-panacis
ASV271	NW3A	NW3	NW3A	Norway	Møre og Romsdal	40	62°26'49"N	06°34'02"E	46.0638	19	42.9119	0	0	II	medium	fertile	74.92	4	2976	5.51	42.0132	1.68101	420.132	16.8101	0.610836	24.9928	668.681	13.4866	0.695976	420.132	16.8101	36.8452	24.9928	0.254895	Fungi	Glomeromycota	Glomeromycetes	Glomerales	Glomeraceae	Glomus	macrocarpum
ASV239	FR1E	FR	FR1E	France	Corsica	259	42°28'55.9"N	9°09'02.6"E	7.84499	3	90.9263	4.5747	1.21515	II	medium	fertile	27.27	10	1441	5.25	43.9166	1.94343	439.166	19.4343	1.95221	22.5975	224.959	1.97595	0.153935	439.166	19.4343	7.12214	22.5975	0.228643	Fungi	Ascomycota	Dothideomycetes	Pleosporales
ASV131	E2C	E2	E2C	Spain	Cadarnoxo	239	42°42'24.8"N	8°54'01.9"W	33.3892	11	44.3116	6.10691	0	IX	weak	sterile	61.49	11	1361	0	43.4145	1.19327	434.145	11.9327	0.839904	36.3827	516.899	0	0	0	0	0	0	0	Fungi	Ascomycota	Sordariomycetes	Glomerellales	Plectosphaerellaceae	Verticillium	albo-atrum
ASV275	IT1C	IT	IT1C	Italy	Calabria	1279	38°31'16.7"N	16°20'29.5"E	0	0	96.6207	3.87899	17.4799	III	medium	sterile	31.2	13	937	0	44.8955	1.47527	448.955	14.7527	0.000951683	30.4321	471748	15.9825	0.715733	448.955	14.7527	0.948171	30.4321	473496	Fungi	Ascomycota	Archaeorhizomycetes	Archaeorhizomycetales	Archaeorhizomycetaceae	Archaeorhizomyces
ASV276	US3A	US3	US3A	USA	Tomales Bay State Park	25	38°07'38.6"N	122°53'26.3"W	63.1633	12	31.5873	5.2494	0	V	strong	fertile	22.66	15	471	4.86	42.7671	1.64057	427.671	16.4057	1.79078	26.0685	238.818	0	0	0	0	0	0	0	Fungi	Glomeromycota	Glomeromycetes	Glomerales	Glomeraceae
ASV60	US2C	US2	US2C	USA	Fall Creek	233	37°03'44.4"N	122°05'40.3"W	18.0072	25	0	0	0	I	medium	sterile	46.42	13	752	4.89	45.2214	3.75558	452.214	37.5558	4.57131	12.0411	98.9245	0	0	0	0	0	0	0	Fungi	Ascomycota	Leotiomycetes	Helotiales	Leotiaceae
ASV1	US1A	US1	US1A	USA	Bacon Creek	1272	38°54'47.9"N	120°39'17.5"W	0	2	60.9126	0	0	VII	weak	sterile	54.75	8	1411	4.33	0	0	0	0	0	0	0	0	0	0	0	0	0	0	Fungi	Basidiomycota	Tremellomycetes	Tremellales	Trimorphomycetaceae	Saitozyma	podzolica
ASV242	E2A	E2	E2A	Spain	Cadarnoxo	239	42°42'25.5"N	8°54'02.3"W	78.9174	7	14.9757	0	0	IX	medium	sterile	30.32	11	1361	0	40.0207	0.981077	400.207	9.81077	0.443122	40.7926	903.152	0	0	0	0	0	0	0	Fungi	Ascomycota	Orbiliomycetes	Orbiliales	Orbiliaceae	Dactylaria	fragilis
ASV7	9A	CH9	9A	Switzerland	Vorderthal	1250	47°08'11.121"N	8°51'59.076"E	5.02632	5	9.29003	0	0	III	strong	sterile	66.46	7	1637	3.97	43.9089	1.65502	439.089	16.5502	1.22895	26.5306	343.247	0.780146	130.665	130.665	7.80146	16.5759	16.7487	0.656298	Fungi	Ascomycota	Leotiomycetes	Helotiales	Hyaloscyphaceae	Phialea
ASV79	NW3B	NW3	NW3B	Norway	Møre og Romsdal	40	62°26'49"N	06°34'02"E	17.5439	3	53.1476	21.1494	0	II	strong	fertile	72.3	4	2976	5.68	41.2726	1.08704	412.726	10.8704	1.61343	37.968	260.396	6.15567	0.341696	412.726	10.8704	33.0224	37.968	0.339366	Fungi	Ascomycota	Dothideomycetes	Pleosporales
ASV216	12D	CH12	12D	Switzerland	Konolfingen	805	46°51'40.344"N	7°38'06.975"E	0	0	100	16.5273	0	I	weak	sterile	89.83	-5	2461	5.04	41.5835	1.28733	415.835	12.8733	0.662681	32.3021	612.395	0.525164	123.358	123.358	5.25164	11.4532	23.4894	0.896727	Fungi	Ascomycota	Leotiomycetes	Helotiales	Leotiaceae	Pezoloma	ericae
ASV281	E4C	E4	E4C	Spain	Ladra river	400	43°09'47.7"N	7°42'38.2"W	45.3618	14	36.9369	0	0	IV	medium	fertile	57.55	11	1394	0	42.6413	1.52058	426.413	15.2058	0.954513	28.0428	446.734	0	0	0	0	0	0	0	Fungi	Ascomycota	Leotiomycetes	Helotiales	Helotiales_fam_Incertae_sedis	Leohumicola	minima
ASV284	E2C	E2	E2C	Spain	Cadarnoxo	239	42°42'24.8"N	8°54'01.9"W	33.3892	11	44.3116	6.10691	0	IX	weak	sterile	61.49	11	1361	0	43.4145	1.19327	434.145	11.9327	0.839904	36.3827	516.899	0	0	0	0	0	0	0	Fungi	Glomeromycota	Glomeromycetes	Glomerales	Glomeraceae	Glomus	macrocarpum
ASV285	US3A	US3	US3A	USA	Tomales Bay State Park	25	38°07'38.6"N	122°53'26.3"W	63.1633	12	31.5873	5.2494	0	V	strong	fertile	22.66	15	471	4.86	42.7671	1.64057	427.671	16.4057	1.79078	26.0685	238.818	0	0	0	0	0	0	0	Fungi	Glomeromycota	Glomeromycetes	Glomerales	Glomeraceae	Glomus	macrocarpum
ASV132	E6A	E6	E6A	Spain	San Benito river	1455	41°12'59.3"N	3°27'38.6"W	11.8408	13	19.1073	10.3341	0	IV	strong	fertile	63.09	12	538	0	40.1098	1.6755	401.098	16.755	1.62074	23.939	247.479	0	0	0	0	0	0	0	Fungi	Basidiomycota	Tremellomycetes	Tremellales	Trimorphomycetaceae	Saitozyma	podzolica
ASV286	NW1C	NW1	NW1C	Norway	Akershus	545	60°11'04"N	10°51'22"E	13.019	3	92.0271	27.5862	4.6989	I	strong	fertile	65.85	5	870	3.71	40.1376	0.870245	401.376	8.70245	0.955297	46.1222	438.698	4.8525	0.287479	401.376	8.70245	28.7514	46.1222	0.763424	Fungi	Ascomycota	Archaeorhizomycetes	Archaeorhizomycetales	Archaeorhizomycetaceae	Archaeorhizomyces
ASV288	E2D	E2	E2D	Spain	Cadarnoxo	239	42°42'24.4"N	8°54'01.5"W	55.6884	28	59.4008	7.20993	0	IX	weak	sterile	70.15	11	1361	0	44.3685	1.35994	443.685	13.5994	1.13187	32.6253	391.991	0	0	0	0	0	0	0	Fungi	Glomeromycota
ASV289	IT1B	IT	IT1B	Italy	Calabria	1279	38°31'17.3"N	16°20'29.0"E	0	7	96.5392	3.37933	3.46084	III	medium	sterile	26.1	13	937	0	0	0	0	0	0	0	0	0	0	0	0	0	0	0	Fungi	Ascomycota	Dothideomycetes	Capnodiales
ASV290	G5A	G5	G5A	Germany	Bohn	126	50°44'29.9"N	07°10'23.08"E	0	7	70.9424	2.82367	0	unknown	unknown	unknown	0.1	9	799	0	0	0	0	0	0	0	0	0	0	0	0	0	0	0	Fungi	Ascomycota
ASV291	NW1A	NW1	NW1A	Norway	Akershus	545	60°11'04"N	10°51'22"E	0	6	72.4138	0	0	I	weak	sterile	68.64	5	870	4.05	41.6458	1.10972	416.458	11.0972	1.42646	37.5282	314.734	34.5407	1.35137	416.458	11.0972	29.3713	37.5282	0.434128	Fungi	Ascomycota	Leotiomycetes	Helotiales
ASV292	US1C	US1	US1C	USA	Bacon Creek	1272	38°54'48.2"N	120°39'15.6"W	1.62126	11	62.8571	3.61253	0	VII	medium	sterile	32.55	8	1411	4.2	0	0	0	0	0	0	0	0	0	0	0	0	0	0	Fungi	Ascomycota	Archaeorhizomycetes	Archaeorhizomycetales	Archaeorhizomycetaceae	Archaeorhizomyces
ASV35	E6E	E6	E6E	Spain	San Benito river	1455	41°12'58.4"N	3°27'37.3"W	0	0	77.8251	72.2808	1.21045	IV	strong	fertile	59.52	12	538	0	39.2642	1.61807	392.642	16.1807	1.3163	24.266	298.292	0	0	0	0	0	0	0	Fungi	Ascomycota	Leotiomycetes	Helotiales	Hyaloscyphaceae
ASV13	E6E	E6	E6E	Spain	San Benito river	1455	41°12'58.4"N	3°27'37.3"W	0	0	77.8251	72.2808	1.21045	IV	strong	fertile	59.52	12	538	0	39.2642	1.61807	392.642	16.1807	1.3163	24.266	298.292	0	0	0	0	0	0	0	Fungi	Ascomycota	Leotiomycetes	Helotiales
ASV39	E2D	E2	E2D	Spain	Cadarnoxo	239	42°42'24.4"N	8°54'01.5"W	55.6884	28	59.4008	7.20993	0	IX	weak	sterile	70.15	11	1361	0	44.3685	1.35994	443.685	13.5994	1.13187	32.6253	391.991	0	0	0	0	0	0	0	Fungi	Glomeromycota	Glomeromycetes	Glomerales	Glomeraceae	Glomus	macrocarpum
ASV9	E2D	E2	E2D	Spain	Cadarnoxo	239	42°42'24.4"N	8°54'01.5"W	55.6884	28	59.4008	7.20993	0	IX	weak	sterile	70.15	11	1361	0	44.3685	1.35994	443.685	13.5994	1.13187	32.6253	391.991	0	0	0	0	0	0	0	Fungi	Ascomycota	Eurotiomycetes	Sclerococcales	Sclerococcaceae	Sclerococcum	ahtii
ASV296	E2C	E2	E2C	Spain	Cadarnoxo	239	42°42'24.8"N	8°54'01.9"W	33.3892	11	44.3116	6.10691	0	IX	weak	sterile	61.49	11	1361	0	43.4145	1.19327	434.145	11.9327	0.839904	36.3827	516.899	0	0	0	0	0	0	0	Fungi	Ascomycota	Sordariomycetes	Sordariales	Sordariales_fam_Incertae_sedis	Dendrosporium	lobatum
ASV27	E2C	E2	E2C	Spain	Cadarnoxo	239	42°42'24.8"N	8°54'01.9"W	33.3892	11	44.3116	6.10691	0	IX	weak	sterile	61.49	11	1361	0	43.4145	1.19327	434.145	11.9327	0.839904	36.3827	516.899	0	0	0	0	0	0	0	Fungi	Ascomycota	Dothideomycetes	Capnodiales	Cladosporiaceae	Cladosporium	delicatulum
ASV147	US3E	US3	US3E	USA	Tomales Bay State Park	25	38°07'40.5"N	122°53'25.7"W	14.5499	15	77.2546	21.5531	5.61932	V	strong	fertile	45.89	15	471	5.6	45.7481	2.21183	457.481	22.1182	2.82013	20.6834	162.219	0	0	0	0	0	0	0	Fungi	Glomeromycota	Glomeromycetes	Glomerales	Glomeraceae	Glomus	macrocarpum
ASV273	E4C	E4	E4C	Spain	Ladra river	400	43°09'47.7"N	7°42'38.2"W	45.3618	14	36.9369	0	0	IV	medium	fertile	57.55	11	1394	0	42.6413	1.52058	426.413	15.2058	0.954513	28.0428	446.734	0	0	0	0	0	0	0	Fungi	Ascomycota	Dothideomycetes	Pleosporales	Didymellaceae	Epicoccum	dendrobii
ASV300	E4C	E4	E4C	Spain	Ladra river	400	43°09'47.7"N	7°42'38.2"W	45.3618	14	36.9369	0	0	IV	medium	fertile	57.55	11	1394	0	42.6413	1.52058	426.413	15.2058	0.954513	28.0428	446.734	0	0	0	0	0	0	0	Fungi	Basidiomycota	Tremellomycetes	Trichosporonales	Trichosporonaceae	Cutaneotrichosporon
ASV305	E2C	E2	E2C	Spain	Cadarnoxo	239	42°42'24.8"N	8°54'01.9"W	33.3892	11	44.3116	6.10691	0	IX	weak	sterile	61.49	11	1361	0	43.4145	1.19327	434.145	11.9327	0.839904	36.3827	516.899	0	0	0	0	0	0	0	Fungi	Glomeromycota	Glomeromycetes	Glomerales	Glomeraceae	Glomus	macrocarpum
ASV307	12B	CH12	12B	Switzerland	Konolfingen	805	46°51'38.994"N	7°38'07.126"E	0	0	45.8682	16.0061	0	I	strong	fertile	80.16	-5	2461	4.39	39.1829	1.18499	391.829	11.8499	0.688091	33.0661	576.284	0.500641	110.469	110.469	5.00641	10.7427	22.0655	0.856141	Fungi	Basidiomycota	Tremellomycetes	Tremellales
ASV308	E2D	E2	E2D	Spain	Cadarnoxo	239	42°42'24.4"N	8°54'01.5"W	55.6884	28	59.4008	7.20993	0	IX	weak	sterile	70.15	11	1361	0	44.3685	1.35994	443.685	13.5994	1.13187	32.6253	391.991	0	0	0	0	0	0	0	Fungi	Glomeromycota
ASV1	US3A	US3	US3A	USA	Tomales Bay State Park	25	38°07'38.6"N	122°53'26.3"W	63.1633	12	31.5873	5.2494	0	V	strong	fertile	22.66	15	471	4.86	42.7671	1.64057	427.671	16.4057	1.79078	26.0685	238.818	0	0	0	0	0	0	0	Fungi	Basidiomycota	Tremellomycetes	Tremellales	Trimorphomycetaceae	Saitozyma	podzolica
ASV13	E5D	E5	E5D	Spain	Ortigal river	1030	42°49'28.7"N	6°52'45.8"W	18.0907	14	74.005	43.0567	1.26826	IX	medium	fertile	78.67	12	577	0	41.8093	1.85762	418.093	18.5762	1.44247	22.5069	289.845	0	0	0	0	0	0	0	Fungi	Ascomycota	Leotiomycetes	Helotiales
ASV238	G5B	G5	G5B	Germany	Bohn	126	50°44'29.9"N	07°10'23.08"E	1.96335	1	93.6594	6.34058	0	unknown	unknown	unknown	0.1	9	799	0	0	0	0	0	0	0	0	0	0	0	0	0	0	0	Fungi	Ascomycota	Dothideomycetes	Pleosporales	Pleomassariaceae
ASV7	3C	CH3	3C	Switzerland	Bellinzona	336	46°12'36.469"N	9°01'20.156"E	0	10	57.008	42.992	0	III	medium	fertile	84.93	12	1863	5.39	44.2648	1.7459	442.648	17.459	1.24635	25.3536	344.653	0.420385	70.5779	70.5779	4.20385	11.278	16.7889	0.521021	Fungi	Ascomycota	Leotiomycetes	Helotiales	Hyaloscyphaceae	Phialea
ASV313	IT1B	IT	IT1B	Italy	Calabria	1279	38°31'17.3"N	16°20'29.0"E	0	7	96.5392	3.37933	3.46084	III	medium	sterile	26.1	13	937	0	0	0	0	0	0	0	0	0	0	0	0	0	0	0	Fungi	Rozellomycota
ASV314	E2D	E2	E2D	Spain	Cadarnoxo	239	42°42'24.4"N	8°54'01.5"W	55.6884	28	59.4008	7.20993	0	IX	weak	sterile	70.15	11	1361	0	44.3685	1.35994	443.685	13.5994	1.13187	32.6253	391.991	0	0	0	0	0	0	0	Fungi	Glomeromycota
ASV315	E4C	E4	E4C	Spain	Ladra river	400	43°09'47.7"N	7°42'38.2"W	45.3618	14	36.9369	0	0	IV	medium	fertile	57.55	11	1394	0	42.6413	1.52058	426.413	15.2058	0.954513	28.0428	446.734	0	0	0	0	0	0	0	Fungi	Glomeromycota	Glomeromycetes	Glomerales	Glomeraceae	Glomus	macrocarpum
ASV287	E2C	E2	E2C	Spain	Cadarnoxo	239	42°42'24.8"N	8°54'01.9"W	33.3892	11	44.3116	6.10691	0	IX	weak	sterile	61.49	11	1361	0	43.4145	1.19327	434.145	11.9327	0.839904	36.3827	516.899	0	0	0	0	0	0	0	Fungi	Glomeromycota	Glomeromycetes	Glomerales	Glomeraceae	Glomus	macrocarpum
ASV320	GE1A	GE	GE1A	Georgia	Batumi Botanikal	66	41°41'56.0"N	41°43'07.6"E	1.64246	6	9.30788	40.0871	0	IV	weak	sterile	0.1	10	2560	0	0	0	0	0	0	0	0	0	0	0	0	0	0	0	Fungi	Ascomycota	Leotiomycetes	Helotiales	Helotiaceae	Hymenoscyphus	tetracladius
ASV322	US2A	US2	US2A	USA	Fall Creek	233	37°03'44.2"N	122°05'40.5"W	6.0938	16	80.795	0	0	I	weak	sterile	36.42	13	752	3.99	45.0196	4.71712	450.197	47.1712	6.16139	9.54389	73.0673	0	0	0	0	0	0	0	Fungi	Ascomycota	Leotiomycetes	Helotiales	Helotiales_fam_Incertae_sedis	Chalara	holubovae
ASV35	E4C	E4	E4C	Spain	Ladra river	400	43°09'47.7"N	7°42'38.2"W	45.3618	14	36.9369	0	0	IV	medium	fertile	57.55	11	1394	0	42.6413	1.52058	426.413	15.2058	0.954513	28.0428	446.734	0	0	0	0	0	0	0	Fungi	Ascomycota	Leotiomycetes	Helotiales	Hyaloscyphaceae
ASV60	US1E	US1	US1E	USA	Bacon Creek	1272	38°54'49.7"N	120°39'15.3"W	35.4748	10	98.3787	37.1429	0	VII	strong	sterile	46.29	8	1411	4.41	0	0	0	0	0	0	0	0	0	0	0	0	0	0	Fungi	Ascomycota	Leotiomycetes	Helotiales	Leotiaceae
ASV1	GE1C	GE	GE1C	Georgia	Batumi Botanikal	66	41°41'56.2"N	41°43'09.3"E	0	0	28.97	67.1096	2.27798	IV	medium	fertile	0.1	10	2560	0	0	0	0	0	0	0	0	0	0	0	0	0	0	0	Fungi	Basidiomycota	Tremellomycetes	Tremellales	Trimorphomycetaceae	Saitozyma	podzolica
ASV323	E6E	E6	E6E	Spain	San Benito river	1455	41°12'58.4"N	3°27'37.3"W	0	0	77.8251	72.2808	1.21045	IV	strong	fertile	59.52	12	538	0	39.2642	1.61807	392.642	16.1807	1.3163	24.266	298.292	0	0	0	0	0	0	0	Fungi	Ascomycota	Leotiomycetes	Helotiales	Myxotrichaceae	Oidiodendron	pilicola
ASV234	E2A	E2	E2A	Spain	Cadarnoxo	239	42°42'25.5"N	8°54'02.3"W	78.9174	7	14.9757	0	0	IX	medium	sterile	30.32	11	1361	0	40.0207	0.981077	400.207	9.81077	0.443122	40.7926	903.152	0	0	0	0	0	0	0	Fungi	Ascomycota	Dothideomycetes	Capnodiales	Cladosporiaceae	Cladosporium	delicatulum
ASV259	IT1B	IT	IT1B	Italy	Calabria	1279	38°31'17.3"N	16°20'29.0"E	0	7	96.5392	3.37933	3.46084	III	medium	sterile	26.1	13	937	0	0	0	0	0	0	0	0	0	0	0	0	0	0	0	Fungi	Basidiomycota	Tremellomycetes	Tremellales	Trimorphomycetaceae	Saitozyma	podzolica
ASV324	G5A	G5	G5A	Germany	Bohn	126	50°44'29.9"N	07°10'23.08"E	0	7	70.9424	2.82367	0	unknown	unknown	unknown	0.1	9	799	0	0	0	0	0	0	0	0	0	0	0	0	0	0	0	Fungi	Ascomycota	Leotiomycetes	Helotiales	Hyaloscyphaceae	Calycellina	populina
ASV325	E4D	E4	E4D	Spain	Ladra river	400	43°09'48.8"N	7°42'37.9"W	14.3449	17	85.6551	3.63636	0	IV	weak	fertile	75.95	11	1394	0	42.0001	1.45473	420.001	14.5473	1.44171	28.8714	291.321	0	0	0	0	0	0	0	Fungi	Ascomycota	Dothideomycetes	Dothideomycetes_ord_Incertae_sedis	Dothideomycetes_fam_Incertae_sedis	Septonema	fasciculare
ASV39	E5A	E5	E5A	Spain	Ortigal river	1030	42°49'29.4"N	6°52'46.3"W	53.1805	15	43.0241	3.79535	0	IX	medium	fertile	78.73	12	577	0	41.7534	1.56132	417.534	15.6132	1.6932	26.7424	246.595	0	0	0	0	0	0	0	Fungi	Glomeromycota	Glomeromycetes	Glomerales	Glomeraceae	Glomus	macrocarpum
ASV328	E2D	E2	E2D	Spain	Cadarnoxo	239	42°42'24.4"N	8°54'01.5"W	55.6884	28	59.4008	7.20993	0	IX	weak	sterile	70.15	11	1361	0	44.3685	1.35994	443.685	13.5994	1.13187	32.6253	391.991	0	0	0	0	0	0	0	Fungi	Glomeromycota
ASV329	E4C	E4	E4C	Spain	Ladra river	400	43°09'47.7"N	7°42'38.2"W	45.3618	14	36.9369	0	0	IV	medium	fertile	57.55	11	1394	0	42.6413	1.52058	426.413	15.2058	0.954513	28.0428	446.734	0	0	0	0	0	0	0	Fungi	Glomeromycota	Glomeromycetes	Glomerales	Glomeraceae	Glomus	macrocarpum
ASV330	E4C	E4	E4C	Spain	Ladra river	400	43°09'47.7"N	7°42'38.2"W	45.3618	14	36.9369	0	0	IV	medium	fertile	57.55	11	1394	0	42.6413	1.52058	426.413	15.2058	0.954513	28.0428	446.734	0	0	0	0	0	0	0	Fungi	Glomeromycota	Glomeromycetes	Glomerales	Glomeraceae
ASV331	US1E	US1	US1E	USA	Bacon Creek	1272	38°54'49.7"N	120°39'15.3"W	35.4748	10	98.3787	37.1429	0	VII	strong	sterile	46.29	8	1411	4.41	0	0	0	0	0	0	0	0	0	0	0	0	0	0	Fungi	Ascomycota	Sordariomycetes	Glomerellales
ASV126	IT1A	IT	IT1A	Italy	Calabria	1279	38°31'17.4"N	16°20'29.7"E	0	0	78.6411	0	0	III	weak	sterile	31.08	13	937	0	0	0	0	0	0	0	0	0	0	0	0	0	0	0	Fungi	Basidiomycota	Tremellomycetes	Tremellales	Trimorphomycetaceae	Saitozyma	podzolica
ASV334	G5A	G5	G5A	Germany	Bohn	126	50°44'29.9"N	07°10'23.08"E	0	7	70.9424	2.82367	0	unknown	unknown	unknown	0.1	9	799	0	0	0	0	0	0	0	0	0	0	0	0	0	0	0	Fungi	Ascomycota	Dothideomycetes	Tubeufiales	Tubeufiaceae	Uredinophila
ASV138	E2C	E2	E2C	Spain	Cadarnoxo	239	42°42'24.8"N	8°54'01.9"W	33.3892	11	44.3116	6.10691	0	IX	weak	sterile	61.49	11	1361	0	43.4145	1.19327	434.145	11.9327	0.839904	36.3827	516.899	0	0	0	0	0	0	0	Fungi	Ascomycota	Leotiomycetes	Helotiales	Hyaloscyphaceae	Lachnellula	fuscosanguinea
ASV336	E2D	E2	E2D	Spain	Cadarnoxo	239	42°42'24.4"N	8°54'01.5"W	55.6884	28	59.4008	7.20993	0	IX	weak	sterile	70.15	11	1361	0	44.3685	1.35994	443.685	13.5994	1.13187	32.6253	391.991	0	0	0	0	0	0	0	Fungi	Glomeromycota	Glomeromycetes	Glomerales	Glomeraceae	Glomus	macrocarpum
ASV115	IT1A	IT	IT1A	Italy	Calabria	1279	38°31'17.4"N	16°20'29.7"E	0	0	78.6411	0	0	III	weak	sterile	31.08	13	937	0	0	0	0	0	0	0	0	0	0	0	0	0	0	0	Fungi	Ascomycota	Leotiomycetes	Helotiales
ASV35	NW1C	NW1	NW1C	Norway	Akershus	545	60°11'04"N	10°51'22"E	13.019	3	92.0271	27.5862	4.6989	I	strong	fertile	65.85	5	870	3.71	40.1376	0.870245	401.376	8.70245	0.955297	46.1222	438.698	4.8525	0.287479	401.376	8.70245	28.7514	46.1222	0.763424	Fungi	Ascomycota	Leotiomycetes	Helotiales	Hyaloscyphaceae
ASV338	US3D	US3	US3D	USA	Tomales Bay State Park	25	38°07'39.7"N	122°53'25.8"W	34.2525	13	38.575	8.19557	0	V	medium	sterile	27.49	15	471	4.77	45.7303	3.55545	457.303	35.5545	4.87405	12.862	93.8241	0	0	0	0	0	0	0	Fungi	Rozellomycota	Rozellomycotina_cls_Incertae_sedis	GS11
ASV127	E6A	E6	E6A	Spain	San Benito river	1455	41°12'59.3"N	3°27'38.6"W	11.8408	13	19.1073	10.3341	0	IV	strong	fertile	63.09	12	538	0	40.1098	1.6755	401.098	16.755	1.62074	23.939	247.479	0	0	0	0	0	0	0	Fungi	Glomeromycota	Glomeromycetes	Glomerales	Glomeraceae	Glomus	macrocarpum
ASV342	E2D	E2	E2D	Spain	Cadarnoxo	239	42°42'24.4"N	8°54'01.5"W	55.6884	28	59.4008	7.20993	0	IX	weak	sterile	70.15	11	1361	0	44.3685	1.35994	443.685	13.5994	1.13187	32.6253	391.991	0	0	0	0	0	0	0	Fungi	Glomeromycota
ASV27	3C	CH3	3C	Switzerland	Bellinzona	336	46°12'36.469"N	9°01'20.156"E	0	10	57.008	42.992	0	III	medium	fertile	84.93	12	1863	5.39	44.2648	1.7459	442.648	17.459	1.24635	25.3536	344.653	0.420385	70.5779	70.5779	4.20385	11.278	16.7889	0.521021	Fungi	Ascomycota	Dothideomycetes	Capnodiales	Cladosporiaceae	Cladosporium	delicatulum
ASV53	9A	CH9	9A	Switzerland	Vorderthal	1250	47°08'11.121"N	8°51'59.076"E	5.02632	5	9.29003	0	0	III	strong	sterile	66.46	7	1637	3.97	43.9089	1.65502	439.089	16.5502	1.22895	26.5306	343.247	0.780146	130.665	130.665	7.80146	16.5759	16.7487	0.656298	Fungi	Ascomycota	Archaeorhizomycetes	Archaeorhizomycetales	Archaeorhizomycetaceae	Archaeorhizomyces
ASV241	GE1A	GE	GE1A	Georgia	Batumi Botanikal	66	41°41'56.0"N	41°43'07.6"E	1.64246	6	9.30788	40.0871	0	IV	weak	sterile	0.1	10	2560	0	0	0	0	0	0	0	0	0	0	0	0	0	0	0	Fungi	Ascomycota	Leotiomycetes	Helotiales	Hyaloscyphaceae
ASV346	G5A	G5	G5A	Germany	Bohn	126	50°44'29.9"N	07°10'23.08"E	0	7	70.9424	2.82367	0	unknown	unknown	unknown	0.1	9	799	0	0	0	0	0	0	0	0	0	0	0	0	0	0	0	Fungi	Ascomycota	Sordariomycetes	Hypocreales	Nectriaceae	Cylindrocladiella	lanceolata
ASV46	NW4B	NW4	NW4B	Norway	Tromso	94	69°50'17.4"N	18°50'55.3"E	2.19956	4	84.955	8.76987	0	II	strong	fertile	100	-1	2008	4.44	40.7492	1.35111	407.492	13.5111	0.719644	30.1597	597.176	32.5556	1.37129	407.492	13.5111	16.2014	30.1597	0.984109	Fungi	Ascomycota	Archaeorhizomycetes	Archaeorhizomycetales	Archaeorhizomycetaceae	Archaeorhizomyces
ASV135	P1E	P	P1E	Madeira	Madeira	1001	32°45'15"N	17°01'17"W	51.9006	20	86.7731	0	0	I	medium	sterile	31.58	19	924	5.47	43.2259	0.84936	432.259	8.4936	1.5866	50.8923	272.444	21.7055	1.23321	217.055	12.3321	59.2215	17.6009	0.304607	Fungi	Glomeromycota	Glomeromycetes	Glomerales	Glomeraceae
ASV347	NW3A	NW3	NW3A	Norway	Møre og Romsdal	40	62°26'49"N	06°34'02"E	46.0638	19	42.9119	0	0	II	medium	fertile	74.92	4	2976	5.51	42.0132	1.68101	420.132	16.8101	0.610836	24.9928	668.681	13.4866	0.695976	420.132	16.8101	36.8452	24.9928	0.254895	Fungi	Ascomycota	Leotiomycetes	Helotiales
ASV200	NW1A	NW1	NW1A	Norway	Akershus	545	60°11'04"N	10°51'22"E	0	6	72.4138	0	0	I	weak	sterile	68.64	5	870	4.05	41.6458	1.10972	416.458	11.0972	1.42646	37.5282	314.734	34.5407	1.35137	416.458	11.0972	29.3713	37.5282	0.434128	Fungi	Ascomycota	Sordariomycetes	Xylariales	Microdochiaceae	Microdochium	lycopodinum
ASV5	E6A	E6	E6A	Spain	San Benito river	1455	41°12'59.3"N	3°27'38.6"W	11.8408	13	19.1073	10.3341	0	IV	strong	fertile	63.09	12	538	0	40.1098	1.6755	401.098	16.755	1.62074	23.939	247.479	0	0	0	0	0	0	0	Fungi	Basidiomycota	Tremellomycetes	Trichosporonales	Trichosporonaceae	Apiotrichum	porosum
ASV312	NW1C	NW1	NW1C	Norway	Akershus	545	60°11'04"N	10°51'22"E	13.019	3	92.0271	27.5862	4.6989	I	strong	fertile	65.85	5	870	3.71	40.1376	0.870245	401.376	8.70245	0.955297	46.1222	438.698	4.8525	0.287479	401.376	8.70245	28.7514	46.1222	0.763424	Fungi	Ascomycota	Leotiomycetes	Helotiales	Leotiaceae	Pezoloma	ericae
ASV235	E6B	E6	E6B	Spain	San Benito river	1455	41°12'58.9"N	3°27'38.9"W	8.61196	10	74.9106	23.879	0	IV	strong	sterile	62.8	12	538	0	38.7416	1.35665	387.416	13.5665	1.1062	28.5568	350.222	0	0	0	0	0	0	0	Fungi	Ascomycota	Leotiomycetes	Helotiales
ASV352	9B	CH9	9B	Switzerland	Vorderthal	1250	47°08'10.890"N	8°51'58.120"E	90.71	11	87.9819	0	0	III	weak	sterile	67.43	7	1637	4.56	43.8277	2.09213	438.277	20.9213	2.0199	20.9488	208.874	2.2757	463.275	463.275	22.757	26.299	20.3575	1.46663	Fungi	Glomeromycota	Glomeromycetes	Glomerales	Glomeraceae
ASV353	G5A	G5	G5A	Germany	Bohn	126	50°44'29.9"N	07°10'23.08"E	0	7	70.9424	2.82367	0	unknown	unknown	unknown	0.1	9	799	0	0	0	0	0	0	0	0	0	0	0	0	0	0	0	Fungi	Ascomycota	Leotiomycetes	Helotiales	Hyaloscyphaceae	Hyaloscypha
ASV280	E2A	E2	E2A	Spain	Cadarnoxo	239	42°42'25.5"N	8°54'02.3"W	78.9174	7	14.9757	0	0	IX	medium	sterile	30.32	11	1361	0	40.0207	0.981077	400.207	9.81077	0.443122	40.7926	903.152	0	0	0	0	0	0	0	Fungi	Ascomycota	Dothideomycetes	Pleosporales	Pleosporales_fam_Incertae_sedis	Microsphaeropsis	spartii-juncei
ASV354	9B	CH9	9B	Switzerland	Vorderthal	1250	47°08'10.890"N	8°51'58.120"E	90.71	11	87.9819	0	0	III	weak	sterile	67.43	7	1637	4.56	43.8277	2.09213	438.277	20.9213	2.0199	20.9488	208.874	2.2757	463.275	463.275	22.757	26.299	20.3575	1.46663	Fungi	Glomeromycota	Glomeromycetes	Glomerales	Glomeraceae	Glomus	macrocarpum
ASV355	E4C	E4	E4C	Spain	Ladra river	400	43°09'47.7"N	7°42'38.2"W	45.3618	14	36.9369	0	0	IV	medium	fertile	57.55	11	1394	0	42.6413	1.52058	426.413	15.2058	0.954513	28.0428	446.734	0	0	0	0	0	0	0	Fungi	Glomeromycota	Glomeromycetes	Glomerales	Glomeraceae	Glomus	macrocarpum
ASV356	US3A	US3	US3A	USA	Tomales Bay State Park	25	38°07'38.6"N	122°53'26.3"W	63.1633	12	31.5873	5.2494	0	V	strong	fertile	22.66	15	471	4.86	42.7671	1.64057	427.671	16.4057	1.79078	26.0685	238.818	0	0	0	0	0	0	0	Fungi	Ascomycota	Leotiomycetes	Helotiales	Dermateaceae	Pseudofabraea	citricarpa
ASV126	E4C	E4	E4C	Spain	Ladra river	400	43°09'47.7"N	7°42'38.2"W	45.3618	14	36.9369	0	0	IV	medium	fertile	57.55	11	1394	0	42.6413	1.52058	426.413	15.2058	0.954513	28.0428	446.734	0	0	0	0	0	0	0	Fungi	Basidiomycota	Tremellomycetes	Tremellales	Trimorphomycetaceae	Saitozyma	podzolica
ASV358	NW1A	NW1	NW1A	Norway	Akershus	545	60°11'04"N	10°51'22"E	0	6	72.4138	0	0	I	weak	sterile	68.64	5	870	4.05	41.6458	1.10972	416.458	11.0972	1.42646	37.5282	314.734	34.5407	1.35137	416.458	11.0972	29.3713	37.5282	0.434128	Fungi	Rozellomycota
ASV359	GE1A	GE	GE1A	Georgia	Batumi Botanikal	66	41°41'56.0"N	41°43'07.6"E	1.64246	6	9.30788	40.0871	0	IV	weak	sterile	0.1	10	2560	0	0	0	0	0	0	0	0	0	0	0	0	0	0	0	Fungi	Rozellomycota	Rozellomycotina_cls_Incertae_sedis	GS11
ASV127	E5A	E5	E5A	Spain	Ortigal river	1030	42°49'29.4"N	6°52'46.3"W	53.1805	15	43.0241	3.79535	0	IX	medium	fertile	78.73	12	577	0	41.7534	1.56132	417.534	15.6132	1.6932	26.7424	246.595	0	0	0	0	0	0	0	Fungi	Glomeromycota	Glomeromycetes	Glomerales	Glomeraceae	Glomus	macrocarpum
ASV19	E4C	E4	E4C	Spain	Ladra river	400	43°09'47.7"N	7°42'38.2"W	45.3618	14	36.9369	0	0	IV	medium	fertile	57.55	11	1394	0	42.6413	1.52058	426.413	15.2058	0.954513	28.0428	446.734	0	0	0	0	0	0	0	Fungi	Glomeromycota	Glomeromycetes	Glomerales	Glomeraceae	Glomus	macrocarpum
ASV364	E4C	E4	E4C	Spain	Ladra river	400	43°09'47.7"N	7°42'38.2"W	45.3618	14	36.9369	0	0	IV	medium	fertile	57.55	11	1394	0	42.6413	1.52058	426.413	15.2058	0.954513	28.0428	446.734	0	0	0	0	0	0	0	Fungi	Ascomycota	Leotiomycetes	Helotiales	Dermateaceae	Mollisia	lothariana
ASV230	G2B	G2	G2B	Germany	Braunlage	616	51°44'10.5"N	10°37'43.4"E	16.2275	2	2.34114	10.3249	0	unknown	unknown	unknown	0.1	8	831	0	39.2333	1.60295	392.333	16.0295	0.876598	24.4757	481.971	0	0	0	0	0	0	0	Fungi	Basidiomycota	Tremellomycetes	Tremellales	Bulleribasidiaceae	Vishniacozyma	victoriae
ASV365	E6B	E6	E6B	Spain	San Benito river	1455	41°12'58.9"N	3°27'38.9"W	8.61196	10	74.9106	23.879	0	IV	strong	sterile	62.8	12	538	0	38.7416	1.35665	387.416	13.5665	1.1062	28.5568	350.222	0	0	0	0	0	0	0	Fungi	Ascomycota	Dothideomycetes	Pleosporales	Melanommataceae	Herpotrichia	juniperi
ASV189	E5C	E5	E5C	Spain	Ortigal river	1030	42°49'28.7"N	6°52'45.6"W	2.11912	8	53.5559	7.90426	0	IX	medium	fertile	74.33	12	577	0	41.5934	1.67925	415.934	16.7925	1.17953	24.769	352.627	0	0	0	0	0	0	0	Fungi	Ascomycota	Leotiomycetes	Helotiales	Hyaloscyphaceae
ASV367	3C	CH3	3C	Switzerland	Bellinzona	336	46°12'36.469"N	9°01'20.156"E	0	10	57.008	42.992	0	III	medium	fertile	84.93	12	1863	5.39	44.2648	1.7459	442.648	17.459	1.24635	25.3536	344.653	0.420385	70.5779	70.5779	4.20385	11.278	16.7889	0.521021	Fungi	Ascomycota	Sordariomycetes	Hypocreales	Nectriaceae	Fusarium	oxysporum
ASV240	NW1A	NW1	NW1A	Norway	Akershus	545	60°11'04"N	10°51'22"E	0	6	72.4138	0	0	I	weak	sterile	68.64	5	870	4.05	41.6458	1.10972	416.458	11.0972	1.42646	37.5282	314.734	34.5407	1.35137	416.458	11.0972	29.3713	37.5282	0.434128	Fungi	Ascomycota	Leotiomycetes	Helotiales	Leotiaceae	Pezoloma	ericae
ASV370	3C	CH3	3C	Switzerland	Bellinzona	336	46°12'36.469"N	9°01'20.156"E	0	10	57.008	42.992	0	III	medium	fertile	84.93	12	1863	5.39	44.2648	1.7459	442.648	17.459	1.24635	25.3536	344.653	0.420385	70.5779	70.5779	4.20385	11.278	16.7889	0.521021	Fungi	Ascomycota	Leotiomycetes	Helotiales	Leotiaceae	Gorgomyces
ASV371	E2D	E2	E2D	Spain	Cadarnoxo	239	42°42'24.4"N	8°54'01.5"W	55.6884	28	59.4008	7.20993	0	IX	weak	sterile	70.15	11	1361	0	44.3685	1.35994	443.685	13.5994	1.13187	32.6253	391.991	0	0	0	0	0	0	0	Fungi	Glomeromycota	Glomeromycetes	Glomerales	Glomeraceae
ASV127	NW3A	NW3	NW3A	Norway	Møre og Romsdal	40	62°26'49"N	06°34'02"E	46.0638	19	42.9119	0	0	II	medium	fertile	74.92	4	2976	5.51	42.0132	1.68101	420.132	16.8101	0.610836	24.9928	668.681	13.4866	0.695976	420.132	16.8101	36.8452	24.9928	0.254895	Fungi	Glomeromycota	Glomeromycetes	Glomerales	Glomeraceae	Glomus	macrocarpum
ASV32	NW3A	NW3	NW3A	Norway	Møre og Romsdal	40	62°26'49"N	06°34'02"E	46.0638	19	42.9119	0	0	II	medium	fertile	74.92	4	2976	5.51	42.0132	1.68101	420.132	16.8101	0.610836	24.9928	668.681	13.4866	0.695976	420.132	16.8101	36.8452	24.9928	0.254895	Fungi	Glomeromycota	Glomeromycetes	Glomerales	Glomeraceae	Glomus	macrocarpum
ASV5	12B	CH12	12B	Switzerland	Konolfingen	805	46°51'38.994"N	7°38'07.126"E	0	0	45.8682	16.0061	0	I	strong	fertile	80.16	-5	2461	4.39	39.1829	1.18499	391.829	11.8499	0.688091	33.0661	576.284	0.500641	110.469	110.469	5.00641	10.7427	22.0655	0.856141	Fungi	Basidiomycota	Tremellomycetes	Trichosporonales	Trichosporonaceae	Apiotrichum	porosum
ASV141	E6A	E6	E6A	Spain	San Benito river	1455	41°12'59.3"N	3°27'38.6"W	11.8408	13	19.1073	10.3341	0	IV	strong	fertile	63.09	12	538	0	40.1098	1.6755	401.098	16.755	1.62074	23.939	247.479	0	0	0	0	0	0	0	Fungi	Ascomycota	Leotiomycetes	Helotiales	Hyaloscyphaceae	Gyoerffyella
ASV375	US2A	US2	US2A	USA	Fall Creek	233	37°03'44.2"N	122°05'40.5"W	6.0938	16	80.795	0	0	I	weak	sterile	36.42	13	752	3.99	45.0196	4.71712	450.197	47.1712	6.16139	9.54389	73.0673	0	0	0	0	0	0	0	Fungi	Ascomycota	Sordariomycetes	Chaetosphaeriales	Chaetosphaeriaceae
ASV377	P1C	P	P1C	Madeira	Madeira	1001	32°45'15"N	17°01'17"W	13.2269	6	48.0994	0	0	I	medium	fertile	38.45	19	924	5.36	42.2411	1.12872	422.411	11.2872	1.79123	37.424	235.822	9.87529	0.677699	98.7529	6.77699	70.5424	14.5718	0.116298	Fungi	Ascomycota	Archaeorhizomycetes	Archaeorhizomycetales	Archaeorhizomycetaceae	Archaeorhizomyces
ASV379	US2C	US2	US2C	USA	Fall Creek	233	37°03'44.4"N	122°05'40.3"W	18.0072	25	0	0	0	I	medium	sterile	46.42	13	752	4.89	45.2214	3.75558	452.214	37.5558	4.57131	12.0411	98.9245	0	0	0	0	0	0	0	Fungi	Glomeromycota	Glomeromycetes	Glomerales	Glomeraceae	Rhizoglomus
ASV380	G5A	G5	G5A	Germany	Bohn	126	50°44'29.9"N	07°10'23.08"E	0	7	70.9424	2.82367	0	unknown	unknown	unknown	0.1	9	799	0	0	0	0	0	0	0	0	0	0	0	0	0	0	0	Fungi	Ascomycota
ASV383	3C	CH3	3C	Switzerland	Bellinzona	336	46°12'36.469"N	9°01'20.156"E	0	10	57.008	42.992	0	III	medium	fertile	84.93	12	1863	5.39	44.2648	1.7459	442.648	17.459	1.24635	25.3536	344.653	0.420385	70.5779	70.5779	4.20385	11.278	16.7889	0.521021	Fungi	Ascomycota	Sordariomycetes	Hypocreales	Hypocreales_fam_Incertae_sedis	Acremonium	nepalense
ASV94	US1A	US1	US1A	USA	Bacon Creek	1272	38°54'47.9"N	120°39'17.5"W	0	2	60.9126	0	0	VII	weak	sterile	54.75	8	1411	4.33	0	0	0	0	0	0	0	0	0	0	0	0	0	0	Fungi	Ascomycota	Leotiomycetes	Helotiales	Helotiaceae	Collophora
ASV385	US1E	US1	US1E	USA	Bacon Creek	1272	38°54'49.7"N	120°39'15.3"W	35.4748	10	98.3787	37.1429	0	VII	strong	sterile	46.29	8	1411	4.41	0	0	0	0	0	0	0	0	0	0	0	0	0	0	Fungi	Glomeromycota	Glomeromycetes	Glomerales	Glomeraceae	Glomus	macrocarpum
ASV108	E5C	E5	E5C	Spain	Ortigal river	1030	42°49'28.7"N	6°52'45.6"W	2.11912	8	53.5559	7.90426	0	IX	medium	fertile	74.33	12	577	0	41.5934	1.67925	415.934	16.7925	1.17953	24.769	352.627	0	0	0	0	0	0	0	Fungi	Ascomycota	Sordariomycetes	Glomerellales
ASV386	IT1A	IT	IT1A	Italy	Calabria	1279	38°31'17.4"N	16°20'29.7"E	0	0	78.6411	0	0	III	weak	sterile	31.08	13	937	0	0	0	0	0	0	0	0	0	0	0	0	0	0	0	Fungi	Ascomycota	Dothideomycetes	Mytilinidales	Gloniaceae	Cenococcum
ASV1	E5A	E5	E5A	Spain	Ortigal river	1030	42°49'29.4"N	6°52'46.3"W	53.1805	15	43.0241	3.79535	0	IX	medium	fertile	78.73	12	577	0	41.7534	1.56132	417.534	15.6132	1.6932	26.7424	246.595	0	0	0	0	0	0	0	Fungi	Basidiomycota	Tremellomycetes	Tremellales	Trimorphomycetaceae	Saitozyma	podzolica
ASV13	E6A	E6	E6A	Spain	San Benito river	1455	41°12'59.3"N	3°27'38.6"W	11.8408	13	19.1073	10.3341	0	IV	strong	fertile	63.09	12	538	0	40.1098	1.6755	401.098	16.755	1.62074	23.939	247.479	0	0	0	0	0	0	0	Fungi	Ascomycota	Leotiomycetes	Helotiales
ASV387	P1A	P	P1A	Madeira	Madeira	1001	32°45'15"N	17°01'17"W	63.8359	12	36.1641	0	0	I	weak	sterile	80.33	19	924	5.68	44.0996	1.3943	440.996	13.943	1.56958	31.6285	280.964	9.30377	0.697247	93.0377	6.97247	57.2782	13.3436	0.134897	Fungi	Ascomycota	Eurotiomycetes	Sclerococcales	Sclerococcaceae	Sclerococcum	ahtii
ASV388	E2D	E2	E2D	Spain	Cadarnoxo	239	42°42'24.4"N	8°54'01.5"W	55.6884	28	59.4008	7.20993	0	IX	weak	sterile	70.15	11	1361	0	44.3685	1.35994	443.685	13.5994	1.13187	32.6253	391.991	0	0	0	0	0	0	0	Fungi	Glomeromycota	Glomeromycetes	Glomerales	Glomeraceae	Dominikia	aurea
ASV389	G5A	G5	G5A	Germany	Bohn	126	50°44'29.9"N	07°10'23.08"E	0	7	70.9424	2.82367	0	unknown	unknown	unknown	0.1	9	799	0	0	0	0	0	0	0	0	0	0	0	0	0	0	0	Fungi	Ascomycota	Leotiomycetes	Helotiales	Hyaloscyphaceae	Hyaloscypha
ASV390	IT1A	IT	IT1A	Italy	Calabria	1279	38°31'17.4"N	16°20'29.7"E	0	0	78.6411	0	0	III	weak	sterile	31.08	13	937	0	0	0	0	0	0	0	0	0	0	0	0	0	0	0	Fungi	Ascomycota	Dothideomycetes	Capnodiales	Teratosphaeriaceae	Devriesia
ASV391	US2A	US2	US2A	USA	Fall Creek	233	37°03'44.2"N	122°05'40.5"W	6.0938	16	80.795	0	0	I	weak	sterile	36.42	13	752	3.99	45.0196	4.71712	450.197	47.1712	6.16139	9.54389	73.0673	0	0	0	0	0	0	0	Fungi	Ascomycota	Leotiomycetes	Helotiales	Helotiales_fam_Incertae_sedis	Chalara	holubovae
ASV393	E6B	E6	E6B	Spain	San Benito river	1455	41°12'58.9"N	3°27'38.9"W	8.61196	10	74.9106	23.879	0	IV	strong	sterile	62.8	12	538	0	38.7416	1.35665	387.416	13.5665	1.1062	28.5568	350.222	0	0	0	0	0	0	0	Fungi	Glomeromycota	Glomeromycetes	Glomerales	Glomeraceae
ASV395	E2D	E2	E2D	Spain	Cadarnoxo	239	42°42'24.4"N	8°54'01.5"W	55.6884	28	59.4008	7.20993	0	IX	weak	sterile	70.15	11	1361	0	44.3685	1.35994	443.685	13.5994	1.13187	32.6253	391.991	0	0	0	0	0	0	0	Fungi	Ascomycota	Leotiomycetes	Helotiales	Helotiaceae	Infundichalara	microchona
ASV402	E5D	E5	E5D	Spain	Ortigal river	1030	42°49'28.7"N	6°52'45.8"W	18.0907	14	74.005	43.0567	1.26826	IX	medium	fertile	78.67	12	577	0	41.8093	1.85762	418.093	18.5762	1.44247	22.5069	289.845	0	0	0	0	0	0	0	Fungi	Ascomycota	Lecanoromycetes	Ostropales	Stictidaceae	Absconditella	rubra
ASV403	NW3B	NW3	NW3B	Norway	Møre og Romsdal	40	62°26'49"N	06°34'02"E	17.5439	3	53.1476	21.1494	0	II	strong	fertile	72.3	4	2976	5.68	41.2726	1.08704	412.726	10.8704	1.61343	37.968	260.396	6.15567	0.341696	412.726	10.8704	33.0224	37.968	0.339366	Fungi	Basidiomycota	Tremellomycetes	Trichosporonales	Trichosporonaceae	Apiotrichum	dulcitum
ASV86	GE1A	GE	GE1A	Georgia	Batumi Botanikal	66	41°41'56.0"N	41°43'07.6"E	1.64246	6	9.30788	40.0871	0	IV	weak	sterile	0.1	10	2560	0	0	0	0	0	0	0	0	0	0	0	0	0	0	0	Fungi	Ascomycota	Leotiomycetes	Helotiales	Myxotrichaceae	Oidiodendron	chlamydosporicum
ASV278	IT1B	IT	IT1B	Italy	Calabria	1279	38°31'17.3"N	16°20'29.0"E	0	7	96.5392	3.37933	3.46084	III	medium	sterile	26.1	13	937	0	0	0	0	0	0	0	0	0	0	0	0	0	0	0	Fungi	Ascomycota	Leotiomycetes	Helotiales
ASV404	E4C	E4	E4C	Spain	Ladra river	400	43°09'47.7"N	7°42'38.2"W	45.3618	14	36.9369	0	0	IV	medium	fertile	57.55	11	1394	0	42.6413	1.52058	426.413	15.2058	0.954513	28.0428	446.734	0	0	0	0	0	0	0	Fungi	Glomeromycota	Glomeromycetes	Glomerales	Glomeraceae	Glomus	macrocarpum
ASV406	NW2C	NW2	NW2C	Norway	Runde Island	15	62°24'06"N	05°38'28"E	0	0	36.4486	72.9443	63.5514	II	medium	sterile	69.61	5	2652	5.06	40.8455	0.651552	408.455	6.51552	2.32385	62.6895	189.454	11.303	0.519793	408.455	6.51552	39.7002	62.6895	0.123458	Fungi	Basidiomycota	Agaricomycetes
ASV265	G4C	G4	G4C	Germany	Sachsen	335	50°58'44.4"N	13°30'08.0"E	0	0	93.5961	6.40394	22.9358	unknown	unknown	unknown	0.1	6	709	0	44.144	2.05376	441.44	20.5376	2.13579	21.4943	185.503	0	0	0	0	0	0	0	Fungi	Ascomycota	Dothideomycetes	Pleosporales	Cucurbitariaceae	Pyrenochaetopsis	leptospora
ASV407	GE1A	GE	GE1A	Georgia	Batumi Botanikal	66	41°41'56.0"N	41°43'07.6"E	1.64246	6	9.30788	40.0871	0	IV	weak	sterile	0.1	10	2560	0	0	0	0	0	0	0	0	0	0	0	0	0	0	0	Fungi	Basidiomycota	Tremellomycetes	Tremellales	Trimorphomycetaceae	Saitozyma	podzolica
ASV122	GE1A	GE	GE1A	Georgia	Batumi Botanikal	66	41°41'56.0"N	41°43'07.6"E	1.64246	6	9.30788	40.0871	0	IV	weak	sterile	0.1	10	2560	0	0	0	0	0	0	0	0	0	0	0	0	0	0	0	Fungi	Ascomycota	Leotiomycetes	Helotiales
ASV88	NW1C	NW1	NW1C	Norway	Akershus	545	60°11'04"N	10°51'22"E	13.019	3	92.0271	27.5862	4.6989	I	strong	fertile	65.85	5	870	3.71	40.1376	0.870245	401.376	8.70245	0.955297	46.1222	438.698	4.8525	0.287479	401.376	8.70245	28.7514	46.1222	0.763424	Fungi	Glomeromycota	Glomeromycetes	Glomerales	Glomeraceae
ASV115	IT1B	IT	IT1B	Italy	Calabria	1279	38°31'17.3"N	16°20'29.0"E	0	7	96.5392	3.37933	3.46084	III	medium	sterile	26.1	13	937	0	0	0	0	0	0	0	0	0	0	0	0	0	0	0	Fungi	Ascomycota	Leotiomycetes	Helotiales
ASV410	IT1B	IT	IT1B	Italy	Calabria	1279	38°31'17.3"N	16°20'29.0"E	0	7	96.5392	3.37933	3.46084	III	medium	sterile	26.1	13	937	0	0	0	0	0	0	0	0	0	0	0	0	0	0	0	Fungi	Rozellomycota
ASV282	NW3A	NW3	NW3A	Norway	Møre og Romsdal	40	62°26'49"N	06°34'02"E	46.0638	19	42.9119	0	0	II	medium	fertile	74.92	4	2976	5.51	42.0132	1.68101	420.132	16.8101	0.610836	24.9928	668.681	13.4866	0.695976	420.132	16.8101	36.8452	24.9928	0.254895	Fungi	Glomeromycota	Glomeromycetes	Glomerales	Glomeraceae	Glomus	macrocarpum
ASV411	E2D	E2	E2D	Spain	Cadarnoxo	239	42°42'24.4"N	8°54'01.5"W	55.6884	28	59.4008	7.20993	0	IX	weak	sterile	70.15	11	1361	0	44.3685	1.35994	443.685	13.5994	1.13187	32.6253	391.991	0	0	0	0	0	0	0	Fungi	Glomeromycota
ASV110	3B	CH3	3B	Switzerland	Bellinzona	336	46°12'35.579"N	9°01'20.130"E	54.1114	6	36.9363	8.95225	0	III	medium	sterile	80.24	12	1863	5.28	42.3556	1.6781	423.556	16.7811	0.978372	25.2401	409.642	0.820741	140.48	140.48	8.20741	19.2624	17.1163	0.607192	Fungi	Glomeromycota	Glomeromycetes	Glomerales	Glomeraceae	Glomus	macrocarpum
ASV154	NW4C	NW4	NW4C	Norway	Tromso	94	69°50'17.4"N	18°50'55.6"E	13.6937	2	90.0056	57.0886	1.35135	II	strong	fertile	100	-1	2008	4.41	44.0066	1.11175	440.066	11.1175	1.49948	39.5832	271.756	43.8993	1.34811	440.066	11.1175	30.0487	39.5832	0.901539	Fungi	Glomeromycota	Glomeromycetes	Glomerales	Glomeraceae	Glomus	macrocarpum
ASV161	12B	CH12	12B	Switzerland	Konolfingen	805	46°51'38.994"N	7°38'07.126"E	0	0	45.8682	16.0061	0	I	strong	fertile	80.16	-5	2461	4.39	39.1829	1.18499	391.829	11.8499	0.688091	33.0661	576.284	0.500641	110.469	110.469	5.00641	10.7427	22.0655	0.856141	Fungi	Ascomycota	Eurotiomycetes	Sclerococcales	Sclerococcaceae	Sclerococcum	ahtii
ASV376	US2A	US2	US2A	USA	Fall Creek	233	37°03'44.2"N	122°05'40.5"W	6.0938	16	80.795	0	0	I	weak	sterile	36.42	13	752	3.99	45.0196	4.71712	450.197	47.1712	6.16139	9.54389	73.0673	0	0	0	0	0	0	0	Fungi	Ascomycota
ASV413	IT1B	IT	IT1B	Italy	Calabria	1279	38°31'17.3"N	16°20'29.0"E	0	7	96.5392	3.37933	3.46084	III	medium	sterile	26.1	13	937	0	0	0	0	0	0	0	0	0	0	0	0	0	0	0	Fungi	Rozellomycota
ASV414	US3E	US3	US3E	USA	Tomales Bay State Park	25	38°07'40.5"N	122°53'25.7"W	14.5499	15	77.2546	21.5531	5.61932	V	strong	fertile	45.89	15	471	5.6	45.7481	2.21183	457.481	22.1182	2.82013	20.6834	162.219	0	0	0	0	0	0	0	Fungi	Glomeromycota	Glomeromycetes	Glomerales	Glomeraceae	Glomus	macrocarpum
ASV417	E6E	E6	E6E	Spain	San Benito river	1455	41°12'58.4"N	3°27'37.3"W	0	0	77.8251	72.2808	1.21045	IV	strong	fertile	59.52	12	538	0	39.2642	1.61807	392.642	16.1807	1.3163	24.266	298.292	0	0	0	0	0	0	0	Fungi	Ascomycota	Leotiomycetes	Helotiales	Myxotrichaceae	Oidiodendron	periconioides
ASV15	E3D	E3	E3D	Spain	Mariaqueira river	307	43°29'16.3"N	8°01'03.9"W	0	6	98.5357	66.1769	4.1566	X	medium	sterile	61.17	10	1699	0	41.9253	1.33399	419.253	13.3399	1.03768	31.4285	404.031	0	0	0	0	0	0	0	Fungi	Ascomycota	Leotiomycetes	Helotiales	Dermateaceae	Pseudofabraea	citricarpa
ASV419	E2D	E2	E2D	Spain	Cadarnoxo	239	42°42'24.4"N	8°54'01.5"W	55.6884	28	59.4008	7.20993	0	IX	weak	sterile	70.15	11	1361	0	44.3685	1.35994	443.685	13.5994	1.13187	32.6253	391.991	0	0	0	0	0	0	0	Fungi	Glomeromycota	Glomeromycetes	Glomerales	Glomeraceae
ASV420	E6E	E6	E6E	Spain	San Benito river	1455	41°12'58.4"N	3°27'37.3"W	0	0	77.8251	72.2808	1.21045	IV	strong	fertile	59.52	12	538	0	39.2642	1.61807	392.642	16.1807	1.3163	24.266	298.292	0	0	0	0	0	0	0	Fungi	Ascomycota	Leotiomycetes	Helotiales	Myxotrichaceae	Oidiodendron	pilicola
ASV5	US3D	US3	US3D	USA	Tomales Bay State Park	25	38°07'39.7"N	122°53'25.8"W	34.2525	13	38.575	8.19557	0	V	medium	sterile	27.49	15	471	4.77	45.7303	3.55545	457.303	35.5545	4.87405	12.862	93.8241	0	0	0	0	0	0	0	Fungi	Basidiomycota	Tremellomycetes	Trichosporonales	Trichosporonaceae	Apiotrichum	porosum
ASV146	E5C	E5	E5C	Spain	Ortigal river	1030	42°49'28.7"N	6°52'45.6"W	2.11912	8	53.5559	7.90426	0	IX	medium	fertile	74.33	12	577	0	41.5934	1.67925	415.934	16.7925	1.17953	24.769	352.627	0	0	0	0	0	0	0	Fungi	Basidiomycota	Tremellomycetes	Tremellales	Trimorphomycetaceae	Saitozyma	podzolica
ASV421	IT1B	IT	IT1B	Italy	Calabria	1279	38°31'17.3"N	16°20'29.0"E	0	7	96.5392	3.37933	3.46084	III	medium	sterile	26.1	13	937	0	0	0	0	0	0	0	0	0	0	0	0	0	0	0	Fungi	Rozellomycota
ASV349	US1C	US1	US1C	USA	Bacon Creek	1272	38°54'48.2"N	120°39'15.6"W	1.62126	11	62.8571	3.61253	0	VII	medium	sterile	32.55	8	1411	4.2	0	0	0	0	0	0	0	0	0	0	0	0	0	0	Fungi	Ascomycota	Archaeorhizomycetes	Archaeorhizomycetales	Archaeorhizomycetaceae	Archaeorhizomyces
ASV152	US3D	US3	US3D	USA	Tomales Bay State Park	25	38°07'39.7"N	122°53'25.8"W	34.2525	13	38.575	8.19557	0	V	medium	sterile	27.49	15	471	4.77	45.7303	3.55545	457.303	35.5545	4.87405	12.862	93.8241	0	0	0	0	0	0	0	Fungi	Ascomycota	Dothideomycetes	Capnodiales	Cladosporiaceae	Cladosporium	delicatulum
ASV425	E2C	E2	E2C	Spain	Cadarnoxo	239	42°42'24.8"N	8°54'01.9"W	33.3892	11	44.3116	6.10691	0	IX	weak	sterile	61.49	11	1361	0	43.4145	1.19327	434.145	11.9327	0.839904	36.3827	516.899	0	0	0	0	0	0	0	Fungi	Glomeromycota	Archaeosporomycetes	Archaeosporales
ASV426	NW3A	NW3	NW3A	Norway	Møre og Romsdal	40	62°26'49"N	06°34'02"E	46.0638	19	42.9119	0	0	II	medium	fertile	74.92	4	2976	5.51	42.0132	1.68101	420.132	16.8101	0.610836	24.9928	668.681	13.4866	0.695976	420.132	16.8101	36.8452	24.9928	0.254895	Fungi	Ascomycota	Xylonomycetes	GS34
ASV427	NW3A	NW3	NW3A	Norway	Møre og Romsdal	40	62°26'49"N	06°34'02"E	46.0638	19	42.9119	0	0	II	medium	fertile	74.92	4	2976	5.51	42.0132	1.68101	420.132	16.8101	0.610836	24.9928	668.681	13.4866	0.695976	420.132	16.8101	36.8452	24.9928	0.254895	Fungi	Glomeromycota	Glomeromycetes	Glomerales	Glomeraceae	Glomus	macrocarpum
ASV429	US2C	US2	US2C	USA	Fall Creek	233	37°03'44.4"N	122°05'40.3"W	18.0072	25	0	0	0	I	medium	sterile	46.42	13	752	4.89	45.2214	3.75558	452.214	37.5558	4.57131	12.0411	98.9245	0	0	0	0	0	0	0	Fungi	Glomeromycota	Glomeromycetes	Glomerales	Glomeraceae	Rhizoglomus
ASV7	9B	CH9	9B	Switzerland	Vorderthal	1250	47°08'10.890"N	8°51'58.120"E	90.71	11	87.9819	0	0	III	weak	sterile	67.43	7	1637	4.56	43.8277	2.09213	438.277	20.9213	2.0199	20.9488	208.874	2.2757	463.275	463.275	22.757	26.299	20.3575	1.46663	Fungi	Ascomycota	Leotiomycetes	Helotiales	Hyaloscyphaceae	Phialea
ASV1	US1E	US1	US1E	USA	Bacon Creek	1272	38°54'49.7"N	120°39'15.3"W	35.4748	10	98.3787	37.1429	0	VII	strong	sterile	46.29	8	1411	4.41	0	0	0	0	0	0	0	0	0	0	0	0	0	0	Fungi	Basidiomycota	Tremellomycetes	Tremellales	Trimorphomycetaceae	Saitozyma	podzolica
ASV431	US3E	US3	US3E	USA	Tomales Bay State Park	25	38°07'40.5"N	122°53'25.7"W	14.5499	15	77.2546	21.5531	5.61932	V	strong	fertile	45.89	15	471	5.6	45.7481	2.21183	457.481	22.1182	2.82013	20.6834	162.219	0	0	0	0	0	0	0	Fungi	Glomeromycota	Glomeromycetes	Glomerales	Glomeraceae	Glomus	macrocarpum
ASV80	NW5E	NW5	NW5E	Norway	Lofoten	50	68°03'35.2"N	13°18'42.9"E	2.98126	1	91.9578	33.5605	0	IV	strong	fertile	79.56	4	2537	4.52	44.0996	1.3943	440.996	13.943	1.812	31.6285	241.146	9.30377	0.697247	440.996	13.943	35.1619	31.6285	1.0632	Fungi	Basidiomycota	Tremellomycetes	Tremellales	Trimorphomycetaceae	Saitozyma	podzolica
ASV163	E4C	E4	E4C	Spain	Ladra river	400	43°09'47.7"N	7°42'38.2"W	45.3618	14	36.9369	0	0	IV	medium	fertile	57.55	11	1394	0	42.6413	1.52058	426.413	15.2058	0.954513	28.0428	446.734	0	0	0	0	0	0	0	Fungi	Glomeromycota	Glomeromycetes	Glomerales	Glomeraceae	Glomus	macrocarpum
ASV434	12D	CH12	12D	Switzerland	Konolfingen	805	46°51'40.344"N	7°38'06.975"E	0	0	100	16.5273	0	I	weak	sterile	89.83	-5	2461	5.04	41.5835	1.28733	415.835	12.8733	0.662681	32.3021	612.395	0.525164	123.358	123.358	5.25164	11.4532	23.4894	0.896727	Fungi	Ascomycota	Leotiomycetes
ASV436	E6A	E6	E6A	Spain	San Benito river	1455	41°12'59.3"N	3°27'38.6"W	11.8408	13	19.1073	10.3341	0	IV	strong	fertile	63.09	12	538	0	40.1098	1.6755	401.098	16.755	1.62074	23.939	247.479	0	0	0	0	0	0	0	Fungi	Ascomycota	Leotiomycetes	Helotiales	Helotiaceae	Tetracladium	marchalianum
ASV62	3B	CH3	3B	Switzerland	Bellinzona	336	46°12'35.579"N	9°01'20.130"E	54.1114	6	36.9363	8.95225	0	III	medium	sterile	80.24	12	1863	5.28	42.3556	1.6781	423.556	16.7811	0.978372	25.2401	409.642	0.820741	140.48	140.48	8.20741	19.2624	17.1163	0.607192	Fungi	Glomeromycota	Glomeromycetes	Glomerales	Glomeraceae	Glomus	macrocarpum
ASV441	IT1B	IT	IT1B	Italy	Calabria	1279	38°31'17.3"N	16°20'29.0"E	0	7	96.5392	3.37933	3.46084	III	medium	sterile	26.1	13	937	0	0	0	0	0	0	0	0	0	0	0	0	0	0	0	Fungi	Rozellomycota
ASV20	9A	CH9	9A	Switzerland	Vorderthal	1250	47°08'11.121"N	8°51'59.076"E	5.02632	5	9.29003	0	0	III	strong	sterile	66.46	7	1637	3.97	43.9089	1.65502	439.089	16.5502	1.22895	26.5306	343.247	0.780146	130.665	130.665	7.80146	16.5759	16.7487	0.656298	Fungi	Ascomycota	Leotiomycetes	Helotiales	Hyaloscyphaceae
ASV309	P1A	P	P1A	Madeira	Madeira	1001	32°45'15"N	17°01'17"W	63.8359	12	36.1641	0	0	I	weak	sterile	80.33	19	924	5.68	44.0996	1.3943	440.996	13.943	1.56958	31.6285	280.964	9.30377	0.697247	93.0377	6.97247	57.2782	13.3436	0.134897	Fungi	Glomeromycota	Glomeromycetes	Glomerales	Glomeraceae	Dominikia	aurea
ASV443	IT1B	IT	IT1B	Italy	Calabria	1279	38°31'17.3"N	16°20'29.0"E	0	7	96.5392	3.37933	3.46084	III	medium	sterile	26.1	13	937	0	0	0	0	0	0	0	0	0	0	0	0	0	0	0	Fungi	Rozellomycota
ASV444	NW3C	NW3	NW3C	Norway	Møre og Romsdal	40	62°26'49"N	06°34'02"E	35.9387	5	53.9362	29.3086	0	II	strong	fertile	67.85	4	2976	5.26	43.0235	1.24351	430.235	12.4352	1.12393	34.5983	367.216	41.3444	1.51406	430.235	12.4352	16.8201	34.5983	0.303556	Fungi	Basidiomycota	Agaricomycetes	Agaricales	Tricholomataceae	Tricholoma	equestre
ASV445	US1C	US1	US1C	USA	Bacon Creek	1272	38°54'48.2"N	120°39'15.6"W	1.62126	11	62.8571	3.61253	0	VII	medium	sterile	32.55	8	1411	4.2	0	0	0	0	0	0	0	0	0	0	0	0	0	0	Fungi	Ascomycota	Archaeorhizomycetes	Archaeorhizomycetales	Archaeorhizomycetaceae	Archaeorhizomyces
ASV1	E5D	E5	E5D	Spain	Ortigal river	1030	42°49'28.7"N	6°52'45.8"W	18.0907	14	74.005	43.0567	1.26826	IX	medium	fertile	78.67	12	577	0	41.8093	1.85762	418.093	18.5762	1.44247	22.5069	289.845	0	0	0	0	0	0	0	Fungi	Basidiomycota	Tremellomycetes	Tremellales	Trimorphomycetaceae	Saitozyma	podzolica
ASV368	IT1A	IT	IT1A	Italy	Calabria	1279	38°31'17.4"N	16°20'29.7"E	0	0	78.6411	0	0	III	weak	sterile	31.08	13	937	0	0	0	0	0	0	0	0	0	0	0	0	0	0	0	Fungi	Ascomycota	Leotiomycetes	Helotiales	Helotiales_fam_Incertae_sedis
ASV448	G3A	G3	G3A	Germany	Neuwulmstorf	122	53°25'37.3"N	09°51'25.3"E	11.8329	1	0	46.3415	0	unknown	unknown	unknown	0.1	9	775	0	0	0	0	0	0	0	0	0	0	0	0	0	0	0	Fungi	Basidiomycota	Agaricomycetes	Polyporales	Podoscyphaceae	Hypochnicium	subrigescens
ASV449	US3D	US3	US3D	USA	Tomales Bay State Park	25	38°07'39.7"N	122°53'25.8"W	34.2525	13	38.575	8.19557	0	V	medium	sterile	27.49	15	471	4.77	45.7303	3.55545	457.303	35.5545	4.87405	12.862	93.8241	0	0	0	0	0	0	0	Fungi	Glomeromycota	Glomeromycetes	Glomerales	Glomeraceae
ASV450	IT1B	IT	IT1B	Italy	Calabria	1279	38°31'17.3"N	16°20'29.0"E	0	7	96.5392	3.37933	3.46084	III	medium	sterile	26.1	13	937	0	0	0	0	0	0	0	0	0	0	0	0	0	0	0	Fungi	Ascomycota	Leotiomycetes	Helotiales
ASV182	E6A	E6	E6A	Spain	San Benito river	1455	41°12'59.3"N	3°27'38.6"W	11.8408	13	19.1073	10.3341	0	IV	strong	fertile	63.09	12	538	0	40.1098	1.6755	401.098	16.755	1.62074	23.939	247.479	0	0	0	0	0	0	0	Fungi	Ascomycota	Saccharomycetes
ASV452	US1E	US1	US1E	USA	Bacon Creek	1272	38°54'49.7"N	120°39'15.3"W	35.4748	10	98.3787	37.1429	0	VII	strong	sterile	46.29	8	1411	4.41	0	0	0	0	0	0	0	0	0	0	0	0	0	0	Fungi	Ascomycota	Leotiomycetes	Helotiales	Helotiales_fam_Incertae_sedis	Chalara	piceae-abietis
ASV453	US2C	US2	US2C	USA	Fall Creek	233	37°03'44.4"N	122°05'40.3"W	18.0072	25	0	0	0	I	medium	sterile	46.42	13	752	4.89	45.2214	3.75558	452.214	37.5558	4.57131	12.0411	98.9245	0	0	0	0	0	0	0	Fungi	Glomeromycota	Glomeromycetes	Glomerales	Glomeraceae	Dominikia	aurea
ASV7	NW1C	NW1	NW1C	Norway	Akershus	545	60°11'04"N	10°51'22"E	13.019	3	92.0271	27.5862	4.6989	I	strong	fertile	65.85	5	870	3.71	40.1376	0.870245	401.376	8.70245	0.955297	46.1222	438.698	4.8525	0.287479	401.376	8.70245	28.7514	46.1222	0.763424	Fungi	Ascomycota	Leotiomycetes	Helotiales	Hyaloscyphaceae	Phialea
ASV250	US1E	US1	US1E	USA	Bacon Creek	1272	38°54'49.7"N	120°39'15.3"W	35.4748	10	98.3787	37.1429	0	VII	strong	sterile	46.29	8	1411	4.41	0	0	0	0	0	0	0	0	0	0	0	0	0	0	Fungi	Ascomycota	Dothideomycetes	Capnodiales	Cladosporiaceae	Cladosporium	ramotenellum
ASV455	GE1A	GE	GE1A	Georgia	Batumi Botanikal	66	41°41'56.0"N	41°43'07.6"E	1.64246	6	9.30788	40.0871	0	IV	weak	sterile	0.1	10	2560	0	0	0	0	0	0	0	0	0	0	0	0	0	0	0	Fungi	Glomeromycota	Glomeromycetes	Gigasporales	Gigasporaceae	Scutellospora
ASV30	NW4B	NW4	NW4B	Norway	Tromso	94	69°50'17.4"N	18°50'55.3"E	2.19956	4	84.955	8.76987	0	II	strong	fertile	100	-1	2008	4.44	40.7492	1.35111	407.492	13.5111	0.719644	30.1597	597.176	32.5556	1.37129	407.492	13.5111	16.2014	30.1597	0.984109	Fungi	Ascomycota	Archaeorhizomycetes	Archaeorhizomycetales	Archaeorhizomycetaceae	Archaeorhizomyces
ASV456	E5D	E5	E5D	Spain	Ortigal river	1030	42°49'28.7"N	6°52'45.8"W	18.0907	14	74.005	43.0567	1.26826	IX	medium	fertile	78.67	12	577	0	41.8093	1.85762	418.093	18.5762	1.44247	22.5069	289.845	0	0	0	0	0	0	0	Fungi	Ascomycota	Dothideomycetes	Capnodiales
ASV79	G5C	G5	G5C	Germany	Bohn	126	50°44'29.9"N	07°10'23.08"E	0	0	97.1763	27.0942	0	unknown	unknown	unknown	0.1	9	799	0	0	0	0	0	0	0	0	0	0	0	0	0	0	0	Fungi	Ascomycota	Dothideomycetes	Pleosporales
ASV86	E6E	E6	E6E	Spain	San Benito river	1455	41°12'58.4"N	3°27'37.3"W	0	0	77.8251	72.2808	1.21045	IV	strong	fertile	59.52	12	538	0	39.2642	1.61807	392.642	16.1807	1.3163	24.266	298.292	0	0	0	0	0	0	0	Fungi	Ascomycota	Leotiomycetes	Helotiales	Myxotrichaceae	Oidiodendron	chlamydosporicum
ASV458	E4C	E4	E4C	Spain	Ladra river	400	43°09'47.7"N	7°42'38.2"W	45.3618	14	36.9369	0	0	IV	medium	fertile	57.55	11	1394	0	42.6413	1.52058	426.413	15.2058	0.954513	28.0428	446.734	0	0	0	0	0	0	0	Fungi	Ascomycota	Saccharomycetes	Saccharomycetales	Trichomonascaceae	Diddensiella
ASV156	E6A	E6	E6A	Spain	San Benito river	1455	41°12'59.3"N	3°27'38.6"W	11.8408	13	19.1073	10.3341	0	IV	strong	fertile	63.09	12	538	0	40.1098	1.6755	401.098	16.755	1.62074	23.939	247.479	0	0	0	0	0	0	0	Fungi	Glomeromycota	Glomeromycetes	Glomerales	Glomeraceae	Glomus	macrocarpum
ASV460	E5A	E5	E5A	Spain	Ortigal river	1030	42°49'29.4"N	6°52'46.3"W	53.1805	15	43.0241	3.79535	0	IX	medium	fertile	78.73	12	577	0	41.7534	1.56132	417.534	15.6132	1.6932	26.7424	246.595	0	0	0	0	0	0	0	Fungi	Glomeromycota
ASV462	US1E	US1	US1E	USA	Bacon Creek	1272	38°54'49.7"N	120°39'15.3"W	35.4748	10	98.3787	37.1429	0	VII	strong	sterile	46.29	8	1411	4.41	0	0	0	0	0	0	0	0	0	0	0	0	0	0	Fungi	Ascomycota	Dothideomycetes	Capnodiales	Mycosphaerellaceae	Ramularia	plurivora
ASV464	P1A	P	P1A	Madeira	Madeira	1001	32°45'15"N	17°01'17"W	63.8359	12	36.1641	0	0	I	weak	sterile	80.33	19	924	5.68	44.0996	1.3943	440.996	13.943	1.56958	31.6285	280.964	9.30377	0.697247	93.0377	6.97247	57.2782	13.3436	0.134897	Fungi	Glomeromycota	Glomeromycetes	Diversisporales	Acaulosporaceae	Acaulospora	brasiliensis
ASV466	E2D	E2	E2D	Spain	Cadarnoxo	239	42°42'24.4"N	8°54'01.5"W	55.6884	28	59.4008	7.20993	0	IX	weak	sterile	70.15	11	1361	0	44.3685	1.35994	443.685	13.5994	1.13187	32.6253	391.991	0	0	0	0	0	0	0	Fungi	Glomeromycota
ASV467	GE1A	GE	GE1A	Georgia	Batumi Botanikal	66	41°41'56.0"N	41°43'07.6"E	1.64246	6	9.30788	40.0871	0	IV	weak	sterile	0.1	10	2560	0	0	0	0	0	0	0	0	0	0	0	0	0	0	0	Fungi	Basidiomycota	Tremellomycetes	Tremellales
ASV318	P1A	P	P1A	Madeira	Madeira	1001	32°45'15"N	17°01'17"W	63.8359	12	36.1641	0	0	I	weak	sterile	80.33	19	924	5.68	44.0996	1.3943	440.996	13.943	1.56958	31.6285	280.964	9.30377	0.697247	93.0377	6.97247	57.2782	13.3436	0.134897	Fungi	Glomeromycota	Glomeromycetes	Glomerales	Glomeraceae	Dominikia	aurea
ASV469	P1A	P	P1A	Madeira	Madeira	1001	32°45'15"N	17°01'17"W	63.8359	12	36.1641	0	0	I	weak	sterile	80.33	19	924	5.68	44.0996	1.3943	440.996	13.943	1.56958	31.6285	280.964	9.30377	0.697247	93.0377	6.97247	57.2782	13.3436	0.134897	Fungi	Glomeromycota	Glomeromycetes	Glomerales	Glomeraceae
ASV470	E5A	E5	E5A	Spain	Ortigal river	1030	42°49'29.4"N	6°52'46.3"W	53.1805	15	43.0241	3.79535	0	IX	medium	fertile	78.73	12	577	0	41.7534	1.56132	417.534	15.6132	1.6932	26.7424	246.595	0	0	0	0	0	0	0	Fungi	Glomeromycota	Glomeromycetes	Glomerales	Glomeraceae	Glomus	macrocarpum
ASV471	GE1A	GE	GE1A	Georgia	Batumi Botanikal	66	41°41'56.0"N	41°43'07.6"E	1.64246	6	9.30788	40.0871	0	IV	weak	sterile	0.1	10	2560	0	0	0	0	0	0	0	0	0	0	0	0	0	0	0	Fungi	Ascomycota	Sordariomycetes	Glomerellales
ASV472	E2D	E2	E2D	Spain	Cadarnoxo	239	42°42'24.4"N	8°54'01.5"W	55.6884	28	59.4008	7.20993	0	IX	weak	sterile	70.15	11	1361	0	44.3685	1.35994	443.685	13.5994	1.13187	32.6253	391.991	0	0	0	0	0	0	0	Fungi	Glomeromycota	Glomeromycetes	Glomerales	Glomeraceae
ASV473	IT1A	IT	IT1A	Italy	Calabria	1279	38°31'17.4"N	16°20'29.7"E	0	0	78.6411	0	0	III	weak	sterile	31.08	13	937	0	0	0	0	0	0	0	0	0	0	0	0	0	0	0	Fungi	Ascomycota	Dothideomycetes	Mytilinidales	Gloniaceae	Cenococcum	geophilum
ASV475	E4D	E4	E4D	Spain	Ladra river	400	43°09'48.8"N	7°42'37.9"W	14.3449	17	85.6551	3.63636	0	IV	weak	fertile	75.95	11	1394	0	42.0001	1.45473	420.001	14.5473	1.44171	28.8714	291.321	0	0	0	0	0	0	0	Fungi	Glomeromycota	Glomeromycetes	Glomerales	Glomeraceae
ASV476	IT1A	IT	IT1A	Italy	Calabria	1279	38°31'17.4"N	16°20'29.7"E	0	0	78.6411	0	0	III	weak	sterile	31.08	13	937	0	0	0	0	0	0	0	0	0	0	0	0	0	0	0	Fungi	Ascomycota	Dothideomycetes	Mytilinidales	Gloniaceae	Cenococcum	geophilum
ASV293	US3A	US3	US3A	USA	Tomales Bay State Park	25	38°07'38.6"N	122°53'26.3"W	63.1633	12	31.5873	5.2494	0	V	strong	fertile	22.66	15	471	4.86	42.7671	1.64057	427.671	16.4057	1.79078	26.0685	238.818	0	0	0	0	0	0	0	Fungi	Glomeromycota	Glomeromycetes	Glomerales	Glomeraceae
ASV481	E6A	E6	E6A	Spain	San Benito river	1455	41°12'59.3"N	3°27'38.6"W	11.8408	13	19.1073	10.3341	0	IV	strong	fertile	63.09	12	538	0	40.1098	1.6755	401.098	16.755	1.62074	23.939	247.479	0	0	0	0	0	0	0	Fungi	Ascomycota	Sordariomycetes	Hypocreales	Nectriaceae	Cylindrodendrum	hubeiense
ASV482	IT1B	IT	IT1B	Italy	Calabria	1279	38°31'17.3"N	16°20'29.0"E	0	7	96.5392	3.37933	3.46084	III	medium	sterile	26.1	13	937	0	0	0	0	0	0	0	0	0	0	0	0	0	0	0	Fungi	Ascomycota	Dothideomycetes	Capnodiales
ASV122	9D	CH9	9D	Switzerland	Vorderthal	1250	47°08'09.301"N	8°52'04.248"E	12.0181	10	94.9737	0	0	III	medium	fertile	71.67	7	1637	4.02	44.1691	1.93767	441.691	19.3767	1.39542	22.795	309.346	2.17554	336.374	336.374	21.7554	25.0698	15.4616	1.1171	Fungi	Ascomycota	Leotiomycetes	Helotiales
ASV483	US3E	US3	US3E	USA	Tomales Bay State Park	25	38°07'40.5"N	122°53'25.7"W	14.5499	15	77.2546	21.5531	5.61932	V	strong	fertile	45.89	15	471	5.6	45.7481	2.21183	457.481	22.1182	2.82013	20.6834	162.219	0	0	0	0	0	0	0	Fungi	Glomeromycota	Glomeromycetes	Glomerales	Glomeraceae
ASV484	E2C	E2	E2C	Spain	Cadarnoxo	239	42°42'24.8"N	8°54'01.9"W	33.3892	11	44.3116	6.10691	0	IX	weak	sterile	61.49	11	1361	0	43.4145	1.19327	434.145	11.9327	0.839904	36.3827	516.899	0	0	0	0	0	0	0	Fungi	Glomeromycota	Glomeromycetes	Glomerales	Glomeraceae	Glomus	macrocarpum
ASV485	NW1A	NW1	NW1A	Norway	Akershus	545	60°11'04"N	10°51'22"E	0	6	72.4138	0	0	I	weak	sterile	68.64	5	870	4.05	41.6458	1.10972	416.458	11.0972	1.42646	37.5282	314.734	34.5407	1.35137	416.458	11.0972	29.3713	37.5282	0.434128	Fungi	Ascomycota	Leotiomycetes	Helotiales	Hyaloscyphaceae	Lachnellula	fuscosanguinea
ASV163	NW3A	NW3	NW3A	Norway	Møre og Romsdal	40	62°26'49"N	06°34'02"E	46.0638	19	42.9119	0	0	II	medium	fertile	74.92	4	2976	5.51	42.0132	1.68101	420.132	16.8101	0.610836	24.9928	668.681	13.4866	0.695976	420.132	16.8101	36.8452	24.9928	0.254895	Fungi	Glomeromycota	Glomeromycetes	Glomerales	Glomeraceae	Glomus	macrocarpum
ASV35	E6A	E6	E6A	Spain	San Benito river	1455	41°12'59.3"N	3°27'38.6"W	11.8408	13	19.1073	10.3341	0	IV	strong	fertile	63.09	12	538	0	40.1098	1.6755	401.098	16.755	1.62074	23.939	247.479	0	0	0	0	0	0	0	Fungi	Ascomycota	Leotiomycetes	Helotiales	Hyaloscyphaceae
ASV366	US2C	US2	US2C	USA	Fall Creek	233	37°03'44.4"N	122°05'40.3"W	18.0072	25	0	0	0	I	medium	sterile	46.42	13	752	4.89	45.2214	3.75558	452.214	37.5558	4.57131	12.0411	98.9245	0	0	0	0	0	0	0	Fungi	Glomeromycota	Glomeromycetes	Diversisporales
ASV2	3C	CH3	3C	Switzerland	Bellinzona	336	46°12'36.469"N	9°01'20.156"E	0	10	57.008	42.992	0	III	medium	fertile	84.93	12	1863	5.39	44.2648	1.7459	442.648	17.459	1.24635	25.3536	344.653	0.420385	70.5779	70.5779	4.20385	11.278	16.7889	0.521021	Fungi	Basidiomycota	Pucciniomycetes	Septobasidiales
ASV191	9A	CH9	9A	Switzerland	Vorderthal	1250	47°08'11.121"N	8°51'59.076"E	5.02632	5	9.29003	0	0	III	strong	sterile	66.46	7	1637	3.97	43.9089	1.65502	439.089	16.5502	1.22895	26.5306	343.247	0.780146	130.665	130.665	7.80146	16.5759	16.7487	0.656298	Fungi	Ascomycota	Leotiomycetes	Thelebolales	Pseudeurotiaceae
ASV122	NW3A	NW3	NW3A	Norway	Møre og Romsdal	40	62°26'49"N	06°34'02"E	46.0638	19	42.9119	0	0	II	medium	fertile	74.92	4	2976	5.51	42.0132	1.68101	420.132	16.8101	0.610836	24.9928	668.681	13.4866	0.695976	420.132	16.8101	36.8452	24.9928	0.254895	Fungi	Ascomycota	Leotiomycetes	Helotiales
ASV297	IT1B	IT	IT1B	Italy	Calabria	1279	38°31'17.3"N	16°20'29.0"E	0	7	96.5392	3.37933	3.46084	III	medium	sterile	26.1	13	937	0	0	0	0	0	0	0	0	0	0	0	0	0	0	0	Fungi	Ascomycota	Dothideomycetes
ASV30	NW4C	NW4	NW4C	Norway	Tromso	94	69°50'17.4"N	18°50'55.6"E	13.6937	2	90.0056	57.0886	1.35135	II	strong	fertile	100	-1	2008	4.41	44.0066	1.11175	440.066	11.1175	1.49948	39.5832	271.756	43.8993	1.34811	440.066	11.1175	30.0487	39.5832	0.901539	Fungi	Ascomycota	Archaeorhizomycetes	Archaeorhizomycetales	Archaeorhizomycetaceae	Archaeorhizomyces
ASV493	G5A	G5	G5A	Germany	Bohn	126	50°44'29.9"N	07°10'23.08"E	0	7	70.9424	2.82367	0	unknown	unknown	unknown	0.1	9	799	0	0	0	0	0	0	0	0	0	0	0	0	0	0	0	Fungi	Ascomycota	Leotiomycetes	Helotiales	Dermateaceae	Parafabraea	caliginosa
ASV494	US2A	US2	US2A	USA	Fall Creek	233	37°03'44.2"N	122°05'40.5"W	6.0938	16	80.795	0	0	I	weak	sterile	36.42	13	752	3.99	45.0196	4.71712	450.197	47.1712	6.16139	9.54389	73.0673	0	0	0	0	0	0	0	Fungi	Ascomycota	Dothideomycetes	Asterinales
ASV152	E4C	E4	E4C	Spain	Ladra river	400	43°09'47.7"N	7°42'38.2"W	45.3618	14	36.9369	0	0	IV	medium	fertile	57.55	11	1394	0	42.6413	1.52058	426.413	15.2058	0.954513	28.0428	446.734	0	0	0	0	0	0	0	Fungi	Ascomycota	Dothideomycetes	Capnodiales	Cladosporiaceae	Cladosporium	delicatulum
ASV495	NW3A	NW3	NW3A	Norway	Møre og Romsdal	40	62°26'49"N	06°34'02"E	46.0638	19	42.9119	0	0	II	medium	fertile	74.92	4	2976	5.51	42.0132	1.68101	420.132	16.8101	0.610836	24.9928	668.681	13.4866	0.695976	420.132	16.8101	36.8452	24.9928	0.254895	Fungi	Ascomycota	Leotiomycetes	Thelebolales
ASV374	P1A	P	P1A	Madeira	Madeira	1001	32°45'15"N	17°01'17"W	63.8359	12	36.1641	0	0	I	weak	sterile	80.33	19	924	5.68	44.0996	1.3943	440.996	13.943	1.56958	31.6285	280.964	9.30377	0.697247	93.0377	6.97247	57.2782	13.3436	0.134897	Fungi	Glomeromycota	Glomeromycetes	Glomerales	Glomeraceae	Glomus
ASV500	E2D	E2	E2D	Spain	Cadarnoxo	239	42°42'24.4"N	8°54'01.5"W	55.6884	28	59.4008	7.20993	0	IX	weak	sterile	70.15	11	1361	0	44.3685	1.35994	443.685	13.5994	1.13187	32.6253	391.991	0	0	0	0	0	0	0	Fungi	Glomeromycota	Glomeromycetes	Glomerales	Glomeraceae
ASV187	P1E	P	P1E	Madeira	Madeira	1001	32°45'15"N	17°01'17"W	51.9006	20	86.7731	0	0	I	medium	sterile	31.58	19	924	5.47	43.2259	0.84936	432.259	8.4936	1.5866	50.8923	272.444	21.7055	1.23321	217.055	12.3321	59.2215	17.6009	0.304607	Fungi	Glomeromycota	Glomeromycetes	Glomerales	Glomeraceae
ASV502	NW1A	NW1	NW1A	Norway	Akershus	545	60°11'04"N	10°51'22"E	0	6	72.4138	0	0	I	weak	sterile	68.64	5	870	4.05	41.6458	1.10972	416.458	11.0972	1.42646	37.5282	314.734	34.5407	1.35137	416.458	11.0972	29.3713	37.5282	0.434128	Fungi	Ascomycota	Leotiomycetes	Phacidiales	Phacidiaceae	Gremmenia	infestans
ASV182	E5C	E5	E5C	Spain	Ortigal river	1030	42°49'28.7"N	6°52'45.6"W	2.11912	8	53.5559	7.90426	0	IX	medium	fertile	74.33	12	577	0	41.5934	1.67925	415.934	16.7925	1.17953	24.769	352.627	0	0	0	0	0	0	0	Fungi	Ascomycota	Saccharomycetes
ASV504	12D	CH12	12D	Switzerland	Konolfingen	805	46°51'40.344"N	7°38'06.975"E	0	0	100	16.5273	0	I	weak	sterile	89.83	-5	2461	5.04	41.5835	1.28733	415.835	12.8733	0.662681	32.3021	612.395	0.525164	123.358	123.358	5.25164	11.4532	23.4894	0.896727	Fungi	Ascomycota	Dothideomycetes	Venturiales	Venturiaceae
ASV506	3C	CH3	3C	Switzerland	Bellinzona	336	46°12'36.469"N	9°01'20.156"E	0	10	57.008	42.992	0	III	medium	fertile	84.93	12	1863	5.39	44.2648	1.7459	442.648	17.459	1.24635	25.3536	344.653	0.420385	70.5779	70.5779	4.20385	11.278	16.7889	0.521021	Fungi	Basidiomycota	Tremellomycetes	Trichosporonales	Trichosporonaceae	Cutaneotrichosporon
ASV507	E6A	E6	E6A	Spain	San Benito river	1455	41°12'59.3"N	3°27'38.6"W	11.8408	13	19.1073	10.3341	0	IV	strong	fertile	63.09	12	538	0	40.1098	1.6755	401.098	16.755	1.62074	23.939	247.479	0	0	0	0	0	0	0	Fungi	Ascomycota	Sordariomycetes	Hypocreales	Nectriaceae	Cylindrodendrum	alicantinum
ASV69	IR1C	IR	IR1C	Ireland	Munster	115	51°51'00"N	09°33'54"W	81.854	3	27.7193	6.1144	0	unknown	unknown	unknown	0.1	11	1204	4.63	0	0	0	0	0	0	0	0	0	0	0	0	0	0	Fungi	Glomeromycota	Glomeromycetes	Glomerales	Glomeraceae	Glomus	macrocarpum
ASV396	US1A	US1	US1A	USA	Bacon Creek	1272	38°54'47.9"N	120°39'17.5"W	0	2	60.9126	0	0	VII	weak	sterile	54.75	8	1411	4.33	0	0	0	0	0	0	0	0	0	0	0	0	0	0	Fungi	Ascomycota	Leotiomycetes	Helotiales	Helotiaceae	Tetracladium	marchalianum
ASV405	E3D	E3	E3D	Spain	Mariaqueira river	307	43°29'16.3"N	8°01'03.9"W	0	6	98.5357	66.1769	4.1566	X	medium	sterile	61.17	10	1699	0	41.9253	1.33399	419.253	13.3399	1.03768	31.4285	404.031	0	0	0	0	0	0	0	Fungi	Basidiomycota	Tremellomycetes	Tremellales	Trimorphomycetaceae	Saitozyma	podzolica
ASV27	E4C	E4	E4C	Spain	Ladra river	400	43°09'47.7"N	7°42'38.2"W	45.3618	14	36.9369	0	0	IV	medium	fertile	57.55	11	1394	0	42.6413	1.52058	426.413	15.2058	0.954513	28.0428	446.734	0	0	0	0	0	0	0	Fungi	Ascomycota	Dothideomycetes	Capnodiales	Cladosporiaceae	Cladosporium	delicatulum
ASV513	GR1D	GR	GR1D	Greece	Pilion	929	39°24'03.8"N	23°04'55.5"E	0	0	93.293	17.7665	0	III	strong	fertile	21.42	16	569	4.68	0	0	0	0	0	0	0	0	0	0	0	0	0	0	Fungi	Ascomycota	Eurotiomycetes	Sclerococcales	Sclerococcaceae	Sclerococcum	ahtii
ASV293	US3D	US3	US3D	USA	Tomales Bay State Park	25	38°07'39.7"N	122°53'25.8"W	34.2525	13	38.575	8.19557	0	V	medium	sterile	27.49	15	471	4.77	45.7303	3.55545	457.303	35.5545	4.87405	12.862	93.8241	0	0	0	0	0	0	0	Fungi	Glomeromycota	Glomeromycetes	Glomerales	Glomeraceae
ASV401	US1C	US1	US1C	USA	Bacon Creek	1272	38°54'48.2"N	120°39'15.6"W	1.62126	11	62.8571	3.61253	0	VII	medium	sterile	32.55	8	1411	4.2	0	0	0	0	0	0	0	0	0	0	0	0	0	0	Fungi	Glomeromycota	Glomeromycetes	Glomerales	Glomeraceae
ASV299	E4C	E4	E4C	Spain	Ladra river	400	43°09'47.7"N	7°42'38.2"W	45.3618	14	36.9369	0	0	IV	medium	fertile	57.55	11	1394	0	42.6413	1.52058	426.413	15.2058	0.954513	28.0428	446.734	0	0	0	0	0	0	0	Fungi	Ascomycota	Archaeorhizomycetes
ASV517	E6B	E6	E6B	Spain	San Benito river	1455	41°12'58.9"N	3°27'38.9"W	8.61196	10	74.9106	23.879	0	IV	strong	sterile	62.8	12	538	0	38.7416	1.35665	387.416	13.5665	1.1062	28.5568	350.222	0	0	0	0	0	0	0	Fungi	Ascomycota	Leotiomycetes	Helotiales	Sclerotiniaceae	Ciboria
ASV520	US2A	US2	US2A	USA	Fall Creek	233	37°03'44.2"N	122°05'40.5"W	6.0938	16	80.795	0	0	I	weak	sterile	36.42	13	752	3.99	45.0196	4.71712	450.197	47.1712	6.16139	9.54389	73.0673	0	0	0	0	0	0	0	Fungi	Ascomycota	Sordariomycetes
ASV70	NW3C	NW3	NW3C	Norway	Møre og Romsdal	40	62°26'49"N	06°34'02"E	35.9387	5	53.9362	29.3086	0	II	strong	fertile	67.85	4	2976	5.26	43.0235	1.24351	430.235	12.4352	1.12393	34.5983	367.216	41.3444	1.51406	430.235	12.4352	16.8201	34.5983	0.303556	Fungi	Glomeromycota	Glomeromycetes	Glomerales	Glomeraceae	Glomus	macrocarpum
ASV412	US3D	US3	US3D	USA	Tomales Bay State Park	25	38°07'39.7"N	122°53'25.8"W	34.2525	13	38.575	8.19557	0	V	medium	sterile	27.49	15	471	4.77	45.7303	3.55545	457.303	35.5545	4.87405	12.862	93.8241	0	0	0	0	0	0	0	Fungi	Glomeromycota	Glomeromycetes	Glomerales	Glomeraceae
ASV46	NW5A	NW5	NW5A	Norway	Lofoten	50	68°03'35.8"N	13°18'44.7"E	8.04215	7	63.4583	0	0	IV	medium	sterile	75.75	4	2537	4.57	44.2543	1.23818	442.543	12.3818	1.38713	35.7414	317.249	44.0508	1.24627	442.543	12.3818	35.5435	35.7414	1.02774	Fungi	Ascomycota	Archaeorhizomycetes	Archaeorhizomycetales	Archaeorhizomycetaceae	Archaeorhizomyces
ASV521	12D	CH12	12D	Switzerland	Konolfingen	805	46°51'40.344"N	7°38'06.975"E	0	0	100	16.5273	0	I	weak	sterile	89.83	-5	2461	5.04	41.5835	1.28733	415.835	12.8733	0.662681	32.3021	612.395	0.525164	123.358	123.358	5.25164	11.4532	23.4894	0.896727	Fungi	Ascomycota	Dothideomycetes	Venturiales	Venturiaceae	Cylindrosympodium
ASV523	US2A	US2	US2A	USA	Fall Creek	233	37°03'44.2"N	122°05'40.5"W	6.0938	16	80.795	0	0	I	weak	sterile	36.42	13	752	3.99	45.0196	4.71712	450.197	47.1712	6.16139	9.54389	73.0673	0	0	0	0	0	0	0	Fungi	Ascomycota	Leotiomycetes	Helotiales
ASV438	US3E	US3	US3E	USA	Tomales Bay State Park	25	38°07'40.5"N	122°53'25.7"W	14.5499	15	77.2546	21.5531	5.61932	V	strong	fertile	45.89	15	471	5.6	45.7481	2.21183	457.481	22.1182	2.82013	20.6834	162.219	0	0	0	0	0	0	0	Fungi	Ascomycota	Leotiomycetes	Helotiales	Helotiaceae
ASV529	E6B	E6	E6B	Spain	San Benito river	1455	41°12'58.9"N	3°27'38.9"W	8.61196	10	74.9106	23.879	0	IV	strong	sterile	62.8	12	538	0	38.7416	1.35665	387.416	13.5665	1.1062	28.5568	350.222	0	0	0	0	0	0	0	Fungi	Glomeromycota	Glomeromycetes	Glomerales	Glomeraceae
ASV530	G5A	G5	G5A	Germany	Bohn	126	50°44'29.9"N	07°10'23.08"E	0	7	70.9424	2.82367	0	unknown	unknown	unknown	0.1	9	799	0	0	0	0	0	0	0	0	0	0	0	0	0	0	0	Fungi	Ascomycota	Sordariomycetes	Sordariales	Sordariales_fam_Incertae_sedis	Lunulospora
ASV68	US3D	US3	US3D	USA	Tomales Bay State Park	25	38°07'39.7"N	122°53'25.8"W	34.2525	13	38.575	8.19557	0	V	medium	sterile	27.49	15	471	4.77	45.7303	3.55545	457.303	35.5545	4.87405	12.862	93.8241	0	0	0	0	0	0	0	Fungi	Ascomycota	Archaeorhizomycetes	Archaeorhizomycetales	Archaeorhizomycetaceae	Archaeorhizomyces
ASV533	P1A	P	P1A	Madeira	Madeira	1001	32°45'15"N	17°01'17"W	63.8359	12	36.1641	0	0	I	weak	sterile	80.33	19	924	5.68	44.0996	1.3943	440.996	13.943	1.56958	31.6285	280.964	9.30377	0.697247	93.0377	6.97247	57.2782	13.3436	0.134897	Fungi	Ascomycota
ASV536	G5A	G5	G5A	Germany	Bohn	126	50°44'29.9"N	07°10'23.08"E	0	7	70.9424	2.82367	0	unknown	unknown	unknown	0.1	9	799	0	0	0	0	0	0	0	0	0	0	0	0	0	0	0	Fungi	Ascomycota	Sordariomycetes	Annulatascales
ASV80	E5C	E5	E5C	Spain	Ortigal river	1030	42°49'28.7"N	6°52'45.6"W	2.11912	8	53.5559	7.90426	0	IX	medium	fertile	74.33	12	577	0	41.5934	1.67925	415.934	16.7925	1.17953	24.769	352.627	0	0	0	0	0	0	0	Fungi	Basidiomycota	Tremellomycetes	Tremellales	Trimorphomycetaceae	Saitozyma	podzolica
ASV35	E5A	E5	E5A	Spain	Ortigal river	1030	42°49'29.4"N	6°52'46.3"W	53.1805	15	43.0241	3.79535	0	IX	medium	fertile	78.73	12	577	0	41.7534	1.56132	417.534	15.6132	1.6932	26.7424	246.595	0	0	0	0	0	0	0	Fungi	Ascomycota	Leotiomycetes	Helotiales	Hyaloscyphaceae
ASV486	US2C	US2	US2C	USA	Fall Creek	233	37°03'44.4"N	122°05'40.3"W	18.0072	25	0	0	0	I	medium	sterile	46.42	13	752	4.89	45.2214	3.75558	452.214	37.5558	4.57131	12.0411	98.9245	0	0	0	0	0	0	0	Fungi	Glomeromycota	Glomeromycetes	Glomerales	Glomeraceae	Glomus	microcarpum
ASV487	US3E	US3	US3E	USA	Tomales Bay State Park	25	38°07'40.5"N	122°53'25.7"W	14.5499	15	77.2546	21.5531	5.61932	V	strong	fertile	45.89	15	471	5.6	45.7481	2.21183	457.481	22.1182	2.82013	20.6834	162.219	0	0	0	0	0	0	0	Fungi	Ascomycota	Archaeorhizomycetes
ASV539	3C	CH3	3C	Switzerland	Bellinzona	336	46°12'36.469"N	9°01'20.156"E	0	10	57.008	42.992	0	III	medium	fertile	84.93	12	1863	5.39	44.2648	1.7459	442.648	17.459	1.24635	25.3536	344.653	0.420385	70.5779	70.5779	4.20385	11.278	16.7889	0.521021	Fungi	Ascomycota	Leotiomycetes	Helotiales	Vibrisseaceae	Phialocephala	hiberna
ASV540	NW1A	NW1	NW1A	Norway	Akershus	545	60°11'04"N	10°51'22"E	0	6	72.4138	0	0	I	weak	sterile	68.64	5	870	4.05	41.6458	1.10972	416.458	11.0972	1.42646	37.5282	314.734	34.5407	1.35137	416.458	11.0972	29.3713	37.5282	0.434128	Fungi	Ascomycota	Leotiomycetes
ASV361	12D	CH12	12D	Switzerland	Konolfingen	805	46°51'40.344"N	7°38'06.975"E	0	0	100	16.5273	0	I	weak	sterile	89.83	-5	2461	5.04	41.5835	1.28733	415.835	12.8733	0.662681	32.3021	612.395	0.525164	123.358	123.358	5.25164	11.4532	23.4894	0.896727	Fungi	Ascomycota	Leotiomycetes	Helotiales	Myxotrichaceae	Oidiodendron	pilicola
ASV542	G5A	G5	G5A	Germany	Bohn	126	50°44'29.9"N	07°10'23.08"E	0	7	70.9424	2.82367	0	unknown	unknown	unknown	0.1	9	799	0	0	0	0	0	0	0	0	0	0	0	0	0	0	0	Fungi	Ascomycota	Leotiomycetes
ASV546	E5A	E5	E5A	Spain	Ortigal river	1030	42°49'29.4"N	6°52'46.3"W	53.1805	15	43.0241	3.79535	0	IX	medium	fertile	78.73	12	577	0	41.7534	1.56132	417.534	15.6132	1.6932	26.7424	246.595	0	0	0	0	0	0	0	Fungi	Glomeromycota	Glomeromycetes	Glomerales	Glomeraceae	Glomus	macrocarpum
ASV547	US1E	US1	US1E	USA	Bacon Creek	1272	38°54'49.7"N	120°39'15.3"W	35.4748	10	98.3787	37.1429	0	VII	strong	sterile	46.29	8	1411	4.41	0	0	0	0	0	0	0	0	0	0	0	0	0	0	Fungi	Ascomycota	Leotiomycetes	Helotiales	Vibrisseaceae	Phialocephala	bamuru
ASV294	E5D	E5	E5D	Spain	Ortigal river	1030	42°49'28.7"N	6°52'45.8"W	18.0907	14	74.005	43.0567	1.26826	IX	medium	fertile	78.67	12	577	0	41.8093	1.85762	418.093	18.5762	1.44247	22.5069	289.845	0	0	0	0	0	0	0	Fungi	Ascomycota	Archaeorhizomycetes	Archaeorhizomycetales	Archaeorhizomycetaceae	Archaeorhizomyces
ASV551	IT1A	IT	IT1A	Italy	Calabria	1279	38°31'17.4"N	16°20'29.7"E	0	0	78.6411	0	0	III	weak	sterile	31.08	13	937	0	0	0	0	0	0	0	0	0	0	0	0	0	0	0	Fungi	Ascomycota	Leotiomycetes	Helotiales	Helotiales_fam_Incertae_sedis	Microglossum	griseoviride
ASV13	E3D	E3	E3D	Spain	Mariaqueira river	307	43°29'16.3"N	8°01'03.9"W	0	6	98.5357	66.1769	4.1566	X	medium	sterile	61.17	10	1699	0	41.9253	1.33399	419.253	13.3399	1.03768	31.4285	404.031	0	0	0	0	0	0	0	Fungi	Ascomycota	Leotiomycetes	Helotiales
ASV558	US3D	US3	US3D	USA	Tomales Bay State Park	25	38°07'39.7"N	122°53'25.8"W	34.2525	13	38.575	8.19557	0	V	medium	sterile	27.49	15	471	4.77	45.7303	3.55545	457.303	35.5545	4.87405	12.862	93.8241	0	0	0	0	0	0	0	Fungi	Glomeromycota	Glomeromycetes	Glomerales	Glomeraceae
ASV333	E6E	E6	E6E	Spain	San Benito river	1455	41°12'58.4"N	3°27'37.3"W	0	0	77.8251	72.2808	1.21045	IV	strong	fertile	59.52	12	538	0	39.2642	1.61807	392.642	16.1807	1.3163	24.266	298.292	0	0	0	0	0	0	0	Fungi	Ascomycota	Leotiomycetes	Helotiales	Vibrisseaceae	Phialocephala	sphaeroides
ASV560	G5A	G5	G5A	Germany	Bohn	126	50°44'29.9"N	07°10'23.08"E	0	7	70.9424	2.82367	0	unknown	unknown	unknown	0.1	9	799	0	0	0	0	0	0	0	0	0	0	0	0	0	0	0	Fungi	Ascomycota	Leotiomycetes	Helotiales	Hyaloscyphaceae	Arachnopeziza
ASV561	IT1B	IT	IT1B	Italy	Calabria	1279	38°31'17.3"N	16°20'29.0"E	0	7	96.5392	3.37933	3.46084	III	medium	sterile	26.1	13	937	0	0	0	0	0	0	0	0	0	0	0	0	0	0	0	Fungi	Ascomycota	Dothideomycetes	Capnodiales
ASV20	9D	CH9	9D	Switzerland	Vorderthal	1250	47°08'09.301"N	8°52'04.248"E	12.0181	10	94.9737	0	0	III	medium	fertile	71.67	7	1637	4.02	44.1691	1.93767	441.691	19.3767	1.39542	22.795	309.346	2.17554	336.374	336.374	21.7554	25.0698	15.4616	1.1171	Fungi	Ascomycota	Leotiomycetes	Helotiales	Hyaloscyphaceae
ASV501	NW1A	NW1	NW1A	Norway	Akershus	545	60°11'04"N	10°51'22"E	0	6	72.4138	0	0	I	weak	sterile	68.64	5	870	4.05	41.6458	1.10972	416.458	11.0972	1.42646	37.5282	314.734	34.5407	1.35137	416.458	11.0972	29.3713	37.5282	0.434128	Fungi	Ascomycota	Leotiomycetes	Helotiales	Hyaloscyphaceae	Lachnellula	fuscosanguinea
ASV562	E5A	E5	E5A	Spain	Ortigal river	1030	42°49'29.4"N	6°52'46.3"W	53.1805	15	43.0241	3.79535	0	IX	medium	fertile	78.73	12	577	0	41.7534	1.56132	417.534	15.6132	1.6932	26.7424	246.595	0	0	0	0	0	0	0	Fungi	Glomeromycota	Glomeromycetes	Glomerales	Glomeraceae	Glomus	macrocarpum
ASV563	G5A	G5	G5A	Germany	Bohn	126	50°44'29.9"N	07°10'23.08"E	0	7	70.9424	2.82367	0	unknown	unknown	unknown	0.1	9	799	0	0	0	0	0	0	0	0	0	0	0	0	0	0	0	Fungi	Basidiomycota
ASV567	E5A	E5	E5A	Spain	Ortigal river	1030	42°49'29.4"N	6°52'46.3"W	53.1805	15	43.0241	3.79535	0	IX	medium	fertile	78.73	12	577	0	41.7534	1.56132	417.534	15.6132	1.6932	26.7424	246.595	0	0	0	0	0	0	0	Fungi	Glomeromycota
ASV568	IT1A	IT	IT1A	Italy	Calabria	1279	38°31'17.4"N	16°20'29.7"E	0	0	78.6411	0	0	III	weak	sterile	31.08	13	937	0	0	0	0	0	0	0	0	0	0	0	0	0	0	0	Fungi	Ascomycota	Sordariomycetes	Sordariales
ASV569	NW4C	NW4	NW4C	Norway	Tromso	94	69°50'17.4"N	18°50'55.6"E	13.6937	2	90.0056	57.0886	1.35135	II	strong	fertile	100	-1	2008	4.41	44.0066	1.11175	440.066	11.1175	1.49948	39.5832	271.756	43.8993	1.34811	440.066	11.1175	30.0487	39.5832	0.901539	Fungi	Ascomycota	Archaeorhizomycetes	Archaeorhizomycetales	Archaeorhizomycetaceae	Archaeorhizomyces
ASV572	G5A	G5	G5A	Germany	Bohn	126	50°44'29.9"N	07°10'23.08"E	0	7	70.9424	2.82367	0	unknown	unknown	unknown	0.1	9	799	0	0	0	0	0	0	0	0	0	0	0	0	0	0	0	Fungi	Ascomycota	Leotiomycetes	Helotiales	Hyaloscyphaceae	Arachnopeziza
ASV576	NW1A	NW1	NW1A	Norway	Akershus	545	60°11'04"N	10°51'22"E	0	6	72.4138	0	0	I	weak	sterile	68.64	5	870	4.05	41.6458	1.10972	416.458	11.0972	1.42646	37.5282	314.734	34.5407	1.35137	416.458	11.0972	29.3713	37.5282	0.434128	Fungi	Ascomycota	Leotiomycetes	Helotiales	Hyaloscyphaceae	Hyaloscypha
ASV277	US1E	US1	US1E	USA	Bacon Creek	1272	38°54'49.7"N	120°39'15.3"W	35.4748	10	98.3787	37.1429	0	VII	strong	sterile	46.29	8	1411	4.41	0	0	0	0	0	0	0	0	0	0	0	0	0	0	Fungi	Basidiomycota	Tremellomycetes	Tremellales	Bulleribasidiaceae	Vishniacozyma	victoriae
ASV42	NW5C	NW5	NW5C	Norway	Lofoten	50	68°03'35.3"N	13°18'43.9"E	3.58209	2	84.4776	11.9403	0	IV	medium	sterile	55.75	4	2537	4.35	43.6956	0.939009	436.956	9.39009	1.76504	46.5337	250.727	44.9336	1.33473	436.956	9.39009	31.3647	46.5337	1.1688	Fungi	Ascomycota	Archaeorhizomycetes	Archaeorhizomycetales	Archaeorhizomycetaceae	Archaeorhizomyces
ASV580	P1E	P	P1E	Madeira	Madeira	1001	32°45'15"N	17°01'17"W	51.9006	20	86.7731	0	0	I	medium	sterile	31.58	19	924	5.47	43.2259	0.84936	432.259	8.4936	1.5866	50.8923	272.444	21.7055	1.23321	217.055	12.3321	59.2215	17.6009	0.304607	Fungi	Ascomycota	Eurotiomycetes	Sclerococcales	Sclerococcaceae	Sclerococcum	ahtii
ASV32	IR1C	IR	IR1C	Ireland	Munster	115	51°51'00"N	09°33'54"W	81.854	3	27.7193	6.1144	0	unknown	unknown	unknown	0.1	11	1204	4.63	0	0	0	0	0	0	0	0	0	0	0	0	0	0	Fungi	Glomeromycota	Glomeromycetes	Glomerales	Glomeraceae	Glomus	macrocarpum
ASV384	IT1A	IT	IT1A	Italy	Calabria	1279	38°31'17.4"N	16°20'29.7"E	0	0	78.6411	0	0	III	weak	sterile	31.08	13	937	0	0	0	0	0	0	0	0	0	0	0	0	0	0	0	Fungi	Ascomycota	Eurotiomycetes	Sclerococcales	Sclerococcaceae	Sclerococcum	ahtii
ASV439	E5A	E5	E5A	Spain	Ortigal river	1030	42°49'29.4"N	6°52'46.3"W	53.1805	15	43.0241	3.79535	0	IX	medium	fertile	78.73	12	577	0	41.7534	1.56132	417.534	15.6132	1.6932	26.7424	246.595	0	0	0	0	0	0	0	Fungi	Ascomycota	Leotiomycetes	Helotiales	Myxotrichaceae	Oidiodendron	chlamydosporicum
ASV585	GE1A	GE	GE1A	Georgia	Batumi Botanikal	66	41°41'56.0"N	41°43'07.6"E	1.64246	6	9.30788	40.0871	0	IV	weak	sterile	0.1	10	2560	0	0	0	0	0	0	0	0	0	0	0	0	0	0	0	Fungi	Ascomycota	Leotiomycetes	Helotiales	Myxotrichaceae	Oidiodendron
ASV586	P1E	P	P1E	Madeira	Madeira	1001	32°45'15"N	17°01'17"W	51.9006	20	86.7731	0	0	I	medium	sterile	31.58	19	924	5.47	43.2259	0.84936	432.259	8.4936	1.5866	50.8923	272.444	21.7055	1.23321	217.055	12.3321	59.2215	17.6009	0.304607	Fungi	Glomeromycota	Glomeromycetes	Glomerales	Glomeraceae	Glomus	macrocarpum
ASV253	9D	CH9	9D	Switzerland	Vorderthal	1250	47°08'09.301"N	8°52'04.248"E	12.0181	10	94.9737	0	0	III	medium	fertile	71.67	7	1637	4.02	44.1691	1.93767	441.691	19.3767	1.39542	22.795	309.346	2.17554	336.374	336.374	21.7554	25.0698	15.4616	1.1171	Fungi	Ascomycota	Leotiomycetes	Helotiales	Tricladiaceae	Tricladium	attenuatum
ASV86	IT1A	IT	IT1A	Italy	Calabria	1279	38°31'17.4"N	16°20'29.7"E	0	0	78.6411	0	0	III	weak	sterile	31.08	13	937	0	0	0	0	0	0	0	0	0	0	0	0	0	0	0	Fungi	Ascomycota	Leotiomycetes	Helotiales	Myxotrichaceae	Oidiodendron	chlamydosporicum
ASV589	IT1A	IT	IT1A	Italy	Calabria	1279	38°31'17.4"N	16°20'29.7"E	0	0	78.6411	0	0	III	weak	sterile	31.08	13	937	0	0	0	0	0	0	0	0	0	0	0	0	0	0	0	Fungi	Ascomycota	Leotiomycetes	Helotiales
ASV372	E3C	E3	E3C	Spain	Mariaqueira river	307	43°29'15.8"N	8°01'03.8"W	0	0	93.7651	2.0783	1.24666	X	strong	fertile	73.01	10	1699	0	41.9204	1.20473	419.204	12.0473	0.920399	34.7964	455.459	0	0	0	0	0	0	0	Fungi	Ascomycota	Leotiomycetes	Helotiales	Helotiales_fam_Incertae_sedis	Lauriomyces	bellulus
ASV189	E5A	E5	E5A	Spain	Ortigal river	1030	42°49'29.4"N	6°52'46.3"W	53.1805	15	43.0241	3.79535	0	IX	medium	fertile	78.73	12	577	0	41.7534	1.56132	417.534	15.6132	1.6932	26.7424	246.595	0	0	0	0	0	0	0	Fungi	Ascomycota	Leotiomycetes	Helotiales	Hyaloscyphaceae
ASV189	E3D	E3	E3D	Spain	Mariaqueira river	307	43°29'16.3"N	8°01'03.9"W	0	6	98.5357	66.1769	4.1566	X	medium	sterile	61.17	10	1699	0	41.9253	1.33399	419.253	13.3399	1.03768	31.4285	404.031	0	0	0	0	0	0	0	Fungi	Ascomycota	Leotiomycetes	Helotiales	Hyaloscyphaceae
ASV39	G2E	G2	G2E	Germany	Braunlage	616	51°44'10.5"N	10°37'43.4"E	35.1171	3	89.6751	78.3634	0	unknown	unknown	unknown	0.1	8	831	0	43.0714	1.53434	430.714	15.3434	1.49049	28.0716	279.155	0	0	0	0	0	0	0	Fungi	Glomeromycota	Glomeromycetes	Glomerales	Glomeraceae	Glomus	macrocarpum
ASV477	IT1B	IT	IT1B	Italy	Calabria	1279	38°31'17.3"N	16°20'29.0"E	0	7	96.5392	3.37933	3.46084	III	medium	sterile	26.1	13	937	0	0	0	0	0	0	0	0	0	0	0	0	0	0	0	Fungi	Ascomycota	Leotiomycetes
ASV230	G2E	G2	G2E	Germany	Braunlage	616	51°44'10.5"N	10°37'43.4"E	35.1171	3	89.6751	78.3634	0	unknown	unknown	unknown	0.1	8	831	0	43.0714	1.53434	430.714	15.3434	1.49049	28.0716	279.155	0	0	0	0	0	0	0	Fungi	Basidiomycota	Tremellomycetes	Tremellales	Bulleribasidiaceae	Vishniacozyma	victoriae
ASV597	G4C	G4	G4C	Germany	Sachsen	335	50°58'44.4"N	13°30'08.0"E	0	0	93.5961	6.40394	22.9358	unknown	unknown	unknown	0.1	6	709	0	44.144	2.05376	441.44	20.5376	2.13579	21.4943	185.503	0	0	0	0	0	0	0	Fungi	Ascomycota	Eurotiomycetes	Chaetothyriales	Herpotrichiellaceae	Heteroconium
ASV599	E5C	E5	E5C	Spain	Ortigal river	1030	42°49'28.7"N	6°52'45.6"W	2.11912	8	53.5559	7.90426	0	IX	medium	fertile	74.33	12	577	0	41.5934	1.67925	415.934	16.7925	1.17953	24.769	352.627	0	0	0	0	0	0	0	Fungi	Glomeromycota	Glomeromycetes	Glomerales	Glomeraceae	Rhizophagus	intraradices
ASV156	E5A	E5	E5A	Spain	Ortigal river	1030	42°49'29.4"N	6°52'46.3"W	53.1805	15	43.0241	3.79535	0	IX	medium	fertile	78.73	12	577	0	41.7534	1.56132	417.534	15.6132	1.6932	26.7424	246.595	0	0	0	0	0	0	0	Fungi	Glomeromycota	Glomeromycetes	Glomerales	Glomeraceae	Glomus	macrocarpum
ASV603	9D	CH9	9D	Switzerland	Vorderthal	1250	47°08'09.301"N	8°52'04.248"E	12.0181	10	94.9737	0	0	III	medium	fertile	71.67	7	1637	4.02	44.1691	1.93767	441.691	19.3767	1.39542	22.795	309.346	2.17554	336.374	336.374	21.7554	25.0698	15.4616	1.1171	Fungi	Ascomycota	Dothideomycetes	Mytilinidales	Gloniaceae	Cenococcum
ASV605	NW1A	NW1	NW1A	Norway	Akershus	545	60°11'04"N	10°51'22"E	0	6	72.4138	0	0	I	weak	sterile	68.64	5	870	4.05	41.6458	1.10972	416.458	11.0972	1.42646	37.5282	314.734	34.5407	1.35137	416.458	11.0972	29.3713	37.5282	0.434128	Fungi	Ascomycota	Leotiomycetes	Helotiales	Leotiaceae	Pezoloma	ericae
ASV606	P1A	P	P1A	Madeira	Madeira	1001	32°45'15"N	17°01'17"W	63.8359	12	36.1641	0	0	I	weak	sterile	80.33	19	924	5.68	44.0996	1.3943	440.996	13.943	1.56958	31.6285	280.964	9.30377	0.697247	93.0377	6.97247	57.2782	13.3436	0.134897	Fungi	Ascomycota	Archaeorhizomycetes	Archaeorhizomycetales	Archaeorhizomycetaceae	Archaeorhizomyces
ASV250	E2C	E2	E2C	Spain	Cadarnoxo	239	42°42'24.8"N	8°54'01.9"W	33.3892	11	44.3116	6.10691	0	IX	weak	sterile	61.49	11	1361	0	43.4145	1.19327	434.145	11.9327	0.839904	36.3827	516.899	0	0	0	0	0	0	0	Fungi	Ascomycota	Dothideomycetes	Capnodiales	Cladosporiaceae	Cladosporium	ramotenellum
ASV318	P1C	P	P1C	Madeira	Madeira	1001	32°45'15"N	17°01'17"W	13.2269	6	48.0994	0	0	I	medium	fertile	38.45	19	924	5.36	42.2411	1.12872	422.411	11.2872	1.79123	37.424	235.822	9.87529	0.677699	98.7529	6.77699	70.5424	14.5718	0.116298	Fungi	Glomeromycota	Glomeromycetes	Glomerales	Glomeraceae	Dominikia	aurea
ASV609	US2A	US2	US2A	USA	Fall Creek	233	37°03'44.2"N	122°05'40.5"W	6.0938	16	80.795	0	0	I	weak	sterile	36.42	13	752	3.99	45.0196	4.71712	450.197	47.1712	6.16139	9.54389	73.0673	0	0	0	0	0	0	0	Fungi	Ascomycota	Dothideomycetes
ASV234	E2C	E2	E2C	Spain	Cadarnoxo	239	42°42'24.8"N	8°54'01.9"W	33.3892	11	44.3116	6.10691	0	IX	weak	sterile	61.49	11	1361	0	43.4145	1.19327	434.145	11.9327	0.839904	36.3827	516.899	0	0	0	0	0	0	0	Fungi	Ascomycota	Dothideomycetes	Capnodiales	Cladosporiaceae	Cladosporium	delicatulum
ASV309	P1C	P	P1C	Madeira	Madeira	1001	32°45'15"N	17°01'17"W	13.2269	6	48.0994	0	0	I	medium	fertile	38.45	19	924	5.36	42.2411	1.12872	422.411	11.2872	1.79123	37.424	235.822	9.87529	0.677699	98.7529	6.77699	70.5424	14.5718	0.116298	Fungi	Glomeromycota	Glomeromycetes	Glomerales	Glomeraceae	Dominikia	aurea
ASV437	E6E	E6	E6E	Spain	San Benito river	1455	41°12'58.4"N	3°27'37.3"W	0	0	77.8251	72.2808	1.21045	IV	strong	fertile	59.52	12	538	0	39.2642	1.61807	392.642	16.1807	1.3163	24.266	298.292	0	0	0	0	0	0	0	Fungi	Basidiomycota	Tremellomycetes	Trichosporonales
ASV5	US3A	US3	US3A	USA	Tomales Bay State Park	25	38°07'38.6"N	122°53'26.3"W	63.1633	12	31.5873	5.2494	0	V	strong	fertile	22.66	15	471	4.86	42.7671	1.64057	427.671	16.4057	1.79078	26.0685	238.818	0	0	0	0	0	0	0	Fungi	Basidiomycota	Tremellomycetes	Trichosporonales	Trichosporonaceae	Apiotrichum	porosum
ASV39	US2C	US2	US2C	USA	Fall Creek	233	37°03'44.4"N	122°05'40.3"W	18.0072	25	0	0	0	I	medium	sterile	46.42	13	752	4.89	45.2214	3.75558	452.214	37.5558	4.57131	12.0411	98.9245	0	0	0	0	0	0	0	Fungi	Glomeromycota	Glomeromycetes	Glomerales	Glomeraceae	Glomus	macrocarpum
ASV397	US3D	US3	US3D	USA	Tomales Bay State Park	25	38°07'39.7"N	122°53'25.8"W	34.2525	13	38.575	8.19557	0	V	medium	sterile	27.49	15	471	4.77	45.7303	3.55545	457.303	35.5545	4.87405	12.862	93.8241	0	0	0	0	0	0	0	Fungi	Glomeromycota	Glomeromycetes	Glomerales	Glomeraceae
ASV616	US3A	US3	US3A	USA	Tomales Bay State Park	25	38°07'38.6"N	122°53'26.3"W	63.1633	12	31.5873	5.2494	0	V	strong	fertile	22.66	15	471	4.86	42.7671	1.64057	427.671	16.4057	1.79078	26.0685	238.818	0	0	0	0	0	0	0	Fungi	Ascomycota	Leotiomycetes	Helotiales
ASV35	E5D	E5	E5D	Spain	Ortigal river	1030	42°49'28.7"N	6°52'45.8"W	18.0907	14	74.005	43.0567	1.26826	IX	medium	fertile	78.67	12	577	0	41.8093	1.85762	418.093	18.5762	1.44247	22.5069	289.845	0	0	0	0	0	0	0	Fungi	Ascomycota	Leotiomycetes	Helotiales	Hyaloscyphaceae
ASV479	E4C	E4	E4C	Spain	Ladra river	400	43°09'47.7"N	7°42'38.2"W	45.3618	14	36.9369	0	0	IV	medium	fertile	57.55	11	1394	0	42.6413	1.52058	426.413	15.2058	0.954513	28.0428	446.734	0	0	0	0	0	0	0	Fungi	Ascomycota	Leotiomycetes	Helotiales	Hyaloscyphaceae
ASV621	US2C	US2	US2C	USA	Fall Creek	233	37°03'44.4"N	122°05'40.3"W	18.0072	25	0	0	0	I	medium	sterile	46.42	13	752	4.89	45.2214	3.75558	452.214	37.5558	4.57131	12.0411	98.9245	0	0	0	0	0	0	0	Fungi	Glomeromycota	Glomeromycetes	Glomerales	Glomeraceae	Glomus	microcarpum
ASV629	P1E	P	P1E	Madeira	Madeira	1001	32°45'15"N	17°01'17"W	51.9006	20	86.7731	0	0	I	medium	sterile	31.58	19	924	5.47	43.2259	0.84936	432.259	8.4936	1.5866	50.8923	272.444	21.7055	1.23321	217.055	12.3321	59.2215	17.6009	0.304607	Fungi	Ascomycota	Archaeorhizomycetes	Archaeorhizomycetales	Archaeorhizomycetaceae	Archaeorhizomyces
ASV632	P1A	P	P1A	Madeira	Madeira	1001	32°45'15"N	17°01'17"W	63.8359	12	36.1641	0	0	I	weak	sterile	80.33	19	924	5.68	44.0996	1.3943	440.996	13.943	1.56958	31.6285	280.964	9.30377	0.697247	93.0377	6.97247	57.2782	13.3436	0.134897	Fungi	Glomeromycota	Glomeromycetes	Diversisporales	Acaulosporaceae	Acaulospora	brasiliensis
ASV408	12B	CH12	12B	Switzerland	Konolfingen	805	46°51'38.994"N	7°38'07.126"E	0	0	45.8682	16.0061	0	I	strong	fertile	80.16	-5	2461	4.39	39.1829	1.18499	391.829	11.8499	0.688091	33.0661	576.284	0.500641	110.469	110.469	5.00641	10.7427	22.0655	0.856141	Fungi	Basidiomycota	Tremellomycetes	Tremellales	Trimorphomycetaceae	Saitozyma	podzolica
ASV1	NW1A	NW1	NW1A	Norway	Akershus	545	60°11'04"N	10°51'22"E	0	6	72.4138	0	0	I	weak	sterile	68.64	5	870	4.05	41.6458	1.10972	416.458	11.0972	1.42646	37.5282	314.734	34.5407	1.35137	416.458	11.0972	29.3713	37.5282	0.434128	Fungi	Basidiomycota	Tremellomycetes	Tremellales	Trimorphomycetaceae	Saitozyma	podzolica
ASV150	US3D	US3	US3D	USA	Tomales Bay State Park	25	38°07'39.7"N	122°53'25.8"W	34.2525	13	38.575	8.19557	0	V	medium	sterile	27.49	15	471	4.77	45.7303	3.55545	457.303	35.5545	4.87405	12.862	93.8241	0	0	0	0	0	0	0	Fungi	Glomeromycota	Glomeromycetes	Glomerales	Glomeraceae
ASV638	G4C	G4	G4C	Germany	Sachsen	335	50°58'44.4"N	13°30'08.0"E	0	0	93.5961	6.40394	22.9358	unknown	unknown	unknown	0.1	6	709	0	44.144	2.05376	441.44	20.5376	2.13579	21.4943	185.503	0	0	0	0	0	0	0	Fungi	Ascomycota	Dothideomycetes	Pleosporales	Phaeosphaeriaceae	Phaeosphaeria	poagena
ASV639	NW3B	NW3	NW3B	Norway	Møre og Romsdal	40	62°26'49"N	06°34'02"E	17.5439	3	53.1476	21.1494	0	II	strong	fertile	72.3	4	2976	5.68	41.2726	1.08704	412.726	10.8704	1.61343	37.968	260.396	6.15567	0.341696	412.726	10.8704	33.0224	37.968	0.339366	Fungi	Ascomycota	Leotiomycetes	Helotiales	Hyaloscyphaceae	Clathrosphaerina	zalewskii
ASV640	US2C	US2	US2C	USA	Fall Creek	233	37°03'44.4"N	122°05'40.3"W	18.0072	25	0	0	0	I	medium	sterile	46.42	13	752	4.89	45.2214	3.75558	452.214	37.5558	4.57131	12.0411	98.9245	0	0	0	0	0	0	0	Fungi	Glomeromycota	Glomeromycetes	Glomerales	Glomeraceae	Dominikia	aurea
ASV112	G3A	G3	G3A	Germany	Neuwulmstorf	122	53°25'37.3"N	09°51'25.3"E	11.8329	1	0	46.3415	0	unknown	unknown	unknown	0.1	9	775	0	0	0	0	0	0	0	0	0	0	0	0	0	0	0	Fungi	Ascomycota	Dothideomycetes	Capnodiales	Mycosphaerellaceae	Acrodontium
ASV461	IT1B	IT	IT1B	Italy	Calabria	1279	38°31'17.3"N	16°20'29.0"E	0	7	96.5392	3.37933	3.46084	III	medium	sterile	26.1	13	937	0	0	0	0	0	0	0	0	0	0	0	0	0	0	0	Fungi	Ascomycota	Leotiomycetes	Helotiales	Dermateaceae
ASV644	E5D	E5	E5D	Spain	Ortigal river	1030	42°49'28.7"N	6°52'45.8"W	18.0907	14	74.005	43.0567	1.26826	IX	medium	fertile	78.67	12	577	0	41.8093	1.85762	418.093	18.5762	1.44247	22.5069	289.845	0	0	0	0	0	0	0	Fungi	Ascomycota	Archaeorhizomycetes	Archaeorhizomycetales	Archaeorhizomycetaceae	Archaeorhizomyces
ASV645	US2A	US2	US2A	USA	Fall Creek	233	37°03'44.2"N	122°05'40.5"W	6.0938	16	80.795	0	0	I	weak	sterile	36.42	13	752	3.99	45.0196	4.71712	450.197	47.1712	6.16139	9.54389	73.0673	0	0	0	0	0	0	0	Fungi	Ascomycota	Leotiomycetes	Helotiales	Helotiales_fam_Incertae_sedis	Chalara	holubovae
ASV646	US2C	US2	US2C	USA	Fall Creek	233	37°03'44.4"N	122°05'40.3"W	18.0072	25	0	0	0	I	medium	sterile	46.42	13	752	4.89	45.2214	3.75558	452.214	37.5558	4.57131	12.0411	98.9245	0	0	0	0	0	0	0	Fungi	Glomeromycota	Glomeromycetes	Glomerales	Glomeraceae	Rhizoglomus
ASV647	E3D	E3	E3D	Spain	Mariaqueira river	307	43°29'16.3"N	8°01'03.9"W	0	6	98.5357	66.1769	4.1566	X	medium	sterile	61.17	10	1699	0	41.9253	1.33399	419.253	13.3399	1.03768	31.4285	404.031	0	0	0	0	0	0	0	Fungi	Ascomycota	Leotiomycetes	Helotiales	Sclerotiniaceae	Botryotinia	pelargonii
ASV282	E4C	E4	E4C	Spain	Ladra river	400	43°09'47.7"N	7°42'38.2"W	45.3618	14	36.9369	0	0	IV	medium	fertile	57.55	11	1394	0	42.6413	1.52058	426.413	15.2058	0.954513	28.0428	446.734	0	0	0	0	0	0	0	Fungi	Glomeromycota	Glomeromycetes	Glomerales	Glomeraceae	Glomus	macrocarpum
ASV51	US3D	US3	US3D	USA	Tomales Bay State Park	25	38°07'39.7"N	122°53'25.8"W	34.2525	13	38.575	8.19557	0	V	medium	sterile	27.49	15	471	4.77	45.7303	3.55545	457.303	35.5545	4.87405	12.862	93.8241	0	0	0	0	0	0	0	Fungi	Glomeromycota	Glomeromycetes	Glomerales	Glomeraceae	Glomus	macrocarpum
ASV652	G5A	G5	G5A	Germany	Bohn	126	50°44'29.9"N	07°10'23.08"E	0	7	70.9424	2.82367	0	unknown	unknown	unknown	0.1	9	799	0	0	0	0	0	0	0	0	0	0	0	0	0	0	0	Fungi	Ascomycota	Leotiomycetes	Helotiales
ASV653	US2C	US2	US2C	USA	Fall Creek	233	37°03'44.4"N	122°05'40.3"W	18.0072	25	0	0	0	I	medium	sterile	46.42	13	752	4.89	45.2214	3.75558	452.214	37.5558	4.57131	12.0411	98.9245	0	0	0	0	0	0	0	Fungi	Glomeromycota	Glomeromycetes	Glomerales	Glomeraceae	Glomus	macrocarpum
ASV397	US3A	US3	US3A	USA	Tomales Bay State Park	25	38°07'38.6"N	122°53'26.3"W	63.1633	12	31.5873	5.2494	0	V	strong	fertile	22.66	15	471	4.86	42.7671	1.64057	427.671	16.4057	1.79078	26.0685	238.818	0	0	0	0	0	0	0	Fungi	Glomeromycota	Glomeromycetes	Glomerales	Glomeraceae
ASV552	P1C	P	P1C	Madeira	Madeira	1001	32°45'15"N	17°01'17"W	13.2269	6	48.0994	0	0	I	medium	fertile	38.45	19	924	5.36	42.2411	1.12872	422.411	11.2872	1.79123	37.424	235.822	9.87529	0.677699	98.7529	6.77699	70.5424	14.5718	0.116298	Fungi	Ascomycota	Archaeorhizomycetes	Archaeorhizomycetales	Archaeorhizomycetaceae	Archaeorhizomyces
ASV658	E6E	E6	E6E	Spain	San Benito river	1455	41°12'58.4"N	3°27'37.3"W	0	0	77.8251	72.2808	1.21045	IV	strong	fertile	59.52	12	538	0	39.2642	1.61807	392.642	16.1807	1.3163	24.266	298.292	0	0	0	0	0	0	0	Fungi	Ascomycota	Leotiomycetes	Helotiales	Helotiales_fam_Incertae_sedis	Chalara	pseudoaffinis
ASV659	G5A	G5	G5A	Germany	Bohn	126	50°44'29.9"N	07°10'23.08"E	0	7	70.9424	2.82367	0	unknown	unknown	unknown	0.1	9	799	0	0	0	0	0	0	0	0	0	0	0	0	0	0	0	Fungi	Ascomycota	Sordariomycetes	Xylariales
ASV661	IT1B	IT	IT1B	Italy	Calabria	1279	38°31'17.3"N	16°20'29.0"E	0	7	96.5392	3.37933	3.46084	III	medium	sterile	26.1	13	937	0	0	0	0	0	0	0	0	0	0	0	0	0	0	0	Fungi	Ascomycota	Leotiomycetes	Helotiales	Leotiaceae	Alatospora	acuminata
ASV663	NW4C	NW4	NW4C	Norway	Tromso	94	69°50'17.4"N	18°50'55.6"E	13.6937	2	90.0056	57.0886	1.35135	II	strong	fertile	100	-1	2008	4.41	44.0066	1.11175	440.066	11.1175	1.49948	39.5832	271.756	43.8993	1.34811	440.066	11.1175	30.0487	39.5832	0.901539	Fungi	Ascomycota	Archaeorhizomycetes	Archaeorhizomycetales	Archaeorhizomycetaceae	Archaeorhizomyces
ASV556	NW3C	NW3	NW3C	Norway	Møre og Romsdal	40	62°26'49"N	06°34'02"E	35.9387	5	53.9362	29.3086	0	II	strong	fertile	67.85	4	2976	5.26	43.0235	1.24351	430.235	12.4352	1.12393	34.5983	367.216	41.3444	1.51406	430.235	12.4352	16.8201	34.5983	0.303556	Fungi	Glomeromycota	Glomeromycetes	Glomerales	Glomeraceae	Glomus	macrocarpum
ASV669	US2C	US2	US2C	USA	Fall Creek	233	37°03'44.4"N	122°05'40.3"W	18.0072	25	0	0	0	I	medium	sterile	46.42	13	752	4.89	45.2214	3.75558	452.214	37.5558	4.57131	12.0411	98.9245	0	0	0	0	0	0	0	Fungi	Glomeromycota	Glomeromycetes	Glomerales	Glomeraceae	Dominikia	aurea
ASV670	US2C	US2	US2C	USA	Fall Creek	233	37°03'44.4"N	122°05'40.3"W	18.0072	25	0	0	0	I	medium	sterile	46.42	13	752	4.89	45.2214	3.75558	452.214	37.5558	4.57131	12.0411	98.9245	0	0	0	0	0	0	0	Fungi	Rozellomycota	Rozellomycotina_cls_Incertae_sedis	GS11
ASV671	US3D	US3	US3D	USA	Tomales Bay State Park	25	38°07'39.7"N	122°53'25.8"W	34.2525	13	38.575	8.19557	0	V	medium	sterile	27.49	15	471	4.77	45.7303	3.55545	457.303	35.5545	4.87405	12.862	93.8241	0	0	0	0	0	0	0	Fungi	Ascomycota	Sordariomycetes	Hypocreales	Nectriaceae	Ilyonectria	mors-panacis
ASV678	IT1B	IT	IT1B	Italy	Calabria	1279	38°31'17.3"N	16°20'29.0"E	0	7	96.5392	3.37933	3.46084	III	medium	sterile	26.1	13	937	0	0	0	0	0	0	0	0	0	0	0	0	0	0	0	Fungi	Ascomycota
ASV126	E2C	E2	E2C	Spain	Cadarnoxo	239	42°42'24.8"N	8°54'01.9"W	33.3892	11	44.3116	6.10691	0	IX	weak	sterile	61.49	11	1361	0	43.4145	1.19327	434.145	11.9327	0.839904	36.3827	516.899	0	0	0	0	0	0	0	Fungi	Basidiomycota	Tremellomycetes	Tremellales	Trimorphomycetaceae	Saitozyma	podzolica
ASV298	E5A	E5	E5A	Spain	Ortigal river	1030	42°49'29.4"N	6°52'46.3"W	53.1805	15	43.0241	3.79535	0	IX	medium	fertile	78.73	12	577	0	41.7534	1.56132	417.534	15.6132	1.6932	26.7424	246.595	0	0	0	0	0	0	0	Fungi	Ascomycota	Leotiomycetes	Helotiales	Myxotrichaceae	Oidiodendron	chlamydosporicum
ASV435	US1A	US1	US1A	USA	Bacon Creek	1272	38°54'47.9"N	120°39'17.5"W	0	2	60.9126	0	0	VII	weak	sterile	54.75	8	1411	4.33	0	0	0	0	0	0	0	0	0	0	0	0	0	0	Fungi	Basidiomycota	Tremellomycetes	Tremellales	Trimorphomycetaceae	Saitozyma	podzolica
ASV683	G5A	G5	G5A	Germany	Bohn	126	50°44'29.9"N	07°10'23.08"E	0	7	70.9424	2.82367	0	unknown	unknown	unknown	0.1	9	799	0	0	0	0	0	0	0	0	0	0	0	0	0	0	0	Fungi	Ascomycota	Dothideomycetes	Venturiales	Venturiaceae	Venturia
ASV154	NW4B	NW4	NW4B	Norway	Tromso	94	69°50'17.4"N	18°50'55.3"E	2.19956	4	84.955	8.76987	0	II	strong	fertile	100	-1	2008	4.44	40.7492	1.35111	407.492	13.5111	0.719644	30.1597	597.176	32.5556	1.37129	407.492	13.5111	16.2014	30.1597	0.984109	Fungi	Glomeromycota	Glomeromycetes	Glomerales	Glomeraceae	Glomus	macrocarpum
ASV15	E4D	E4	E4D	Spain	Ladra river	400	43°09'48.8"N	7°42'37.9"W	14.3449	17	85.6551	3.63636	0	IV	weak	fertile	75.95	11	1394	0	42.0001	1.45473	420.001	14.5473	1.44171	28.8714	291.321	0	0	0	0	0	0	0	Fungi	Ascomycota	Leotiomycetes	Helotiales	Dermateaceae	Pseudofabraea	citricarpa
ASV699	E6E	E6	E6E	Spain	San Benito river	1455	41°12'58.4"N	3°27'37.3"W	0	0	77.8251	72.2808	1.21045	IV	strong	fertile	59.52	12	538	0	39.2642	1.61807	392.642	16.1807	1.3163	24.266	298.292	0	0	0	0	0	0	0	Fungi	Ascomycota	Archaeorhizomycetes	Archaeorhizomycetales	Archaeorhizomycetaceae	Archaeorhizomyces
ASV1	GE1E	GE	GE1E	Georgia	Batumi Botanikal	66	41°41'56.3"N	41°43'09.7"E	0	0	57.0806	90.6921	2.83224	IV	strong	fertile	0.1	10	2560	0	40.4797	1.66094	404.797	16.6094	1.69533	24.3716	238.772	1.53304	0.119392	404.797	16.6094	25.3737	24.3716	0.0496252	Fungi	Basidiomycota	Tremellomycetes	Tremellales	Trimorphomycetaceae	Saitozyma	podzolica
ASV341	12A	CH12	12A	Switzerland	Konolfingen	805	46°51'39.424"N	7°38'07.519"E	0	0	31.7337	0	0	I	medium	sterile	84.81	-5	2461	4.69	0	0	0	0	0	0	0	0.184911	36.6246	36.6246	1.84911	5.8343	19.8066	0.522643	Fungi	Ascomycota	Dothideomycetes	Venturiales	Venturiaceae	Venturia
ASV498	3B	CH3	3B	Switzerland	Bellinzona	336	46°12'35.579"N	9°01'20.130"E	54.1114	6	36.9363	8.95225	0	III	medium	sterile	80.24	12	1863	5.28	42.3556	1.6781	423.556	16.7811	0.978372	25.2401	409.642	0.820741	140.48	140.48	8.20741	19.2624	17.1163	0.607192	Fungi	Glomeromycota	Glomeromycetes	Glomerales	Glomeraceae	Glomus	macrocarpum
ASV1	G5B	G5	G5B	Germany	Bohn	126	50°44'29.9"N	07°10'23.08"E	1.96335	1	93.6594	6.34058	0	unknown	unknown	unknown	0.1	9	799	0	0	0	0	0	0	0	0	0	0	0	0	0	0	0	Fungi	Basidiomycota	Tremellomycetes	Tremellales	Trimorphomycetaceae	Saitozyma	podzolica
ASV709	9D	CH9	9D	Switzerland	Vorderthal	1250	47°08'09.301"N	8°52'04.248"E	12.0181	10	94.9737	0	0	III	medium	fertile	71.67	7	1637	4.02	44.1691	1.93767	441.691	19.3767	1.39542	22.795	309.346	2.17554	336.374	336.374	21.7554	25.0698	15.4616	1.1171	Fungi	Glomeromycota	Glomeromycetes	Diversisporales	Acaulosporaceae	Acaulospora	alpina
ASV423	3B	CH3	3B	Switzerland	Bellinzona	336	46°12'35.579"N	9°01'20.130"E	54.1114	6	36.9363	8.95225	0	III	medium	sterile	80.24	12	1863	5.28	42.3556	1.6781	423.556	16.7811	0.978372	25.2401	409.642	0.820741	140.48	140.48	8.20741	19.2624	17.1163	0.607192	Fungi	Glomeromycota	Glomeromycetes	Glomerales	Glomeraceae	Glomus	macrocarpum
ASV163	IR1C	IR	IR1C	Ireland	Munster	115	51°51'00"N	09°33'54"W	81.854	3	27.7193	6.1144	0	unknown	unknown	unknown	0.1	11	1204	4.63	0	0	0	0	0	0	0	0	0	0	0	0	0	0	Fungi	Glomeromycota	Glomeromycetes	Glomerales	Glomeraceae	Glomus	macrocarpum
ASV718	G5C	G5	G5C	Germany	Bohn	126	50°44'29.9"N	07°10'23.08"E	0	0	97.1763	27.0942	0	unknown	unknown	unknown	0.1	9	799	0	0	0	0	0	0	0	0	0	0	0	0	0	0	0	Fungi	Ascomycota	Dothideomycetes	Pleosporales	Lophiostomataceae	Lophiostoma	corticola
ASV719	US3D	US3	US3D	USA	Tomales Bay State Park	25	38°07'39.7"N	122°53'25.8"W	34.2525	13	38.575	8.19557	0	V	medium	sterile	27.49	15	471	4.77	45.7303	3.55545	457.303	35.5545	4.87405	12.862	93.8241	0	0	0	0	0	0	0	Fungi	Basidiomycota	Tremellomycetes	Tremellales	Trimorphomycetaceae	Saitozyma	podzolica
ASV435	E5C	E5	E5C	Spain	Ortigal river	1030	42°49'28.7"N	6°52'45.6"W	2.11912	8	53.5559	7.90426	0	IX	medium	fertile	74.33	12	577	0	41.5934	1.67925	415.934	16.7925	1.17953	24.769	352.627	0	0	0	0	0	0	0	Fungi	Basidiomycota	Tremellomycetes	Tremellales	Trimorphomycetaceae	Saitozyma	podzolica
ASV725	E6E	E6	E6E	Spain	San Benito river	1455	41°12'58.4"N	3°27'37.3"W	0	0	77.8251	72.2808	1.21045	IV	strong	fertile	59.52	12	538	0	39.2642	1.61807	392.642	16.1807	1.3163	24.266	298.292	0	0	0	0	0	0	0	Fungi	Ascomycota	Leotiomycetes	Helotiales
ASV579	US1A	US1	US1A	USA	Bacon Creek	1272	38°54'47.9"N	120°39'17.5"W	0	2	60.9126	0	0	VII	weak	sterile	54.75	8	1411	4.33	0	0	0	0	0	0	0	0	0	0	0	0	0	0	Fungi	Ascomycota	Sordariomycetes	Sordariales
ASV728	9D	CH9	9D	Switzerland	Vorderthal	1250	47°08'09.301"N	8°52'04.248"E	12.0181	10	94.9737	0	0	III	medium	fertile	71.67	7	1637	4.02	44.1691	1.93767	441.691	19.3767	1.39542	22.795	309.346	2.17554	336.374	336.374	21.7554	25.0698	15.4616	1.1171	Fungi	Glomeromycota	Glomeromycetes	Diversisporales	Acaulosporaceae	Acaulospora	alpina
ASV730	E4D	E4	E4D	Spain	Ladra river	400	43°09'48.8"N	7°42'37.9"W	14.3449	17	85.6551	3.63636	0	IV	weak	fertile	75.95	11	1394	0	42.0001	1.45473	420.001	14.5473	1.44171	28.8714	291.321	0	0	0	0	0	0	0	Fungi	Glomeromycota	Glomeromycetes	Glomerales	Glomeraceae
ASV175	NW3C	NW3	NW3C	Norway	Møre og Romsdal	40	62°26'49"N	06°34'02"E	35.9387	5	53.9362	29.3086	0	II	strong	fertile	67.85	4	2976	5.26	43.0235	1.24351	430.235	12.4352	1.12393	34.5983	367.216	41.3444	1.51406	430.235	12.4352	16.8201	34.5983	0.303556	Fungi	Glomeromycota	Glomeromycetes	Glomerales	Glomeraceae	Glomus	macrocarpum
ASV241	E3D	E3	E3D	Spain	Mariaqueira river	307	43°29'16.3"N	8°01'03.9"W	0	6	98.5357	66.1769	4.1566	X	medium	sterile	61.17	10	1699	0	41.9253	1.33399	419.253	13.3399	1.03768	31.4285	404.031	0	0	0	0	0	0	0	Fungi	Ascomycota	Leotiomycetes	Helotiales	Hyaloscyphaceae
ASV738	12B	CH12	12B	Switzerland	Konolfingen	805	46°51'38.994"N	7°38'07.126"E	0	0	45.8682	16.0061	0	I	strong	fertile	80.16	-5	2461	4.39	39.1829	1.18499	391.829	11.8499	0.688091	33.0661	576.284	0.500641	110.469	110.469	5.00641	10.7427	22.0655	0.856141	Fungi	Ascomycota	Leotiomycetes	Thelebolales	Pseudeurotiaceae
ASV70	IR1B	IR	IR1B	Ireland	Munster	115	51°51'00"N	09°33'54"W	70.5263	8	26.7081	1.86335	0	unknown	unknown	unknown	0.1	11	1204	0	0	0	0	0	0	0	0	0	0	0	0	0	0	0	Fungi	Glomeromycota	Glomeromycetes	Glomerales	Glomeraceae	Glomus	macrocarpum
ASV747	E5A	E5	E5A	Spain	Ortigal river	1030	42°49'29.4"N	6°52'46.3"W	53.1805	15	43.0241	3.79535	0	IX	medium	fertile	78.73	12	577	0	41.7534	1.56132	417.534	15.6132	1.6932	26.7424	246.595	0	0	0	0	0	0	0	Fungi	Glomeromycota
ASV750	P1A	P	P1A	Madeira	Madeira	1001	32°45'15"N	17°01'17"W	63.8359	12	36.1641	0	0	I	weak	sterile	80.33	19	924	5.68	44.0996	1.3943	440.996	13.943	1.56958	31.6285	280.964	9.30377	0.697247	93.0377	6.97247	57.2782	13.3436	0.134897	Fungi	Ascomycota	Eurotiomycetes	Sclerococcales	Sclerococcaceae	Sclerococcum	ahtii
ASV252	12A	CH12	12A	Switzerland	Konolfingen	805	46°51'39.424"N	7°38'07.519"E	0	0	31.7337	0	0	I	medium	sterile	84.81	-5	2461	4.69	0	0	0	0	0	0	0	0.184911	36.6246	36.6246	1.84911	5.8343	19.8066	0.522643	Fungi	Ascomycota	Leotiomycetes	Helotiales	Myxotrichaceae	Oidiodendron	echinulatum
ASV760	G5A	G5	G5A	Germany	Bohn	126	50°44'29.9"N	07°10'23.08"E	0	7	70.9424	2.82367	0	unknown	unknown	unknown	0.1	9	799	0	0	0	0	0	0	0	0	0	0	0	0	0	0	0	Fungi	Ascomycota	Sordariomycetes	Xylariales	Sporocadaceae	Neopestalotiopsis	foedans
ASV762	GR1A	GR	GR1A	Greece	Pilion	929	39°24'03.7"N	23°04'55.0"E	0	0	82.2335	6.70698	0	III	weak	sterile	31.99	16	569	4.53	38.0732	1.06723	380.732	10.6723	1.70717	35.6748	223.019	6.76758	0.289578	380.732	10.6723	34.3113	35.6748	0.163699	Fungi	Ascomycota	Leotiomycetes	Helotiales
ASV764	NW4C	NW4	NW4C	Norway	Tromso	94	69°50'17.4"N	18°50'55.6"E	13.6937	2	90.0056	57.0886	1.35135	II	strong	fertile	100	-1	2008	4.41	44.0066	1.11175	440.066	11.1175	1.49948	39.5832	271.756	43.8993	1.34811	440.066	11.1175	30.0487	39.5832	0.901539	Fungi	Ascomycota	Leotiomycetes	Helotiales	Hyaloscyphaceae	Lachnellula	fuscosanguinea
ASV326	3B	CH3	3B	Switzerland	Bellinzona	336	46°12'35.579"N	9°01'20.130"E	54.1114	6	36.9363	8.95225	0	III	medium	sterile	80.24	12	1863	5.28	42.3556	1.6781	423.556	16.7811	0.978372	25.2401	409.642	0.820741	140.48	140.48	8.20741	19.2624	17.1163	0.607192	Fungi	Glomeromycota	Glomeromycetes	Glomerales	Glomeraceae	Glomus	macrocarpum
ASV59	US1A	US1	US1A	USA	Bacon Creek	1272	38°54'47.9"N	120°39'17.5"W	0	2	60.9126	0	0	VII	weak	sterile	54.75	8	1411	4.33	0	0	0	0	0	0	0	0	0	0	0	0	0	0	Fungi	Ascomycota	Leotiomycetes	Helotiales	Helotiaceae	Collophora
ASV767	E5D	E5	E5D	Spain	Ortigal river	1030	42°49'28.7"N	6°52'45.8"W	18.0907	14	74.005	43.0567	1.26826	IX	medium	fertile	78.67	12	577	0	41.8093	1.85762	418.093	18.5762	1.44247	22.5069	289.845	0	0	0	0	0	0	0	Fungi	Ascomycota	Leotiomycetes	Helotiales	Myxotrichaceae	Oidiodendron	pilicola
ASV769	US3D	US3	US3D	USA	Tomales Bay State Park	25	38°07'39.7"N	122°53'25.8"W	34.2525	13	38.575	8.19557	0	V	medium	sterile	27.49	15	471	4.77	45.7303	3.55545	457.303	35.5545	4.87405	12.862	93.8241	0	0	0	0	0	0	0	Fungi	Glomeromycota	Glomeromycetes	Glomerales	Glomeraceae
ASV775	E5D	E5	E5D	Spain	Ortigal river	1030	42°49'28.7"N	6°52'45.8"W	18.0907	14	74.005	43.0567	1.26826	IX	medium	fertile	78.67	12	577	0	41.8093	1.85762	418.093	18.5762	1.44247	22.5069	289.845	0	0	0	0	0	0	0	Fungi	Glomeromycota	Glomeromycetes	Glomerales	Glomeraceae	Glomus	macrocarpum
ASV776	G5A	G5	G5A	Germany	Bohn	126	50°44'29.9"N	07°10'23.08"E	0	7	70.9424	2.82367	0	unknown	unknown	unknown	0.1	9	799	0	0	0	0	0	0	0	0	0	0	0	0	0	0	0	Fungi	Ascomycota	Leotiomycetes	Helotiales
ASV780	US3D	US3	US3D	USA	Tomales Bay State Park	25	38°07'39.7"N	122°53'25.8"W	34.2525	13	38.575	8.19557	0	V	medium	sterile	27.49	15	471	4.77	45.7303	3.55545	457.303	35.5545	4.87405	12.862	93.8241	0	0	0	0	0	0	0	Fungi	Ascomycota	Archaeorhizomycetes	Archaeorhizomycetales	Archaeorhizomycetaceae	Archaeorhizomyces
ASV781	US3D	US3	US3D	USA	Tomales Bay State Park	25	38°07'39.7"N	122°53'25.8"W	34.2525	13	38.575	8.19557	0	V	medium	sterile	27.49	15	471	4.77	45.7303	3.55545	457.303	35.5545	4.87405	12.862	93.8241	0	0	0	0	0	0	0	Fungi	Glomeromycota	Glomeromycetes	Glomerales	Glomeraceae
ASV447	E6E	E6	E6E	Spain	San Benito river	1455	41°12'58.4"N	3°27'37.3"W	0	0	77.8251	72.2808	1.21045	IV	strong	fertile	59.52	12	538	0	39.2642	1.61807	392.642	16.1807	1.3163	24.266	298.292	0	0	0	0	0	0	0	Fungi	Ascomycota	Leotiomycetes	Helotiales	Hyaloscyphaceae
ASV5	G5B	G5	G5B	Germany	Bohn	126	50°44'29.9"N	07°10'23.08"E	1.96335	1	93.6594	6.34058	0	unknown	unknown	unknown	0.1	9	799	0	0	0	0	0	0	0	0	0	0	0	0	0	0	0	Fungi	Basidiomycota	Tremellomycetes	Trichosporonales	Trichosporonaceae	Apiotrichum	porosum
ASV785	E6E	E6	E6E	Spain	San Benito river	1455	41°12'58.4"N	3°27'37.3"W	0	0	77.8251	72.2808	1.21045	IV	strong	fertile	59.52	12	538	0	39.2642	1.61807	392.642	16.1807	1.3163	24.266	298.292	0	0	0	0	0	0	0	Fungi	Ascomycota	Leotiomycetes	Helotiales
ASV786	G5A	G5	G5A	Germany	Bohn	126	50°44'29.9"N	07°10'23.08"E	0	7	70.9424	2.82367	0	unknown	unknown	unknown	0.1	9	799	0	0	0	0	0	0	0	0	0	0	0	0	0	0	0	Fungi	Ascomycota	Dothideomycetes	Venturiales	Sympoventuriaceae	Fusicladium
ASV298	E6E	E6	E6E	Spain	San Benito river	1455	41°12'58.4"N	3°27'37.3"W	0	0	77.8251	72.2808	1.21045	IV	strong	fertile	59.52	12	538	0	39.2642	1.61807	392.642	16.1807	1.3163	24.266	298.292	0	0	0	0	0	0	0	Fungi	Ascomycota	Leotiomycetes	Helotiales	Myxotrichaceae	Oidiodendron	chlamydosporicum
ASV525	9D	CH9	9D	Switzerland	Vorderthal	1250	47°08'09.301"N	8°52'04.248"E	12.0181	10	94.9737	0	0	III	medium	fertile	71.67	7	1637	4.02	44.1691	1.93767	441.691	19.3767	1.39542	22.795	309.346	2.17554	336.374	336.374	21.7554	25.0698	15.4616	1.1171	Fungi	Ascomycota	Leotiomycetes	Helotiales
ASV790	E3A	E3	E3A	Spain	Mariaqueira river	307	43°29'15.7"N	8°01'02.5"W	0	4	32.5764	1.46432	0	X	medium	fertile	73	10	1699	0	42.9838	1.98239	429.838	19.8239	1.12185	21.6828	383.15	0	0	0	0	0	0	0	Fungi	Ascomycota	Leotiomycetes	Helotiales	Leotiaceae	Pezoloma	ericae
ASV791	E3D	E3	E3D	Spain	Mariaqueira river	307	43°29'16.3"N	8°01'03.9"W	0	6	98.5357	66.1769	4.1566	X	medium	sterile	61.17	10	1699	0	41.9253	1.33399	419.253	13.3399	1.03768	31.4285	404.031	0	0	0	0	0	0	0	Fungi	Ascomycota	Leotiomycetes	Helotiales	Myxotrichaceae	Oidiodendron
ASV1	G2D	G2	G2D	Germany	Braunlage	616	51°44'10.5"N	10°37'43.4"E	0	0	5.40915	62.5418	0	unknown	unknown	unknown	0.1	8	831	0	45.3241	2.20304	453.241	22.0304	2.7698	20.5735	151.624	0	0	0	0	0	0	0	Fungi	Basidiomycota	Tremellomycetes	Tremellales	Trimorphomycetaceae	Saitozyma	podzolica
ASV259	GR1D	GR	GR1D	Greece	Pilion	929	39°24'03.8"N	23°04'55.5"E	0	0	93.293	17.7665	0	III	strong	fertile	21.42	16	569	4.68	0	0	0	0	0	0	0	0	0	0	0	0	0	0	Fungi	Basidiomycota	Tremellomycetes	Tremellales	Trimorphomycetaceae	Saitozyma	podzolica
ASV374	P1C	P	P1C	Madeira	Madeira	1001	32°45'15"N	17°01'17"W	13.2269	6	48.0994	0	0	I	medium	fertile	38.45	19	924	5.36	42.2411	1.12872	422.411	11.2872	1.79123	37.424	235.822	9.87529	0.677699	98.7529	6.77699	70.5424	14.5718	0.116298	Fungi	Glomeromycota	Glomeromycetes	Glomerales	Glomeraceae	Glomus
ASV798	US3D	US3	US3D	USA	Tomales Bay State Park	25	38°07'39.7"N	122°53'25.8"W	34.2525	13	38.575	8.19557	0	V	medium	sterile	27.49	15	471	4.77	45.7303	3.55545	457.303	35.5545	4.87405	12.862	93.8241	0	0	0	0	0	0	0	Fungi	Glomeromycota	Glomeromycetes	Glomerales	Glomeraceae
ASV604	E3D	E3	E3D	Spain	Mariaqueira river	307	43°29'16.3"N	8°01'03.9"W	0	6	98.5357	66.1769	4.1566	X	medium	sterile	61.17	10	1699	0	41.9253	1.33399	419.253	13.3399	1.03768	31.4285	404.031	0	0	0	0	0	0	0	Fungi	Basidiomycota	Tremellomycetes	Tremellales	Trimorphomycetaceae	Saitozyma	podzolica
ASV69	NW3B	NW3	NW3B	Norway	Møre og Romsdal	40	62°26'49"N	06°34'02"E	17.5439	3	53.1476	21.1494	0	II	strong	fertile	72.3	4	2976	5.68	41.2726	1.08704	412.726	10.8704	1.61343	37.968	260.396	6.15567	0.341696	412.726	10.8704	33.0224	37.968	0.339366	Fungi	Glomeromycota	Glomeromycetes	Glomerales	Glomeraceae	Glomus	macrocarpum
ASV804	E6E	E6	E6E	Spain	San Benito river	1455	41°12'58.4"N	3°27'37.3"W	0	0	77.8251	72.2808	1.21045	IV	strong	fertile	59.52	12	538	0	39.2642	1.61807	392.642	16.1807	1.3163	24.266	298.292	0	0	0	0	0	0	0	Fungi	Ascomycota	Archaeorhizomycetes	Archaeorhizomycetales	Archaeorhizomycetaceae	Archaeorhizomyces
ASV809	US1A	US1	US1A	USA	Bacon Creek	1272	38°54'47.9"N	120°39'17.5"W	0	2	60.9126	0	0	VII	weak	sterile	54.75	8	1411	4.33	0	0	0	0	0	0	0	0	0	0	0	0	0	0	Fungi	Ascomycota	Sordariomycetes	Sordariales
ASV810	US3D	US3	US3D	USA	Tomales Bay State Park	25	38°07'39.7"N	122°53'25.8"W	34.2525	13	38.575	8.19557	0	V	medium	sterile	27.49	15	471	4.77	45.7303	3.55545	457.303	35.5545	4.87405	12.862	93.8241	0	0	0	0	0	0	0	Fungi	Ascomycota	Archaeorhizomycetes	Archaeorhizomycetales	Archaeorhizomycetaceae	Archaeorhizomyces
ASV463	E5A	E5	E5A	Spain	Ortigal river	1030	42°49'29.4"N	6°52'46.3"W	53.1805	15	43.0241	3.79535	0	IX	medium	fertile	78.73	12	577	0	41.7534	1.56132	417.534	15.6132	1.6932	26.7424	246.595	0	0	0	0	0	0	0	Fungi	Glomeromycota
ASV642	G5C	G5	G5C	Germany	Bohn	126	50°44'29.9"N	07°10'23.08"E	0	0	97.1763	27.0942	0	unknown	unknown	unknown	0.1	9	799	0	0	0	0	0	0	0	0	0	0	0	0	0	0	0	Fungi	Ascomycota	Dothideomycetes	Pleosporales	Pleomassariaceae
ASV794	NW5E	NW5	NW5E	Norway	Lofoten	50	68°03'35.2"N	13°18'42.9"E	2.98126	1	91.9578	33.5605	0	IV	strong	fertile	79.56	4	2537	4.52	44.0996	1.3943	440.996	13.943	1.812	31.6285	241.146	9.30377	0.697247	440.996	13.943	35.1619	31.6285	1.0632	Fungi	Ascomycota	Saccharomycetes	Saccharomycetales
ASV1	3B	CH3	3B	Switzerland	Bellinzona	336	46°12'35.579"N	9°01'20.130"E	54.1114	6	36.9363	8.95225	0	III	medium	sterile	80.24	12	1863	5.28	42.3556	1.6781	423.556	16.7811	0.978372	25.2401	409.642	0.820741	140.48	140.48	8.20741	19.2624	17.1163	0.607192	Fungi	Basidiomycota	Tremellomycetes	Tremellales	Trimorphomycetaceae	Saitozyma	podzolica
ASV15	E3C	E3	E3C	Spain	Mariaqueira river	307	43°29'15.8"N	8°01'03.8"W	0	0	93.7651	2.0783	1.24666	X	strong	fertile	73.01	10	1699	0	41.9204	1.20473	419.204	12.0473	0.920399	34.7964	455.459	0	0	0	0	0	0	0	Fungi	Ascomycota	Leotiomycetes	Helotiales	Dermateaceae	Pseudofabraea	citricarpa
ASV820	E3D	E3	E3D	Spain	Mariaqueira river	307	43°29'16.3"N	8°01'03.9"W	0	6	98.5357	66.1769	4.1566	X	medium	sterile	61.17	10	1699	0	41.9253	1.33399	419.253	13.3399	1.03768	31.4285	404.031	0	0	0	0	0	0	0	Fungi	Ascomycota	Leotiomycetes	Helotiales	Dermateaceae	Parafabraea	caliginosa
ASV518	G2B	G2	G2B	Germany	Braunlage	616	51°44'10.5"N	10°37'43.4"E	16.2275	2	2.34114	10.3249	0	unknown	unknown	unknown	0.1	8	831	0	39.2333	1.60295	392.333	16.0295	0.876598	24.4757	481.971	0	0	0	0	0	0	0	Fungi	Basidiomycota	Tremellomycetes	Tremellales	Bulleribasidiaceae	Vishniacozyma	victoriae
ASV826	FR1A	FR	FR1A	France	Corsica	259	42°28'56.6"N	9°09'06.7"E	6.07577	3	88.1344	1.22873	0	II	weak	sterile	27.17	10	1441	4.53	40.7706	1.24047	407.706	12.4047	0.718223	32.867	247.331	4.40749	0.311736	407.706	12.4047	9.64801	32.867	0.577416	Fungi	Ascomycota	Sordariomycetes	Glomerellales
ASV32	NW5A	NW5	NW5A	Norway	Lofoten	50	68°03'35.8"N	13°18'44.7"E	8.04215	7	63.4583	0	0	IV	medium	sterile	75.75	4	2537	4.57	44.2543	1.23818	442.543	12.3818	1.38713	35.7414	317.249	44.0508	1.24627	442.543	12.3818	35.5435	35.7414	1.02774	Fungi	Glomeromycota	Glomeromycetes	Glomerales	Glomeraceae	Glomus	macrocarpum
ASV830	E3D	E3	E3D	Spain	Mariaqueira river	307	43°29'16.3"N	8°01'03.9"W	0	6	98.5357	66.1769	4.1566	X	medium	sterile	61.17	10	1699	0	41.9253	1.33399	419.253	13.3399	1.03768	31.4285	404.031	0	0	0	0	0	0	0	Fungi	Rozellomycota
ASV832	NW1A	NW1	NW1A	Norway	Akershus	545	60°11'04"N	10°51'22"E	0	6	72.4138	0	0	I	weak	sterile	68.64	5	870	4.05	41.6458	1.10972	416.458	11.0972	1.42646	37.5282	314.734	34.5407	1.35137	416.458	11.0972	29.3713	37.5282	0.434128	Fungi	Ascomycota	Leotiomycetes
ASV837	E5A	E5	E5A	Spain	Ortigal river	1030	42°49'29.4"N	6°52'46.3"W	53.1805	15	43.0241	3.79535	0	IX	medium	fertile	78.73	12	577	0	41.7534	1.56132	417.534	15.6132	1.6932	26.7424	246.595	0	0	0	0	0	0	0	Fungi	Ascomycota	Sordariomycetes	Chaetosphaeriales	Chaetosphaeriaceae
ASV845	E4D	E4	E4D	Spain	Ladra river	400	43°09'48.8"N	7°42'37.9"W	14.3449	17	85.6551	3.63636	0	IV	weak	fertile	75.95	11	1394	0	42.0001	1.45473	420.001	14.5473	1.44171	28.8714	291.321	0	0	0	0	0	0	0	Fungi	Glomeromycota	Glomeromycetes	Glomerales	Glomeraceae
ASV154	NW5A	NW5	NW5A	Norway	Lofoten	50	68°03'35.8"N	13°18'44.7"E	8.04215	7	63.4583	0	0	IV	medium	sterile	75.75	4	2537	4.57	44.2543	1.23818	442.543	12.3818	1.38713	35.7414	317.249	44.0508	1.24627	442.543	12.3818	35.5435	35.7414	1.02774	Fungi	Glomeromycota	Glomeromycetes	Glomerales	Glomeraceae	Glomus	macrocarpum
ASV857	P1E	P	P1E	Madeira	Madeira	1001	32°45'15"N	17°01'17"W	51.9006	20	86.7731	0	0	I	medium	sterile	31.58	19	924	5.47	43.2259	0.84936	432.259	8.4936	1.5866	50.8923	272.444	21.7055	1.23321	217.055	12.3321	59.2215	17.6009	0.304607	Fungi	Glomeromycota	Glomeromycetes	Glomerales	Glomeraceae	Glomus	macrocarpum
ASV127	E5D	E5	E5D	Spain	Ortigal river	1030	42°49'28.7"N	6°52'45.8"W	18.0907	14	74.005	43.0567	1.26826	IX	medium	fertile	78.67	12	577	0	41.8093	1.85762	418.093	18.5762	1.44247	22.5069	289.845	0	0	0	0	0	0	0	Fungi	Glomeromycota	Glomeromycetes	Glomerales	Glomeraceae	Glomus	macrocarpum
ASV372	E3A	E3	E3A	Spain	Mariaqueira river	307	43°29'15.7"N	8°01'02.5"W	0	4	32.5764	1.46432	0	X	medium	fertile	73	10	1699	0	42.9838	1.98239	429.838	19.8239	1.12185	21.6828	383.15	0	0	0	0	0	0	0	Fungi	Ascomycota	Leotiomycetes	Helotiales	Helotiales_fam_Incertae_sedis	Lauriomyces	bellulus
ASV581	E5D	E5	E5D	Spain	Ortigal river	1030	42°49'28.7"N	6°52'45.8"W	18.0907	14	74.005	43.0567	1.26826	IX	medium	fertile	78.67	12	577	0	41.8093	1.85762	418.093	18.5762	1.44247	22.5069	289.845	0	0	0	0	0	0	0	Fungi	Basidiomycota	Tremellomycetes	Tremellales	Bulleraceae	Genolevuria	bromeliarum
ASV860	E5D	E5	E5D	Spain	Ortigal river	1030	42°49'28.7"N	6°52'45.8"W	18.0907	14	74.005	43.0567	1.26826	IX	medium	fertile	78.67	12	577	0	41.8093	1.85762	418.093	18.5762	1.44247	22.5069	289.845	0	0	0	0	0	0	0	Fungi	Glomeromycota	Glomeromycetes	Glomerales	Glomeraceae	Glomus	macrocarpum
ASV868	E3D	E3	E3D	Spain	Mariaqueira river	307	43°29'16.3"N	8°01'03.9"W	0	6	98.5357	66.1769	4.1566	X	medium	sterile	61.17	10	1699	0	41.9253	1.33399	419.253	13.3399	1.03768	31.4285	404.031	0	0	0	0	0	0	0	Fungi	Ascomycota	Leotiomycetes	Helotiales	Myxotrichaceae	Oidiodendron
ASV869	E5C	E5	E5C	Spain	Ortigal river	1030	42°49'28.7"N	6°52'45.6"W	2.11912	8	53.5559	7.90426	0	IX	medium	fertile	74.33	12	577	0	41.5934	1.67925	415.934	16.7925	1.17953	24.769	352.627	0	0	0	0	0	0	0	Fungi	Rozellomycota
ASV879	P1A	P	P1A	Madeira	Madeira	1001	32°45'15"N	17°01'17"W	63.8359	12	36.1641	0	0	I	weak	sterile	80.33	19	924	5.68	44.0996	1.3943	440.996	13.943	1.56958	31.6285	280.964	9.30377	0.697247	93.0377	6.97247	57.2782	13.3436	0.134897	Fungi	Glomeromycota	Glomeromycetes	Diversisporales	Acaulosporaceae	Acaulospora	brasiliensis
ASV880	P1E	P	P1E	Madeira	Madeira	1001	32°45'15"N	17°01'17"W	51.9006	20	86.7731	0	0	I	medium	sterile	31.58	19	924	5.47	43.2259	0.84936	432.259	8.4936	1.5866	50.8923	272.444	21.7055	1.23321	217.055	12.3321	59.2215	17.6009	0.304607	Fungi	Glomeromycota	Glomeromycetes	Glomerales	Glomeraceae	Glomus	macrocarpum
ASV66	IT1C	IT	IT1C	Italy	Calabria	1279	38°31'16.7"N	16°20'29.5"E	0	0	96.6207	3.87899	17.4799	III	medium	sterile	31.2	13	937	0	44.8955	1.47527	448.955	14.7527	0.000951683	30.4321	471748	15.9825	0.715733	448.955	14.7527	0.948171	30.4321	473496	Fungi	Ascomycota	Dothideomycetes	Mytilinidales	Gloniaceae	Cenococcum
ASV885	NW5C	NW5	NW5C	Norway	Lofoten	50	68°03'35.3"N	13°18'43.9"E	3.58209	2	84.4776	11.9403	0	IV	medium	sterile	55.75	4	2537	4.35	43.6956	0.939009	436.956	9.39009	1.76504	46.5337	250.727	44.9336	1.33473	436.956	9.39009	31.3647	46.5337	1.1688	Fungi	Ascomycota
ASV886	P1A	P	P1A	Madeira	Madeira	1001	32°45'15"N	17°01'17"W	63.8359	12	36.1641	0	0	I	weak	sterile	80.33	19	924	5.68	44.0996	1.3943	440.996	13.943	1.56958	31.6285	280.964	9.30377	0.697247	93.0377	6.97247	57.2782	13.3436	0.134897	Fungi	Ascomycota	Archaeorhizomycetes	Archaeorhizomycetales	Archaeorhizomycetaceae	Archaeorhizomyces
ASV5	E6E	E6	E6E	Spain	San Benito river	1455	41°12'58.4"N	3°27'37.3"W	0	0	77.8251	72.2808	1.21045	IV	strong	fertile	59.52	12	538	0	39.2642	1.61807	392.642	16.1807	1.3163	24.266	298.292	0	0	0	0	0	0	0	Fungi	Basidiomycota	Tremellomycetes	Trichosporonales	Trichosporonaceae	Apiotrichum	porosum
ASV79	GE1E	GE	GE1E	Georgia	Batumi Botanikal	66	41°41'56.3"N	41°43'09.7"E	0	0	57.0806	90.6921	2.83224	IV	strong	fertile	0.1	10	2560	0	40.4797	1.66094	404.797	16.6094	1.69533	24.3716	238.772	1.53304	0.119392	404.797	16.6094	25.3737	24.3716	0.0496252	Fungi	Ascomycota	Dothideomycetes	Pleosporales
ASV297	E5D	E5	E5D	Spain	Ortigal river	1030	42°49'28.7"N	6°52'45.8"W	18.0907	14	74.005	43.0567	1.26826	IX	medium	fertile	78.67	12	577	0	41.8093	1.85762	418.093	18.5762	1.44247	22.5069	289.845	0	0	0	0	0	0	0	Fungi	Ascomycota	Dothideomycetes
ASV898	NW1A	NW1	NW1A	Norway	Akershus	545	60°11'04"N	10°51'22"E	0	6	72.4138	0	0	I	weak	sterile	68.64	5	870	4.05	41.6458	1.10972	416.458	11.0972	1.42646	37.5282	314.734	34.5407	1.35137	416.458	11.0972	29.3713	37.5282	0.434128	Fungi	Ascomycota	Leotiomycetes
ASV899	US1A	US1	US1A	USA	Bacon Creek	1272	38°54'47.9"N	120°39'17.5"W	0	2	60.9126	0	0	VII	weak	sterile	54.75	8	1411	4.33	0	0	0	0	0	0	0	0	0	0	0	0	0	0	Fungi	Ascomycota	Leotiomycetes	Helotiales	Myxotrichaceae	Oidiodendron	chlamydosporicum
ASV373	NW4C	NW4	NW4C	Norway	Tromso	94	69°50'17.4"N	18°50'55.6"E	13.6937	2	90.0056	57.0886	1.35135	II	strong	fertile	100	-1	2008	4.41	44.0066	1.11175	440.066	11.1175	1.49948	39.5832	271.756	43.8993	1.34811	440.066	11.1175	30.0487	39.5832	0.901539	Fungi	Glomeromycota	Glomeromycetes	Glomerales	Glomeraceae	Glomus	macrocarpum
ASV509	NW1A	NW1	NW1A	Norway	Akershus	545	60°11'04"N	10°51'22"E	0	6	72.4138	0	0	I	weak	sterile	68.64	5	870	4.05	41.6458	1.10972	416.458	11.0972	1.42646	37.5282	314.734	34.5407	1.35137	416.458	11.0972	29.3713	37.5282	0.434128	Fungi	Ascomycota	Leotiomycetes	Helotiales	Leotiaceae	Pezoloma	ericae
ASV910	GR1D	GR	GR1D	Greece	Pilion	929	39°24'03.8"N	23°04'55.5"E	0	0	93.293	17.7665	0	III	strong	fertile	21.42	16	569	4.68	0	0	0	0	0	0	0	0	0	0	0	0	0	0	Fungi	Ascomycota	Leotiomycetes	Helotiales	Myxotrichaceae	Oidiodendron	chlamydosporicum
ASV152	E4E	E4	E4E	Spain	Ladra river	400	43°09'48.7"N	7°42'37.9"W	0	0	96.3636	17.7012	0	IV	medium	sterile	77.3	11	1394	0	41.1868	1.52877	411.868	15.2877	0.730789	26.9411	563.594	0	0	0	0	0	0	0	Fungi	Ascomycota	Dothideomycetes	Capnodiales	Cladosporiaceae	Cladosporium	delicatulum
ASV164	NW4B	NW4	NW4B	Norway	Tromso	94	69°50'17.4"N	18°50'55.3"E	2.19956	4	84.955	8.76987	0	II	strong	fertile	100	-1	2008	4.44	40.7492	1.35111	407.492	13.5111	0.719644	30.1597	597.176	32.5556	1.37129	407.492	13.5111	16.2014	30.1597	0.984109	Fungi	Basidiomycota	Pucciniomycetes	Septobasidiales
ASV70	NW3B	NW3	NW3B	Norway	Møre og Romsdal	40	62°26'49"N	06°34'02"E	17.5439	3	53.1476	21.1494	0	II	strong	fertile	72.3	4	2976	5.68	41.2726	1.08704	412.726	10.8704	1.61343	37.968	260.396	6.15567	0.341696	412.726	10.8704	33.0224	37.968	0.339366	Fungi	Glomeromycota	Glomeromycetes	Glomerales	Glomeraceae	Glomus	macrocarpum
ASV914	12B	CH12	12B	Switzerland	Konolfingen	805	46°51'38.994"N	7°38'07.126"E	0	0	45.8682	16.0061	0	I	strong	fertile	80.16	-5	2461	4.39	39.1829	1.18499	391.829	11.8499	0.688091	33.0661	576.284	0.500641	110.469	110.469	5.00641	10.7427	22.0655	0.856141	Fungi	Rozellomycota
ASV917	NW1A	NW1	NW1A	Norway	Akershus	545	60°11'04"N	10°51'22"E	0	6	72.4138	0	0	I	weak	sterile	68.64	5	870	4.05	41.6458	1.10972	416.458	11.0972	1.42646	37.5282	314.734	34.5407	1.35137	416.458	11.0972	29.3713	37.5282	0.434128	Fungi	Monoblepharomycota	Sanchytriomycetes	Sanchytriales	Sanchytriaceae
ASV921	NW4C	NW4	NW4C	Norway	Tromso	94	69°50'17.4"N	18°50'55.6"E	13.6937	2	90.0056	57.0886	1.35135	II	strong	fertile	100	-1	2008	4.41	44.0066	1.11175	440.066	11.1175	1.49948	39.5832	271.756	43.8993	1.34811	440.066	11.1175	30.0487	39.5832	0.901539	Fungi	Ascomycota	Lecanoromycetes	Lecanorales	Lecanoraceae
ASV922	US1A	US1	US1A	USA	Bacon Creek	1272	38°54'47.9"N	120°39'17.5"W	0	2	60.9126	0	0	VII	weak	sterile	54.75	8	1411	4.33	0	0	0	0	0	0	0	0	0	0	0	0	0	0	Fungi	Basidiomycota	Tremellomycetes
ASV923	US3D	US3	US3D	USA	Tomales Bay State Park	25	38°07'39.7"N	122°53'25.8"W	34.2525	13	38.575	8.19557	0	V	medium	sterile	27.49	15	471	4.77	45.7303	3.55545	457.303	35.5545	4.87405	12.862	93.8241	0	0	0	0	0	0	0	Fungi	Rozellomycota
ASV1	NW3C	NW3	NW3C	Norway	Møre og Romsdal	40	62°26'49"N	06°34'02"E	35.9387	5	53.9362	29.3086	0	II	strong	fertile	67.85	4	2976	5.26	43.0235	1.24351	430.235	12.4352	1.12393	34.5983	367.216	41.3444	1.51406	430.235	12.4352	16.8201	34.5983	0.303556	Fungi	Basidiomycota	Tremellomycetes	Tremellales	Trimorphomycetaceae	Saitozyma	podzolica
ASV518	G2E	G2	G2E	Germany	Braunlage	616	51°44'10.5"N	10°37'43.4"E	35.1171	3	89.6751	78.3634	0	unknown	unknown	unknown	0.1	8	831	0	43.0714	1.53434	430.714	15.3434	1.49049	28.0716	279.155	0	0	0	0	0	0	0	Fungi	Basidiomycota	Tremellomycetes	Tremellales	Bulleribasidiaceae	Vishniacozyma	victoriae
ASV182	E5D	E5	E5D	Spain	Ortigal river	1030	42°49'28.7"N	6°52'45.8"W	18.0907	14	74.005	43.0567	1.26826	IX	medium	fertile	78.67	12	577	0	41.8093	1.85762	418.093	18.5762	1.44247	22.5069	289.845	0	0	0	0	0	0	0	Fungi	Ascomycota	Saccharomycetes
ASV192	P1C	P	P1C	Madeira	Madeira	1001	32°45'15"N	17°01'17"W	13.2269	6	48.0994	0	0	I	medium	fertile	38.45	19	924	5.36	42.2411	1.12872	422.411	11.2872	1.79123	37.424	235.822	9.87529	0.677699	98.7529	6.77699	70.5424	14.5718	0.116298	Fungi	Ascomycota	Eurotiomycetes	Sclerococcales	Sclerococcaceae	Sclerococcum	ahtii
ASV5	GE1E	GE	GE1E	Georgia	Batumi Botanikal	66	41°41'56.3"N	41°43'09.7"E	0	0	57.0806	90.6921	2.83224	IV	strong	fertile	0.1	10	2560	0	40.4797	1.66094	404.797	16.6094	1.69533	24.3716	238.772	1.53304	0.119392	404.797	16.6094	25.3737	24.3716	0.0496252	Fungi	Basidiomycota	Tremellomycetes	Trichosporonales	Trichosporonaceae	Apiotrichum	porosum
ASV935	E5D	E5	E5D	Spain	Ortigal river	1030	42°49'28.7"N	6°52'45.8"W	18.0907	14	74.005	43.0567	1.26826	IX	medium	fertile	78.67	12	577	0	41.8093	1.85762	418.093	18.5762	1.44247	22.5069	289.845	0	0	0	0	0	0	0	Fungi	Glomeromycota	Glomeromycetes	Glomerales	Glomeraceae	Glomus	macrocarpum
ASV237	9A	CH9	9A	Switzerland	Vorderthal	1250	47°08'11.121"N	8°51'59.076"E	5.02632	5	9.29003	0	0	III	strong	sterile	66.46	7	1637	3.97	43.9089	1.65502	439.089	16.5502	1.22895	26.5306	343.247	0.780146	130.665	130.665	7.80146	16.5759	16.7487	0.656298	Fungi	Glomeromycota	Glomeromycetes	Glomerales	Glomeraceae
ASV946	E5D	E5	E5D	Spain	Ortigal river	1030	42°49'28.7"N	6°52'45.8"W	18.0907	14	74.005	43.0567	1.26826	IX	medium	fertile	78.67	12	577	0	41.8093	1.85762	418.093	18.5762	1.44247	22.5069	289.845	0	0	0	0	0	0	0	Fungi	Glomeromycota	Glomeromycetes	Glomerales	Glomeraceae	Glomus	macrocarpum
ASV252	9D	CH9	9D	Switzerland	Vorderthal	1250	47°08'09.301"N	8°52'04.248"E	12.0181	10	94.9737	0	0	III	medium	fertile	71.67	7	1637	4.02	44.1691	1.93767	441.691	19.3767	1.39542	22.795	309.346	2.17554	336.374	336.374	21.7554	25.0698	15.4616	1.1171	Fungi	Ascomycota	Leotiomycetes	Helotiales	Myxotrichaceae	Oidiodendron	echinulatum
ASV277	G2E	G2	G2E	Germany	Braunlage	616	51°44'10.5"N	10°37'43.4"E	35.1171	3	89.6751	78.3634	0	unknown	unknown	unknown	0.1	8	831	0	43.0714	1.53434	430.714	15.3434	1.49049	28.0716	279.155	0	0	0	0	0	0	0	Fungi	Basidiomycota	Tremellomycetes	Tremellales	Bulleribasidiaceae	Vishniacozyma	victoriae
ASV595	3B	CH3	3B	Switzerland	Bellinzona	336	46°12'35.579"N	9°01'20.130"E	54.1114	6	36.9363	8.95225	0	III	medium	sterile	80.24	12	1863	5.28	42.3556	1.6781	423.556	16.7811	0.978372	25.2401	409.642	0.820741	140.48	140.48	8.20741	19.2624	17.1163	0.607192	Fungi	Glomeromycota	Glomeromycetes	Glomerales	Glomeraceae	Glomus	macrocarpum
ASV953	E4E	E4	E4E	Spain	Ladra river	400	43°09'48.7"N	7°42'37.9"W	0	0	96.3636	17.7012	0	IV	medium	sterile	77.3	11	1394	0	41.1868	1.52877	411.868	15.2877	0.730789	26.9411	563.594	0	0	0	0	0	0	0	Fungi	Ascomycota	Leotiomycetes	Helotiales	Myxotrichaceae	Oidiodendron	maius
ASV954	E6E	E6	E6E	Spain	San Benito river	1455	41°12'58.4"N	3°27'37.3"W	0	0	77.8251	72.2808	1.21045	IV	strong	fertile	59.52	12	538	0	39.2642	1.61807	392.642	16.1807	1.3163	24.266	298.292	0	0	0	0	0	0	0	Fungi	Basidiomycota	Tremellomycetes	Tremellales
ASV1	NW5E	NW5	NW5E	Norway	Lofoten	50	68°03'35.2"N	13°18'42.9"E	2.98126	1	91.9578	33.5605	0	IV	strong	fertile	79.56	4	2537	4.52	44.0996	1.3943	440.996	13.943	1.812	31.6285	241.146	9.30377	0.697247	440.996	13.943	35.1619	31.6285	1.0632	Fungi	Basidiomycota	Tremellomycetes	Tremellales	Trimorphomycetaceae	Saitozyma	podzolica
ASV961	IR1B	IR	IR1B	Ireland	Munster	115	51°51'00"N	09°33'54"W	70.5263	8	26.7081	1.86335	0	unknown	unknown	unknown	0.1	11	1204	0	0	0	0	0	0	0	0	0	0	0	0	0	0	0	Fungi	Ascomycota	Dothideomycetes	Mytilinidales	Gloniaceae	Cenococcum
ASV620	G5B	G5	G5B	Germany	Bohn	126	50°44'29.9"N	07°10'23.08"E	1.96335	1	93.6594	6.34058	0	unknown	unknown	unknown	0.1	9	799	0	0	0	0	0	0	0	0	0	0	0	0	0	0	0	Fungi	Ascomycota	Dothideomycetes	Pleosporales	Cucurbitariaceae	Pyrenochaeta	nobilis
ASV978	NW3C	NW3	NW3C	Norway	Møre og Romsdal	40	62°26'49"N	06°34'02"E	35.9387	5	53.9362	29.3086	0	II	strong	fertile	67.85	4	2976	5.26	43.0235	1.24351	430.235	12.4352	1.12393	34.5983	367.216	41.3444	1.51406	430.235	12.4352	16.8201	34.5983	0.303556	Fungi	Ascomycota	Archaeorhizomycetes	Archaeorhizomycetales	Archaeorhizomycetaceae	Archaeorhizomyces
ASV1	FR1A	FR	FR1A	France	Corsica	259	42°28'56.6"N	9°09'06.7"E	6.07577	3	88.1344	1.22873	0	II	weak	sterile	27.17	10	1441	4.53	40.7706	1.24047	407.706	12.4047	0.718223	32.867	247.331	4.40749	0.311736	407.706	12.4047	9.64801	32.867	0.577416	Fungi	Basidiomycota	Tremellomycetes	Tremellales	Trimorphomycetaceae	Saitozyma	podzolica
ASV303	9A	CH9	9A	Switzerland	Vorderthal	1250	47°08'11.121"N	8°51'59.076"E	5.02632	5	9.29003	0	0	III	strong	sterile	66.46	7	1637	3.97	43.9089	1.65502	439.089	16.5502	1.22895	26.5306	343.247	0.780146	130.665	130.665	7.80146	16.5759	16.7487	0.656298	Fungi	Glomeromycota	Glomeromycetes	Glomerales	Glomeraceae
ASV545	IR1B	IR	IR1B	Ireland	Munster	115	51°51'00"N	09°33'54"W	70.5263	8	26.7081	1.86335	0	unknown	unknown	unknown	0.1	11	1204	0	0	0	0	0	0	0	0	0	0	0	0	0	0	0	Fungi	Glomeromycota
ASV239	FR1A	FR	FR1A	France	Corsica	259	42°28'56.6"N	9°09'06.7"E	6.07577	3	88.1344	1.22873	0	II	weak	sterile	27.17	10	1441	4.53	40.7706	1.24047	407.706	12.4047	0.718223	32.867	247.331	4.40749	0.311736	407.706	12.4047	9.64801	32.867	0.577416	Fungi	Ascomycota	Dothideomycetes	Pleosporales
ASV545	IR1A	IR	IR1A	Ireland	Munster	115	51°51'00"N	09°33'54"W	71.4286	6	12.0316	1.75439	0	unknown	unknown	unknown	0.1	11	1204	5.25	0	0	0	0	0	0	0	0	0	0	0	0	0	0	Fungi	Glomeromycota
ASV999	P1E	P	P1E	Madeira	Madeira	1001	32°45'15"N	17°01'17"W	51.9006	20	86.7731	0	0	I	medium	sterile	31.58	19	924	5.47	43.2259	0.84936	432.259	8.4936	1.5866	50.8923	272.444	21.7055	1.23321	217.055	12.3321	59.2215	17.6009	0.304607	Fungi	Glomeromycota	Glomeromycetes	Glomerales	Glomeraceae	Dominikia
ASV1002	E4D	E4	E4D	Spain	Ladra river	400	43°09'48.8"N	7°42'37.9"W	14.3449	17	85.6551	3.63636	0	IV	weak	fertile	75.95	11	1394	0	42.0001	1.45473	420.001	14.5473	1.44171	28.8714	291.321	0	0	0	0	0	0	0	Fungi	Glomeromycota	Glomeromycetes	Glomerales	Glomeraceae
ASV1004	FR1A	FR	FR1A	France	Corsica	259	42°28'56.6"N	9°09'06.7"E	6.07577	3	88.1344	1.22873	0	II	weak	sterile	27.17	10	1441	4.53	40.7706	1.24047	407.706	12.4047	0.718223	32.867	247.331	4.40749	0.311736	407.706	12.4047	9.64801	32.867	0.577416	Fungi	Glomeromycota
ASV1014	E5D	E5	E5D	Spain	Ortigal river	1030	42°49'28.7"N	6°52'45.8"W	18.0907	14	74.005	43.0567	1.26826	IX	medium	fertile	78.67	12	577	0	41.8093	1.85762	418.093	18.5762	1.44247	22.5069	289.845	0	0	0	0	0	0	0	Fungi	Ascomycota	Leotiomycetes	Helotiales	Myxotrichaceae	Oidiodendron	pilicola
ASV1016	G4A	G4	G4A	Germany	Sachsen	335	50°58'44.4"N	13°30'08.0"E	81.268	8	14.6789	0	0	unknown	unknown	unknown	0.1	6	709	0	43.6016	2.5147	436.016	25.147	2.75704	17.3387	147.185	0	0	0	0	0	0	0	Fungi	Glomeromycota	Glomeromycetes	Glomerales	Glomeraceae	Dominikia	aurea
ASV1021	US1A	US1	US1A	USA	Bacon Creek	1272	38°54'47.9"N	120°39'17.5"W	0	2	60.9126	0	0	VII	weak	sterile	54.75	8	1411	4.33	0	0	0	0	0	0	0	0	0	0	0	0	0	0	Fungi	Ascomycota	Leotiomycetes	Helotiales	Leotiaceae	Pezoloma	ericae
ASV70	NW2A	NW2	NW2A	Norway	Runde Island	15	62°24'06"N	05°38'28"E	67.1937	4	27.0557	0	0	II	strong	sterile	56.88	5	2652	5.14	44.1445	2.15773	441.445	21.5773	1.15973	20.4587	346.094	6.06996	0.320299	441.445	21.5773	27.481	20.4587	0.146329	Fungi	Glomeromycota	Glomeromycetes	Glomerales	Glomeraceae	Glomus	macrocarpum
ASV808	P1E	P	P1E	Madeira	Madeira	1001	32°45'15"N	17°01'17"W	51.9006	20	86.7731	0	0	I	medium	sterile	31.58	19	924	5.47	43.2259	0.84936	432.259	8.4936	1.5866	50.8923	272.444	21.7055	1.23321	217.055	12.3321	59.2215	17.6009	0.304607	Fungi	Glomeromycota	Glomeromycetes	Glomerales	Glomeraceae	Dominikia
ASV1029	E5D	E5	E5D	Spain	Ortigal river	1030	42°49'28.7"N	6°52'45.8"W	18.0907	14	74.005	43.0567	1.26826	IX	medium	fertile	78.67	12	577	0	41.8093	1.85762	418.093	18.5762	1.44247	22.5069	289.845	0	0	0	0	0	0	0	Fungi	Ascomycota	Leotiomycetes	Helotiales	Myxotrichaceae	Oidiodendron	chlamydosporicum
ASV1032	P1E	P	P1E	Madeira	Madeira	1001	32°45'15"N	17°01'17"W	51.9006	20	86.7731	0	0	I	medium	sterile	31.58	19	924	5.47	43.2259	0.84936	432.259	8.4936	1.5866	50.8923	272.444	21.7055	1.23321	217.055	12.3321	59.2215	17.6009	0.304607	Fungi	Glomeromycota	Glomeromycetes	Glomerales	Glomeraceae	Dominikia	aurea
ASV213	NW2C	NW2	NW2C	Norway	Runde Island	15	62°24'06"N	05°38'28"E	0	0	36.4486	72.9443	63.5514	II	medium	sterile	69.61	5	2652	5.06	40.8455	0.651552	408.455	6.51552	2.32385	62.6895	189.454	11.303	0.519793	408.455	6.51552	39.7002	62.6895	0.123458	Fungi	Ascomycota	Geoglossomycetes	Geoglossales	Geoglossaceae
ASV317	9A	CH9	9A	Switzerland	Vorderthal	1250	47°08'11.121"N	8°51'59.076"E	5.02632	5	9.29003	0	0	III	strong	sterile	66.46	7	1637	3.97	43.9089	1.65502	439.089	16.5502	1.22895	26.5306	343.247	0.780146	130.665	130.665	7.80146	16.5759	16.7487	0.656298	Fungi	Ascomycota	Leotiomycetes	Helotiales	Hyaloscyphaceae	Hyaloscypha
ASV278	US1A	US1	US1A	USA	Bacon Creek	1272	38°54'47.9"N	120°39'17.5"W	0	2	60.9126	0	0	VII	weak	sterile	54.75	8	1411	4.33	0	0	0	0	0	0	0	0	0	0	0	0	0	0	Fungi	Ascomycota	Leotiomycetes	Helotiales
ASV299	IR1B	IR	IR1B	Ireland	Munster	115	51°51'00"N	09°33'54"W	70.5263	8	26.7081	1.86335	0	unknown	unknown	unknown	0.1	11	1204	0	0	0	0	0	0	0	0	0	0	0	0	0	0	0	Fungi	Ascomycota	Archaeorhizomycetes
ASV39	NW2A	NW2	NW2A	Norway	Runde Island	15	62°24'06"N	05°38'28"E	67.1937	4	27.0557	0	0	II	strong	sterile	56.88	5	2652	5.14	44.1445	2.15773	441.445	21.5773	1.15973	20.4587	346.094	6.06996	0.320299	441.445	21.5773	27.481	20.4587	0.146329	Fungi	Glomeromycota	Glomeromycetes	Glomerales	Glomeraceae	Glomus	macrocarpum
ASV39	P1E	P	P1E	Madeira	Madeira	1001	32°45'15"N	17°01'17"W	51.9006	20	86.7731	0	0	I	medium	sterile	31.58	19	924	5.47	43.2259	0.84936	432.259	8.4936	1.5866	50.8923	272.444	21.7055	1.23321	217.055	12.3321	59.2215	17.6009	0.304607	Fungi	Glomeromycota	Glomeromycetes	Glomerales	Glomeraceae	Glomus	macrocarpum
ASV463	IR1B	IR	IR1B	Ireland	Munster	115	51°51'00"N	09°33'54"W	70.5263	8	26.7081	1.86335	0	unknown	unknown	unknown	0.1	11	1204	0	0	0	0	0	0	0	0	0	0	0	0	0	0	0	Fungi	Glomeromycota
ASV759	G2B	G2	G2B	Germany	Braunlage	616	51°44'10.5"N	10°37'43.4"E	16.2275	2	2.34114	10.3249	0	unknown	unknown	unknown	0.1	8	831	0	39.2333	1.60295	392.333	16.0295	0.876598	24.4757	481.971	0	0	0	0	0	0	0	Fungi	Glomeromycota	Glomeromycetes	Diversisporales
ASV1041	9D	CH9	9D	Switzerland	Vorderthal	1250	47°08'09.301"N	8°52'04.248"E	12.0181	10	94.9737	0	0	III	medium	fertile	71.67	7	1637	4.02	44.1691	1.93767	441.691	19.3767	1.39542	22.795	309.346	2.17554	336.374	336.374	21.7554	25.0698	15.4616	1.1171	Fungi	Ascomycota	Leotiomycetes	Helotiales	Hyaloscyphaceae	Gyoerffyella	entomobryoides
ASV1042	E5D	E5	E5D	Spain	Ortigal river	1030	42°49'28.7"N	6°52'45.8"W	18.0907	14	74.005	43.0567	1.26826	IX	medium	fertile	78.67	12	577	0	41.8093	1.85762	418.093	18.5762	1.44247	22.5069	289.845	0	0	0	0	0	0	0	Fungi	Glomeromycota	Glomeromycetes	Glomerales	Glomeraceae	Glomus	macrocarpum
ASV277	G2B	G2	G2B	Germany	Braunlage	616	51°44'10.5"N	10°37'43.4"E	16.2275	2	2.34114	10.3249	0	unknown	unknown	unknown	0.1	8	831	0	39.2333	1.60295	392.333	16.0295	0.876598	24.4757	481.971	0	0	0	0	0	0	0	Fungi	Basidiomycota	Tremellomycetes	Tremellales	Bulleribasidiaceae	Vishniacozyma	victoriae
ASV58	9A	CH9	9A	Switzerland	Vorderthal	1250	47°08'11.121"N	8°51'59.076"E	5.02632	5	9.29003	0	0	III	strong	sterile	66.46	7	1637	3.97	43.9089	1.65502	439.089	16.5502	1.22895	26.5306	343.247	0.780146	130.665	130.665	7.80146	16.5759	16.7487	0.656298	Fungi	Glomeromycota	Glomeromycetes	Glomerales	Glomeraceae
ASV69	G2B	G2	G2B	Germany	Braunlage	616	51°44'10.5"N	10°37'43.4"E	16.2275	2	2.34114	10.3249	0	unknown	unknown	unknown	0.1	8	831	0	39.2333	1.60295	392.333	16.0295	0.876598	24.4757	481.971	0	0	0	0	0	0	0	Fungi	Glomeromycota	Glomeromycetes	Glomerales	Glomeraceae	Glomus	macrocarpum
ASV765	P1E	P	P1E	Madeira	Madeira	1001	32°45'15"N	17°01'17"W	51.9006	20	86.7731	0	0	I	medium	sterile	31.58	19	924	5.47	43.2259	0.84936	432.259	8.4936	1.5866	50.8923	272.444	21.7055	1.23321	217.055	12.3321	59.2215	17.6009	0.304607	Fungi	Glomeromycota	Glomeromycetes	Glomerales	Glomeraceae
ASV1052	E5D	E5	E5D	Spain	Ortigal river	1030	42°49'28.7"N	6°52'45.8"W	18.0907	14	74.005	43.0567	1.26826	IX	medium	fertile	78.67	12	577	0	41.8093	1.85762	418.093	18.5762	1.44247	22.5069	289.845	0	0	0	0	0	0	0	Fungi	Glomeromycota	Glomeromycetes	Glomerales	Glomeraceae	Glomus	macrocarpum
ASV1053	E6E	E6	E6E	Spain	San Benito river	1455	41°12'58.4"N	3°27'37.3"W	0	0	77.8251	72.2808	1.21045	IV	strong	fertile	59.52	12	538	0	39.2642	1.61807	392.642	16.1807	1.3163	24.266	298.292	0	0	0	0	0	0	0	Fungi	Ascomycota	Leotiomycetes	Helotiales	Myxotrichaceae	Oidiodendron	pilicola
ASV39	IR1A	IR	IR1A	Ireland	Munster	115	51°51'00"N	09°33'54"W	71.4286	6	12.0316	1.75439	0	unknown	unknown	unknown	0.1	11	1204	5.25	0	0	0	0	0	0	0	0	0	0	0	0	0	0	Fungi	Glomeromycota	Glomeromycetes	Glomerales	Glomeraceae	Glomus	macrocarpum
ASV928	G1A	G1	G1A	Germany	Braunlage	598	51°43'58.5"N	10°36'58.0"E	0	0	27.1493	33.5443	0	unknown	unknown	unknown	0.1	8	831	0	42.6682	1.96198	426.682	19.6198	1.44653	21.7475	287.865	0	0	0	0	0	0	0	Fungi	Basidiomycota	Tremellomycetes	Tremellales	Bulleribasidiaceae	Vishniacozyma	heimaeyensis
ASV1062	E6E	E6	E6E	Spain	San Benito river	1455	41°12'58.4"N	3°27'37.3"W	0	0	77.8251	72.2808	1.21045	IV	strong	fertile	59.52	12	538	0	39.2642	1.61807	392.642	16.1807	1.3163	24.266	298.292	0	0	0	0	0	0	0	Fungi	Ascomycota	Leotiomycetes	Helotiales	Hyaloscyphaceae	Hyaloscypha
ASV1076	G4A	G4	G4A	Germany	Sachsen	335	50°58'44.4"N	13°30'08.0"E	81.268	8	14.6789	0	0	unknown	unknown	unknown	0.1	6	709	0	43.6016	2.5147	436.016	25.147	2.75704	17.3387	147.185	0	0	0	0	0	0	0	Fungi	Glomeromycota	Glomeromycetes	Glomerales	Glomeraceae	Rhizophagus	intraradices
ASV1078	US1A	US1	US1A	USA	Bacon Creek	1272	38°54'47.9"N	120°39'17.5"W	0	2	60.9126	0	0	VII	weak	sterile	54.75	8	1411	4.33	0	0	0	0	0	0	0	0	0	0	0	0	0	0	Fungi	Ascomycota	Dothideomycetes	Pleosporales	Melanommataceae
ASV405	E3A	E3	E3A	Spain	Mariaqueira river	307	43°29'15.7"N	8°01'02.5"W	0	4	32.5764	1.46432	0	X	medium	fertile	73	10	1699	0	42.9838	1.98239	429.838	19.8239	1.12185	21.6828	383.15	0	0	0	0	0	0	0	Fungi	Basidiomycota	Tremellomycetes	Tremellales	Trimorphomycetaceae	Saitozyma	podzolica
ASV582	G5B	G5	G5B	Germany	Bohn	126	50°44'29.9"N	07°10'23.08"E	1.96335	1	93.6594	6.34058	0	unknown	unknown	unknown	0.1	9	799	0	0	0	0	0	0	0	0	0	0	0	0	0	0	0	Fungi	Ascomycota	Dothideomycetes	Pleosporales	Amorosiaceae	Angustimassarina	acerina
ASV1085	G1C	G1	G1C	Germany	Braunlage	598	51°43'58.5"N	10°36'58.0"E	34.1772	1	35.3846	72.8507	0	unknown	unknown	unknown	0.1	8	831	0	43.9921	1.90326	439.921	19.0326	1.5251	23.1141	274.931	0	0	0	0	0	0	0	Fungi	Glomeromycota	Glomeromycetes	Glomerales	Glomeraceae	Glomus	tetrastratosum
ASV132	G2D	G2	G2D	Germany	Braunlage	616	51°44'10.5"N	10°37'43.4"E	0	0	5.40915	62.5418	0	unknown	unknown	unknown	0.1	8	831	0	45.3241	2.20304	453.241	22.0304	2.7698	20.5735	151.624	0	0	0	0	0	0	0	Fungi	Basidiomycota	Tremellomycetes	Tremellales	Trimorphomycetaceae	Saitozyma	podzolica
ASV163	NW3C	NW3	NW3C	Norway	Møre og Romsdal	40	62°26'49"N	06°34'02"E	35.9387	5	53.9362	29.3086	0	II	strong	fertile	67.85	4	2976	5.26	43.0235	1.24351	430.235	12.4352	1.12393	34.5983	367.216	41.3444	1.51406	430.235	12.4352	16.8201	34.5983	0.303556	Fungi	Glomeromycota	Glomeromycetes	Glomerales	Glomeraceae	Glomus	macrocarpum
ASV265	G4A	G4	G4A	Germany	Sachsen	335	50°58'44.4"N	13°30'08.0"E	81.268	8	14.6789	0	0	unknown	unknown	unknown	0.1	6	709	0	43.6016	2.5147	436.016	25.147	2.75704	17.3387	147.185	0	0	0	0	0	0	0	Fungi	Ascomycota	Dothideomycetes	Pleosporales	Cucurbitariaceae	Pyrenochaetopsis	leptospora
ASV384	GR1D	GR	GR1D	Greece	Pilion	929	39°24'03.8"N	23°04'55.5"E	0	0	93.293	17.7665	0	III	strong	fertile	21.42	16	569	4.68	0	0	0	0	0	0	0	0	0	0	0	0	0	0	Fungi	Ascomycota	Eurotiomycetes	Sclerococcales	Sclerococcaceae	Sclerococcum	ahtii
ASV479	E5D	E5	E5D	Spain	Ortigal river	1030	42°49'28.7"N	6°52'45.8"W	18.0907	14	74.005	43.0567	1.26826	IX	medium	fertile	78.67	12	577	0	41.8093	1.85762	418.093	18.5762	1.44247	22.5069	289.845	0	0	0	0	0	0	0	Fungi	Ascomycota	Leotiomycetes	Helotiales	Hyaloscyphaceae
ASV582	GE1E	GE	GE1E	Georgia	Batumi Botanikal	66	41°41'56.3"N	41°43'09.7"E	0	0	57.0806	90.6921	2.83224	IV	strong	fertile	0.1	10	2560	0	40.4797	1.66094	404.797	16.6094	1.69533	24.3716	238.772	1.53304	0.119392	404.797	16.6094	25.3737	24.3716	0.0496252	Fungi	Ascomycota	Dothideomycetes	Pleosporales	Amorosiaceae	Angustimassarina	acerina
ASV81	9A	CH9	9A	Switzerland	Vorderthal	1250	47°08'11.121"N	8°51'59.076"E	5.02632	5	9.29003	0	0	III	strong	sterile	66.46	7	1637	3.97	43.9089	1.65502	439.089	16.5502	1.22895	26.5306	343.247	0.780146	130.665	130.665	7.80146	16.5759	16.7487	0.656298	Fungi	Ascomycota	Leotiomycetes	Helotiales
ASV927	E6E	E6	E6E	Spain	San Benito river	1455	41°12'58.4"N	3°27'37.3"W	0	0	77.8251	72.2808	1.21045	IV	strong	fertile	59.52	12	538	0	39.2642	1.61807	392.642	16.1807	1.3163	24.266	298.292	0	0	0	0	0	0	0	Fungi	Ascomycota	Leotiomycetes	Helotiales	Tricladiaceae	Tricladium	attenuatum
ASV108	FR1A	FR	FR1A	France	Corsica	259	42°28'56.6"N	9°09'06.7"E	6.07577	3	88.1344	1.22873	0	II	weak	sterile	27.17	10	1441	4.53	40.7706	1.24047	407.706	12.4047	0.718223	32.867	247.331	4.40749	0.311736	407.706	12.4047	9.64801	32.867	0.577416	Fungi	Ascomycota	Sordariomycetes	Glomerellales
ASV1107	E4D	E4	E4D	Spain	Ladra river	400	43°09'48.8"N	7°42'37.9"W	14.3449	17	85.6551	3.63636	0	IV	weak	fertile	75.95	11	1394	0	42.0001	1.45473	420.001	14.5473	1.44171	28.8714	291.321	0	0	0	0	0	0	0	Fungi	Glomeromycota	Glomeromycetes	Glomerales	Glomeraceae
ASV1108	E5D	E5	E5D	Spain	Ortigal river	1030	42°49'28.7"N	6°52'45.8"W	18.0907	14	74.005	43.0567	1.26826	IX	medium	fertile	78.67	12	577	0	41.8093	1.85762	418.093	18.5762	1.44247	22.5069	289.845	0	0	0	0	0	0	0	Fungi	Glomeromycota
ASV1114	P1E	P	P1E	Madeira	Madeira	1001	32°45'15"N	17°01'17"W	51.9006	20	86.7731	0	0	I	medium	sterile	31.58	19	924	5.47	43.2259	0.84936	432.259	8.4936	1.5866	50.8923	272.444	21.7055	1.23321	217.055	12.3321	59.2215	17.6009	0.304607	Fungi	Glomeromycota
ASV1120	E5D	E5	E5D	Spain	Ortigal river	1030	42°49'28.7"N	6°52'45.8"W	18.0907	14	74.005	43.0567	1.26826	IX	medium	fertile	78.67	12	577	0	41.8093	1.85762	418.093	18.5762	1.44247	22.5069	289.845	0	0	0	0	0	0	0	Fungi	Ascomycota	Leotiomycetes	Helotiales	Myxotrichaceae	Oidiodendron	pilicola
ASV1121	G3A	G3	G3A	Germany	Neuwulmstorf	122	53°25'37.3"N	09°51'25.3"E	11.8329	1	0	46.3415	0	unknown	unknown	unknown	0.1	9	775	0	0	0	0	0	0	0	0	0	0	0	0	0	0	0	Fungi	Glomeromycota	Glomeromycetes	Diversisporales	Acaulosporaceae	Acaulospora	lacunosa
ASV1123	P1A	P	P1A	Madeira	Madeira	1001	32°45'15"N	17°01'17"W	63.8359	12	36.1641	0	0	I	weak	sterile	80.33	19	924	5.68	44.0996	1.3943	440.996	13.943	1.56958	31.6285	280.964	9.30377	0.697247	93.0377	6.97247	57.2782	13.3436	0.134897	Fungi	Glomeromycota	Glomeromycetes	Gigasporales	Gigasporaceae	Scutellospora
ASV1137	FR1E	FR	FR1E	France	Corsica	259	42°28'55.9"N	9°09'02.6"E	7.84499	3	90.9263	4.5747	1.21515	II	medium	fertile	27.27	10	1441	5.25	43.9166	1.94343	439.166	19.4343	1.95221	22.5975	224.959	1.97595	0.153935	439.166	19.4343	7.12214	22.5975	0.228643	Fungi	Glomeromycota	Glomeromycetes	Glomerales	Glomeraceae	Glomus	macrocarpum
ASV1144	NW4C	NW4	NW4C	Norway	Tromso	94	69°50'17.4"N	18°50'55.6"E	13.6937	2	90.0056	57.0886	1.35135	II	strong	fertile	100	-1	2008	4.41	44.0066	1.11175	440.066	11.1175	1.49948	39.5832	271.756	43.8993	1.34811	440.066	11.1175	30.0487	39.5832	0.901539	Fungi	Ascomycota	Leotiomycetes	Helotiales	Hyaloscyphaceae	Lachnellula	fuscosanguinea
ASV1152	E6E	E6	E6E	Spain	San Benito river	1455	41°12'58.4"N	3°27'37.3"W	0	0	77.8251	72.2808	1.21045	IV	strong	fertile	59.52	12	538	0	39.2642	1.61807	392.642	16.1807	1.3163	24.266	298.292	0	0	0	0	0	0	0	Fungi	Ascomycota	Leotiomycetes	Helotiales	Myxotrichaceae	Oidiodendron
ASV1153	G4A	G4	G4A	Germany	Sachsen	335	50°58'44.4"N	13°30'08.0"E	81.268	8	14.6789	0	0	unknown	unknown	unknown	0.1	6	709	0	43.6016	2.5147	436.016	25.147	2.75704	17.3387	147.185	0	0	0	0	0	0	0	Fungi	Glomeromycota	Glomeromycetes	Glomerales	Glomeraceae	Kamienskia	divaricata
ASV142	NW1B	NW1	NW1B	Norway	Akershus	545	60°11'04"N	10°51'22"E	0	0	86.981	2.05259	0	I	weak	sterile	70.71	5	870	3.98	41.9087	1.54258	419.087	15.4258	0.933959	27.1679	445.906	27.0555	1.16305	419.087	15.4258	28.3133	27.1679	1.01083	Fungi	Ascomycota	Archaeorhizomycetes	Archaeorhizomycetales	Archaeorhizomycetaceae	Archaeorhizomyces
ASV2	3B	CH3	3B	Switzerland	Bellinzona	336	46°12'35.579"N	9°01'20.130"E	54.1114	6	36.9363	8.95225	0	III	medium	sterile	80.24	12	1863	5.28	42.3556	1.6781	423.556	16.7811	0.978372	25.2401	409.642	0.820741	140.48	140.48	8.20741	19.2624	17.1163	0.607192	Fungi	Basidiomycota	Pucciniomycetes	Septobasidiales
ASV1168	G4B	G4	G4B	Germany	Sachsen	335	50°58'44.4"N	13°30'08.0"E	56.8807	2	18.732	5.50459	0	unknown	unknown	unknown	0.1	6	709	0	0	0	0	0	0	0	0	0	0	0	0	0	0	0	Fungi	Glomeromycota	Glomeromycetes	Glomerales
ASV13	E4D	E4	E4D	Spain	Ladra river	400	43°09'48.8"N	7°42'37.9"W	14.3449	17	85.6551	3.63636	0	IV	weak	fertile	75.95	11	1394	0	42.0001	1.45473	420.001	14.5473	1.44171	28.8714	291.321	0	0	0	0	0	0	0	Fungi	Ascomycota	Leotiomycetes	Helotiales
ASV463	IR1A	IR	IR1A	Ireland	Munster	115	51°51'00"N	09°33'54"W	71.4286	6	12.0316	1.75439	0	unknown	unknown	unknown	0.1	11	1204	5.25	0	0	0	0	0	0	0	0	0	0	0	0	0	0	Fungi	Glomeromycota
ASV49	E5D	E5	E5D	Spain	Ortigal river	1030	42°49'28.7"N	6°52'45.8"W	18.0907	14	74.005	43.0567	1.26826	IX	medium	fertile	78.67	12	577	0	41.8093	1.85762	418.093	18.5762	1.44247	22.5069	289.845	0	0	0	0	0	0	0	Fungi	Glomeromycota	Glomeromycetes	Glomerales	Glomeraceae	Glomus	macrocarpum
ASV674	E6E	E6	E6E	Spain	San Benito river	1455	41°12'58.4"N	3°27'37.3"W	0	0	77.8251	72.2808	1.21045	IV	strong	fertile	59.52	12	538	0	39.2642	1.61807	392.642	16.1807	1.3163	24.266	298.292	0	0	0	0	0	0	0	Fungi	Basidiomycota	Tremellomycetes	Tremellales
ASV853	G2B	G2	G2B	Germany	Braunlage	616	51°44'10.5"N	10°37'43.4"E	16.2275	2	2.34114	10.3249	0	unknown	unknown	unknown	0.1	8	831	0	39.2333	1.60295	392.333	16.0295	0.876598	24.4757	481.971	0	0	0	0	0	0	0	Fungi	Basidiomycota	Tremellomycetes	Tremellales	Bulleribasidiaceae	Vishniacozyma	tephrensis
ASV950	P1E	P	P1E	Madeira	Madeira	1001	32°45'15"N	17°01'17"W	51.9006	20	86.7731	0	0	I	medium	sterile	31.58	19	924	5.47	43.2259	0.84936	432.259	8.4936	1.5866	50.8923	272.444	21.7055	1.23321	217.055	12.3321	59.2215	17.6009	0.304607	Fungi	Glomeromycota	Glomeromycetes	Glomerales	Glomeraceae
ASV1188	P1E	P	P1E	Madeira	Madeira	1001	32°45'15"N	17°01'17"W	51.9006	20	86.7731	0	0	I	medium	sterile	31.58	19	924	5.47	43.2259	0.84936	432.259	8.4936	1.5866	50.8923	272.444	21.7055	1.23321	217.055	12.3321	59.2215	17.6009	0.304607	Fungi	Glomeromycota	Glomeromycetes	Glomerales	Glomeraceae
ASV1189	P1E	P	P1E	Madeira	Madeira	1001	32°45'15"N	17°01'17"W	51.9006	20	86.7731	0	0	I	medium	sterile	31.58	19	924	5.47	43.2259	0.84936	432.259	8.4936	1.5866	50.8923	272.444	21.7055	1.23321	217.055	12.3321	59.2215	17.6009	0.304607	Fungi	Glomeromycota	Glomeromycetes	Glomerales	Glomeraceae
ASV238	GE1E	GE	GE1E	Georgia	Batumi Botanikal	66	41°41'56.3"N	41°43'09.7"E	0	0	57.0806	90.6921	2.83224	IV	strong	fertile	0.1	10	2560	0	40.4797	1.66094	404.797	16.6094	1.69533	24.3716	238.772	1.53304	0.119392	404.797	16.6094	25.3737	24.3716	0.0496252	Fungi	Ascomycota	Dothideomycetes	Pleosporales	Pleomassariaceae
ASV299	P1A	P	P1A	Madeira	Madeira	1001	32°45'15"N	17°01'17"W	63.8359	12	36.1641	0	0	I	weak	sterile	80.33	19	924	5.68	44.0996	1.3943	440.996	13.943	1.56958	31.6285	280.964	9.30377	0.697247	93.0377	6.97247	57.2782	13.3436	0.134897	Fungi	Ascomycota	Archaeorhizomycetes
ASV710	P1E	P	P1E	Madeira	Madeira	1001	32°45'15"N	17°01'17"W	51.9006	20	86.7731	0	0	I	medium	sterile	31.58	19	924	5.47	43.2259	0.84936	432.259	8.4936	1.5866	50.8923	272.444	21.7055	1.23321	217.055	12.3321	59.2215	17.6009	0.304607	Fungi	Glomeromycota
ASV831	E5D	E5	E5D	Spain	Ortigal river	1030	42°49'28.7"N	6°52'45.8"W	18.0907	14	74.005	43.0567	1.26826	IX	medium	fertile	78.67	12	577	0	41.8093	1.85762	418.093	18.5762	1.44247	22.5069	289.845	0	0	0	0	0	0	0	Fungi	Ascomycota	Leotiomycetes
ASV854	G2B	G2	G2B	Germany	Braunlage	616	51°44'10.5"N	10°37'43.4"E	16.2275	2	2.34114	10.3249	0	unknown	unknown	unknown	0.1	8	831	0	39.2333	1.60295	392.333	16.0295	0.876598	24.4757	481.971	0	0	0	0	0	0	0	Fungi	Basidiomycota	Tremellomycetes	Tremellales	Bulleribasidiaceae	Vishniacozyma	victoriae
ASV982	G2D	G2	G2D	Germany	Braunlage	616	51°44'10.5"N	10°37'43.4"E	0	0	5.40915	62.5418	0	unknown	unknown	unknown	0.1	8	831	0	45.3241	2.20304	453.241	22.0304	2.7698	20.5735	151.624	0	0	0	0	0	0	0	Fungi	Ascomycota	Sordariomycetes	Hypocreales	Nectriaceae	Ilyonectria
ASV1205	NW5E	NW5	NW5E	Norway	Lofoten	50	68°03'35.2"N	13°18'42.9"E	2.98126	1	91.9578	33.5605	0	IV	strong	fertile	79.56	4	2537	4.52	44.0996	1.3943	440.996	13.943	1.812	31.6285	241.146	9.30377	0.697247	440.996	13.943	35.1619	31.6285	1.0632	Fungi	Basidiomycota	Tremellomycetes	Tremellales	Trimorphomycetaceae	Saitozyma	podzolica
ASV1209	12A	CH12	12A	Switzerland	Konolfingen	805	46°51'39.424"N	7°38'07.519"E	0	0	31.7337	0	0	I	medium	sterile	84.81	-5	2461	4.69	0	0	0	0	0	0	0	0.184911	36.6246	36.6246	1.84911	5.8343	19.8066	0.522643	Fungi	Ascomycota	Leotiomycetes	Helotiales	Dermateaceae
ASV1223	NW3C	NW3	NW3C	Norway	Møre og Romsdal	40	62°26'49"N	06°34'02"E	35.9387	5	53.9362	29.3086	0	II	strong	fertile	67.85	4	2976	5.26	43.0235	1.24351	430.235	12.4352	1.12393	34.5983	367.216	41.3444	1.51406	430.235	12.4352	16.8201	34.5983	0.303556	Fungi	Ascomycota	Archaeorhizomycetes	Archaeorhizomycetales	Archaeorhizomycetaceae	Archaeorhizomyces
ASV348	NW5A	NW5	NW5A	Norway	Lofoten	50	68°03'35.8"N	13°18'44.7"E	8.04215	7	63.4583	0	0	IV	medium	sterile	75.75	4	2537	4.57	44.2543	1.23818	442.543	12.3818	1.38713	35.7414	317.249	44.0508	1.24627	442.543	12.3818	35.5435	35.7414	1.02774	Fungi	Glomeromycota	Glomeromycetes	Glomerales	Glomeraceae	Glomus	macrocarpum
ASV595	IR1B	IR	IR1B	Ireland	Munster	115	51°51'00"N	09°33'54"W	70.5263	8	26.7081	1.86335	0	unknown	unknown	unknown	0.1	11	1204	0	0	0	0	0	0	0	0	0	0	0	0	0	0	0	Fungi	Glomeromycota	Glomeromycetes	Glomerales	Glomeraceae	Glomus	macrocarpum
ASV1233	9A	CH9	9A	Switzerland	Vorderthal	1250	47°08'11.121"N	8°51'59.076"E	5.02632	5	9.29003	0	0	III	strong	sterile	66.46	7	1637	3.97	43.9089	1.65502	439.089	16.5502	1.22895	26.5306	343.247	0.780146	130.665	130.665	7.80146	16.5759	16.7487	0.656298	Fungi	Ascomycota	Leotiomycetes	Rhytismatales
ASV1234	9A	CH9	9A	Switzerland	Vorderthal	1250	47°08'11.121"N	8°51'59.076"E	5.02632	5	9.29003	0	0	III	strong	sterile	66.46	7	1637	3.97	43.9089	1.65502	439.089	16.5502	1.22895	26.5306	343.247	0.780146	130.665	130.665	7.80146	16.5759	16.7487	0.656298	Fungi	Ascomycota	Leotiomycetes	Helotiales
ASV1237	E5D	E5	E5D	Spain	Ortigal river	1030	42°49'28.7"N	6°52'45.8"W	18.0907	14	74.005	43.0567	1.26826	IX	medium	fertile	78.67	12	577	0	41.8093	1.85762	418.093	18.5762	1.44247	22.5069	289.845	0	0	0	0	0	0	0	Fungi	Glomeromycota	Glomeromycetes	Glomerales	Glomeraceae	Rhizophagus	irregularis
ASV1239	E6E	E6	E6E	Spain	San Benito river	1455	41°12'58.4"N	3°27'37.3"W	0	0	77.8251	72.2808	1.21045	IV	strong	fertile	59.52	12	538	0	39.2642	1.61807	392.642	16.1807	1.3163	24.266	298.292	0	0	0	0	0	0	0	Fungi	Rozellomycota
ASV1240	G4A	G4	G4A	Germany	Sachsen	335	50°58'44.4"N	13°30'08.0"E	81.268	8	14.6789	0	0	unknown	unknown	unknown	0.1	6	709	0	43.6016	2.5147	436.016	25.147	2.75704	17.3387	147.185	0	0	0	0	0	0	0	Fungi	Glomeromycota	Glomeromycetes	Glomerales	Glomeraceae	Kamienskia	divaricata
ASV1245	P1C	P	P1C	Madeira	Madeira	1001	32°45'15"N	17°01'17"W	13.2269	6	48.0994	0	0	I	medium	fertile	38.45	19	924	5.36	42.2411	1.12872	422.411	11.2872	1.79123	37.424	235.822	9.87529	0.677699	98.7529	6.77699	70.5424	14.5718	0.116298	Fungi	Ascomycota	Leotiomycetes
ASV299	IR1A	IR	IR1A	Ireland	Munster	115	51°51'00"N	09°33'54"W	71.4286	6	12.0316	1.75439	0	unknown	unknown	unknown	0.1	11	1204	5.25	0	0	0	0	0	0	0	0	0	0	0	0	0	0	Fungi	Ascomycota	Archaeorhizomycetes
ASV3	E5D	E5	E5D	Spain	Ortigal river	1030	42°49'28.7"N	6°52'45.8"W	18.0907	14	74.005	43.0567	1.26826	IX	medium	fertile	78.67	12	577	0	41.8093	1.85762	418.093	18.5762	1.44247	22.5069	289.845	0	0	0	0	0	0	0	Fungi	Ascomycota	Leotiomycetes	Helotiales	Tricladiaceae	Tricladium	attenuatum
ASV1071	US1A	US1	US1A	USA	Bacon Creek	1272	38°54'47.9"N	120°39'17.5"W	0	2	60.9126	0	0	VII	weak	sterile	54.75	8	1411	4.33	0	0	0	0	0	0	0	0	0	0	0	0	0	0	Fungi	Ascomycota	Leotiomycetes	Helotiales	Hyaloscyphaceae	Clathrosphaerina
ASV1253	GR1A	GR	GR1A	Greece	Pilion	929	39°24'03.7"N	23°04'55.0"E	0	0	82.2335	6.70698	0	III	weak	sterile	31.99	16	569	4.53	38.0732	1.06723	380.732	10.6723	1.70717	35.6748	223.019	6.76758	0.289578	380.732	10.6723	34.3113	35.6748	0.163699	Fungi	Ascomycota	Leotiomycetes	Helotiales	Hyaloscyphaceae
ASV21	NW5E	NW5	NW5E	Norway	Lofoten	50	68°03'35.2"N	13°18'42.9"E	2.98126	1	91.9578	33.5605	0	IV	strong	fertile	79.56	4	2537	4.52	44.0996	1.3943	440.996	13.943	1.812	31.6285	241.146	9.30377	0.697247	440.996	13.943	35.1619	31.6285	1.0632	Fungi	Basidiomycota	Pucciniomycetes	Septobasidiales
ASV604	E3C	E3	E3C	Spain	Mariaqueira river	307	43°29'15.8"N	8°01'03.8"W	0	0	93.7651	2.0783	1.24666	X	strong	fertile	73.01	10	1699	0	41.9204	1.20473	419.204	12.0473	0.920399	34.7964	455.459	0	0	0	0	0	0	0	Fungi	Basidiomycota	Tremellomycetes	Tremellales	Trimorphomycetaceae	Saitozyma	podzolica
ASV1262	E3C	E3	E3C	Spain	Mariaqueira river	307	43°29'15.8"N	8°01'03.8"W	0	0	93.7651	2.0783	1.24666	X	strong	fertile	73.01	10	1699	0	41.9204	1.20473	419.204	12.0473	0.920399	34.7964	455.459	0	0	0	0	0	0	0	Fungi	Ascomycota	Leotiomycetes	Helotiales
ASV1266	G2E	G2	G2E	Germany	Braunlage	616	51°44'10.5"N	10°37'43.4"E	35.1171	3	89.6751	78.3634	0	unknown	unknown	unknown	0.1	8	831	0	43.0714	1.53434	430.714	15.3434	1.49049	28.0716	279.155	0	0	0	0	0	0	0	Fungi	Glomeromycota	Glomeromycetes	Glomerales	Glomeraceae	Glomus	macrocarpum
ASV7	9D	CH9	9D	Switzerland	Vorderthal	1250	47°08'09.301"N	8°52'04.248"E	12.0181	10	94.9737	0	0	III	medium	fertile	71.67	7	1637	4.02	44.1691	1.93767	441.691	19.3767	1.39542	22.795	309.346	2.17554	336.374	336.374	21.7554	25.0698	15.4616	1.1171	Fungi	Ascomycota	Leotiomycetes	Helotiales	Hyaloscyphaceae	Phialea
ASV1	NW3B	NW3	NW3B	Norway	Møre og Romsdal	40	62°26'49"N	06°34'02"E	17.5439	3	53.1476	21.1494	0	II	strong	fertile	72.3	4	2976	5.68	41.2726	1.08704	412.726	10.8704	1.61343	37.968	260.396	6.15567	0.341696	412.726	10.8704	33.0224	37.968	0.339366	Fungi	Basidiomycota	Tremellomycetes	Tremellales	Trimorphomycetaceae	Saitozyma	podzolica
ASV1280	9A	CH9	9A	Switzerland	Vorderthal	1250	47°08'11.121"N	8°51'59.076"E	5.02632	5	9.29003	0	0	III	strong	sterile	66.46	7	1637	3.97	43.9089	1.65502	439.089	16.5502	1.22895	26.5306	343.247	0.780146	130.665	130.665	7.80146	16.5759	16.7487	0.656298	Fungi	Ascomycota	Leotiomycetes	Helotiales
ASV1281	E3C	E3	E3C	Spain	Mariaqueira river	307	43°29'15.8"N	8°01'03.8"W	0	0	93.7651	2.0783	1.24666	X	strong	fertile	73.01	10	1699	0	41.9204	1.20473	419.204	12.0473	0.920399	34.7964	455.459	0	0	0	0	0	0	0	Fungi	Ascomycota	Leotiomycetes	Helotiales
ASV1283	G4A	G4	G4A	Germany	Sachsen	335	50°58'44.4"N	13°30'08.0"E	81.268	8	14.6789	0	0	unknown	unknown	unknown	0.1	6	709	0	43.6016	2.5147	436.016	25.147	2.75704	17.3387	147.185	0	0	0	0	0	0	0	Fungi	Glomeromycota	Glomeromycetes	Glomerales	Glomeraceae	Glomus	macrocarpum
ASV1289	P1E	P	P1E	Madeira	Madeira	1001	32°45'15"N	17°01'17"W	51.9006	20	86.7731	0	0	I	medium	sterile	31.58	19	924	5.47	43.2259	0.84936	432.259	8.4936	1.5866	50.8923	272.444	21.7055	1.23321	217.055	12.3321	59.2215	17.6009	0.304607	Fungi	Glomeromycota	Glomeromycetes	Glomerales	Glomeraceae
ASV620	GE1E	GE	GE1E	Georgia	Batumi Botanikal	66	41°41'56.3"N	41°43'09.7"E	0	0	57.0806	90.6921	2.83224	IV	strong	fertile	0.1	10	2560	0	40.4797	1.66094	404.797	16.6094	1.69533	24.3716	238.772	1.53304	0.119392	404.797	16.6094	25.3737	24.3716	0.0496252	Fungi	Ascomycota	Dothideomycetes	Pleosporales	Cucurbitariaceae	Pyrenochaeta	nobilis
ASV69	NW5A	NW5	NW5A	Norway	Lofoten	50	68°03'35.8"N	13°18'44.7"E	8.04215	7	63.4583	0	0	IV	medium	sterile	75.75	4	2537	4.57	44.2543	1.23818	442.543	12.3818	1.38713	35.7414	317.249	44.0508	1.24627	442.543	12.3818	35.5435	35.7414	1.02774	Fungi	Glomeromycota	Glomeromycetes	Glomerales	Glomeraceae	Glomus	macrocarpum
ASV710	IR1B	IR	IR1B	Ireland	Munster	115	51°51'00"N	09°33'54"W	70.5263	8	26.7081	1.86335	0	unknown	unknown	unknown	0.1	11	1204	0	0	0	0	0	0	0	0	0	0	0	0	0	0	0	Fungi	Glomeromycota
ASV1298	9D	CH9	9D	Switzerland	Vorderthal	1250	47°08'09.301"N	8°52'04.248"E	12.0181	10	94.9737	0	0	III	medium	fertile	71.67	7	1637	4.02	44.1691	1.93767	441.691	19.3767	1.39542	22.795	309.346	2.17554	336.374	336.374	21.7554	25.0698	15.4616	1.1171	Fungi	Glomeromycota	Glomeromycetes	Diversisporales	Acaulosporaceae	Acaulospora	alpina
ASV1299	9D	CH9	9D	Switzerland	Vorderthal	1250	47°08'09.301"N	8°52'04.248"E	12.0181	10	94.9737	0	0	III	medium	fertile	71.67	7	1637	4.02	44.1691	1.93767	441.691	19.3767	1.39542	22.795	309.346	2.17554	336.374	336.374	21.7554	25.0698	15.4616	1.1171	Fungi	Ascomycota	Leotiomycetes	Helotiales	Hyaloscyphaceae
ASV1302	E4E	E4	E4E	Spain	Ladra river	400	43°09'48.7"N	7°42'37.9"W	0	0	96.3636	17.7012	0	IV	medium	sterile	77.3	11	1394	0	41.1868	1.52877	411.868	15.2877	0.730789	26.9411	563.594	0	0	0	0	0	0	0	Fungi	Ascomycota	Leotiomycetes	Helotiales	Hyaloscyphaceae
ASV53	12A	CH12	12A	Switzerland	Konolfingen	805	46°51'39.424"N	7°38'07.519"E	0	0	31.7337	0	0	I	medium	sterile	84.81	-5	2461	4.69	0	0	0	0	0	0	0	0.184911	36.6246	36.6246	1.84911	5.8343	19.8066	0.522643	Fungi	Ascomycota	Archaeorhizomycetes	Archaeorhizomycetales	Archaeorhizomycetaceae	Archaeorhizomyces
ASV861	G2B	G2	G2B	Germany	Braunlage	616	51°44'10.5"N	10°37'43.4"E	16.2275	2	2.34114	10.3249	0	unknown	unknown	unknown	0.1	8	831	0	39.2333	1.60295	392.333	16.0295	0.876598	24.4757	481.971	0	0	0	0	0	0	0	Fungi	Basidiomycota	Tremellomycetes	Tremellales	Bulleribasidiaceae	Vishniacozyma
ASV1247	G1A	G1	G1A	Germany	Braunlage	598	51°43'58.5"N	10°36'58.0"E	0	0	27.1493	33.5443	0	unknown	unknown	unknown	0.1	8	831	0	42.6682	1.96198	426.682	19.6198	1.44653	21.7475	287.865	0	0	0	0	0	0	0	Fungi	Ascomycota	Dothideomycetes	Pleosporales	Didymellaceae
ASV1328	GE1C	GE	GE1C	Georgia	Batumi Botanikal	66	41°41'56.2"N	41°43'09.3"E	0	0	28.97	67.1096	2.27798	IV	medium	fertile	0.1	10	2560	0	0	0	0	0	0	0	0	0	0	0	0	0	0	0	Fungi	Basidiomycota
ASV1335	NW5E	NW5	NW5E	Norway	Lofoten	50	68°03'35.2"N	13°18'42.9"E	2.98126	1	91.9578	33.5605	0	IV	strong	fertile	79.56	4	2537	4.52	44.0996	1.3943	440.996	13.943	1.812	31.6285	241.146	9.30377	0.697247	440.996	13.943	35.1619	31.6285	1.0632	Fungi	Ascomycota	Saccharomycetes	Saccharomycetales
ASV373	NW5A	NW5	NW5A	Norway	Lofoten	50	68°03'35.8"N	13°18'44.7"E	8.04215	7	63.4583	0	0	IV	medium	sterile	75.75	4	2537	4.57	44.2543	1.23818	442.543	12.3818	1.38713	35.7414	317.249	44.0508	1.24627	442.543	12.3818	35.5435	35.7414	1.02774	Fungi	Glomeromycota	Glomeromycetes	Glomerales	Glomeraceae	Glomus	macrocarpum
ASV1284	G5C	G5	G5C	Germany	Bohn	126	50°44'29.9"N	07°10'23.08"E	0	0	97.1763	27.0942	0	unknown	unknown	unknown	0.1	9	799	0	0	0	0	0	0	0	0	0	0	0	0	0	0	0	Fungi	Ascomycota	Dothideomycetes	Pleosporales	Amorosiaceae	Angustimassarina
ASV1351	IR1B	IR	IR1B	Ireland	Munster	115	51°51'00"N	09°33'54"W	70.5263	8	26.7081	1.86335	0	unknown	unknown	unknown	0.1	11	1204	0	0	0	0	0	0	0	0	0	0	0	0	0	0	0	Fungi	Glomeromycota
ASV1075	G1A	G1	G1A	Germany	Braunlage	598	51°43'58.5"N	10°36'58.0"E	0	0	27.1493	33.5443	0	unknown	unknown	unknown	0.1	8	831	0	42.6682	1.96198	426.682	19.6198	1.44653	21.7475	287.865	0	0	0	0	0	0	0	Fungi	Basidiomycota	Tremellomycetes	Tremellales	Bulleribasidiaceae	Vishniacozyma	victoriae
ASV1367	9D	CH9	9D	Switzerland	Vorderthal	1250	47°08'09.301"N	8°52'04.248"E	12.0181	10	94.9737	0	0	III	medium	fertile	71.67	7	1637	4.02	44.1691	1.93767	441.691	19.3767	1.39542	22.795	309.346	2.17554	336.374	336.374	21.7554	25.0698	15.4616	1.1171	Fungi	Glomeromycota	Glomeromycetes	Diversisporales	Acaulosporaceae	Acaulospora	alpina
ASV1370	E3C	E3	E3C	Spain	Mariaqueira river	307	43°29'15.8"N	8°01'03.8"W	0	0	93.7651	2.0783	1.24666	X	strong	fertile	73.01	10	1699	0	41.9204	1.20473	419.204	12.0473	0.920399	34.7964	455.459	0	0	0	0	0	0	0	Fungi	Rozellomycota
ASV108	G1C	G1	G1C	Germany	Braunlage	598	51°43'58.5"N	10°36'58.0"E	34.1772	1	35.3846	72.8507	0	unknown	unknown	unknown	0.1	8	831	0	43.9921	1.90326	439.921	19.0326	1.5251	23.1141	274.931	0	0	0	0	0	0	0	Fungi	Ascomycota	Sordariomycetes	Glomerellales
ASV108	IR1C	IR	IR1C	Ireland	Munster	115	51°51'00"N	09°33'54"W	81.854	3	27.7193	6.1144	0	unknown	unknown	unknown	0.1	11	1204	4.63	0	0	0	0	0	0	0	0	0	0	0	0	0	0	Fungi	Ascomycota	Sordariomycetes	Glomerellales
ASV27	E4E	E4	E4E	Spain	Ladra river	400	43°09'48.7"N	7°42'37.9"W	0	0	96.3636	17.7012	0	IV	medium	sterile	77.3	11	1394	0	41.1868	1.52877	411.868	15.2877	0.730789	26.9411	563.594	0	0	0	0	0	0	0	Fungi	Ascomycota	Dothideomycetes	Capnodiales	Cladosporiaceae	Cladosporium	delicatulum
ASV1406	9D	CH9	9D	Switzerland	Vorderthal	1250	47°08'09.301"N	8°52'04.248"E	12.0181	10	94.9737	0	0	III	medium	fertile	71.67	7	1637	4.02	44.1691	1.93767	441.691	19.3767	1.39542	22.795	309.346	2.17554	336.374	336.374	21.7554	25.0698	15.4616	1.1171	Fungi	Glomeromycota	Glomeromycetes	Diversisporales	Acaulosporaceae	Acaulospora	alpina
ASV1409	E4E	E4	E4E	Spain	Ladra river	400	43°09'48.7"N	7°42'37.9"W	0	0	96.3636	17.7012	0	IV	medium	sterile	77.3	11	1394	0	41.1868	1.52877	411.868	15.2877	0.730789	26.9411	563.594	0	0	0	0	0	0	0	Fungi	Ascomycota	Leotiomycetes	Helotiales	Myxotrichaceae	Oidiodendron	maius
ASV1415	NW2A	NW2	NW2A	Norway	Runde Island	15	62°24'06"N	05°38'28"E	67.1937	4	27.0557	0	0	II	strong	sterile	56.88	5	2652	5.14	44.1445	2.15773	441.445	21.5773	1.15973	20.4587	346.094	6.06996	0.320299	441.445	21.5773	27.481	20.4587	0.146329	Fungi	Ascomycota	Saccharomycetes	Saccharomycetales	Metschnikowiaceae	Clavispora	reshetovae
ASV1417	NW5E	NW5	NW5E	Norway	Lofoten	50	68°03'35.2"N	13°18'42.9"E	2.98126	1	91.9578	33.5605	0	IV	strong	fertile	79.56	4	2537	4.52	44.0996	1.3943	440.996	13.943	1.812	31.6285	241.146	9.30377	0.697247	440.996	13.943	35.1619	31.6285	1.0632	Fungi	Glomeromycota	Glomeromycetes	Diversisporales
ASV5	G5C	G5	G5C	Germany	Bohn	126	50°44'29.9"N	07°10'23.08"E	0	0	97.1763	27.0942	0	unknown	unknown	unknown	0.1	9	799	0	0	0	0	0	0	0	0	0	0	0	0	0	0	0	Fungi	Basidiomycota	Tremellomycetes	Trichosporonales	Trichosporonaceae	Apiotrichum	porosum
ASV5	12A	CH12	12A	Switzerland	Konolfingen	805	46°51'39.424"N	7°38'07.519"E	0	0	31.7337	0	0	I	medium	sterile	84.81	-5	2461	4.69	0	0	0	0	0	0	0	0.184911	36.6246	36.6246	1.84911	5.8343	19.8066	0.522643	Fungi	Basidiomycota	Tremellomycetes	Trichosporonales	Trichosporonaceae	Apiotrichum	porosum
ASV63	NW5C	NW5	NW5C	Norway	Lofoten	50	68°03'35.3"N	13°18'43.9"E	3.58209	2	84.4776	11.9403	0	IV	medium	sterile	55.75	4	2537	4.35	43.6956	0.939009	436.956	9.39009	1.76504	46.5337	250.727	44.9336	1.33473	436.956	9.39009	31.3647	46.5337	1.1688	Fungi	Ascomycota	Eurotiomycetes	Sclerococcales	Sclerococcaceae	Sclerococcum	ahtii
ASV1	E4E	E4	E4E	Spain	Ladra river	400	43°09'48.7"N	7°42'37.9"W	0	0	96.3636	17.7012	0	IV	medium	sterile	77.3	11	1394	0	41.1868	1.52877	411.868	15.2877	0.730789	26.9411	563.594	0	0	0	0	0	0	0	Fungi	Basidiomycota	Tremellomycetes	Tremellales	Trimorphomycetaceae	Saitozyma	podzolica
ASV1341	G4C	G4	G4C	Germany	Sachsen	335	50°58'44.4"N	13°30'08.0"E	0	0	93.5961	6.40394	22.9358	unknown	unknown	unknown	0.1	6	709	0	44.144	2.05376	441.44	20.5376	2.13579	21.4943	185.503	0	0	0	0	0	0	0	Fungi	Ascomycota	Dothideomycetes	Pleosporales	Cucurbitariaceae	Pyrenochaetopsis	pratorum
ASV1432	G2E	G2	G2E	Germany	Braunlage	616	51°44'10.5"N	10°37'43.4"E	35.1171	3	89.6751	78.3634	0	unknown	unknown	unknown	0.1	8	831	0	43.0714	1.53434	430.714	15.3434	1.49049	28.0716	279.155	0	0	0	0	0	0	0	Fungi	Glomeromycota	Glomeromycetes	Glomerales	Glomeraceae	Glomus	macrocarpum
ASV1433	GE1C	GE	GE1C	Georgia	Batumi Botanikal	66	41°41'56.2"N	41°43'09.3"E	0	0	28.97	67.1096	2.27798	IV	medium	fertile	0.1	10	2560	0	0	0	0	0	0	0	0	0	0	0	0	0	0	0	Fungi	Ascomycota	Dothideomycetes	Mytilinidales	Gloniaceae	Cenococcum
ASV287	NW3C	NW3	NW3C	Norway	Møre og Romsdal	40	62°26'49"N	06°34'02"E	35.9387	5	53.9362	29.3086	0	II	strong	fertile	67.85	4	2976	5.26	43.0235	1.24351	430.235	12.4352	1.12393	34.5983	367.216	41.3444	1.51406	430.235	12.4352	16.8201	34.5983	0.303556	Fungi	Glomeromycota	Glomeromycetes	Glomerales	Glomeraceae	Glomus	macrocarpum
ASV628	NW2C	NW2	NW2C	Norway	Runde Island	15	62°24'06"N	05°38'28"E	0	0	36.4486	72.9443	63.5514	II	medium	sterile	69.61	5	2652	5.06	40.8455	0.651552	408.455	6.51552	2.32385	62.6895	189.454	11.303	0.519793	408.455	6.51552	39.7002	62.6895	0.123458	Fungi	Basidiomycota
ASV854	G2E	G2	G2E	Germany	Braunlage	616	51°44'10.5"N	10°37'43.4"E	35.1171	3	89.6751	78.3634	0	unknown	unknown	unknown	0.1	8	831	0	43.0714	1.53434	430.714	15.3434	1.49049	28.0716	279.155	0	0	0	0	0	0	0	Fungi	Basidiomycota	Tremellomycetes	Tremellales	Bulleribasidiaceae	Vishniacozyma	victoriae
ASV1458	FR1E	FR	FR1E	France	Corsica	259	42°28'55.9"N	9°09'02.6"E	7.84499	3	90.9263	4.5747	1.21515	II	medium	fertile	27.27	10	1441	5.25	43.9166	1.94343	439.166	19.4343	1.95221	22.5975	224.959	1.97595	0.153935	439.166	19.4343	7.12214	22.5975	0.228643	Fungi	Glomeromycota	Glomeromycetes	Glomerales	Glomeraceae	Glomus	macrocarpum
ASV1459	G2D	G2	G2D	Germany	Braunlage	616	51°44'10.5"N	10°37'43.4"E	0	0	5.40915	62.5418	0	unknown	unknown	unknown	0.1	8	831	0	45.3241	2.20304	453.241	22.0304	2.7698	20.5735	151.624	0	0	0	0	0	0	0	Fungi	Ascomycota	Leotiomycetes	Helotiales	Helotiales_fam_Incertae_sedis
ASV1462	G5B	G5	G5B	Germany	Bohn	126	50°44'29.9"N	07°10'23.08"E	1.96335	1	93.6594	6.34058	0	unknown	unknown	unknown	0.1	9	799	0	0	0	0	0	0	0	0	0	0	0	0	0	0	0	Fungi	Ascomycota	Sordariomycetes	Xylariales	Microdochiaceae	Gyrothrix	verticiclada
ASV1464	GR1D	GR	GR1D	Greece	Pilion	929	39°24'03.8"N	23°04'55.5"E	0	0	93.293	17.7665	0	III	strong	fertile	21.42	16	569	4.68	0	0	0	0	0	0	0	0	0	0	0	0	0	0	Fungi	Basidiomycota	Microbotryomycetes
ASV1471	P1E	P	P1E	Madeira	Madeira	1001	32°45'15"N	17°01'17"W	51.9006	20	86.7731	0	0	I	medium	sterile	31.58	19	924	5.47	43.2259	0.84936	432.259	8.4936	1.5866	50.8923	272.444	21.7055	1.23321	217.055	12.3321	59.2215	17.6009	0.304607	Fungi	Ascomycota	Archaeorhizomycetes	Archaeorhizomycetales	Archaeorhizomycetaceae	Archaeorhizomyces
ASV552	P1E	P	P1E	Madeira	Madeira	1001	32°45'15"N	17°01'17"W	51.9006	20	86.7731	0	0	I	medium	sterile	31.58	19	924	5.47	43.2259	0.84936	432.259	8.4936	1.5866	50.8923	272.444	21.7055	1.23321	217.055	12.3321	59.2215	17.6009	0.304607	Fungi	Ascomycota	Archaeorhizomycetes	Archaeorhizomycetales	Archaeorhizomycetaceae	Archaeorhizomyces
ASV556	IR1B	IR	IR1B	Ireland	Munster	115	51°51'00"N	09°33'54"W	70.5263	8	26.7081	1.86335	0	unknown	unknown	unknown	0.1	11	1204	0	0	0	0	0	0	0	0	0	0	0	0	0	0	0	Fungi	Glomeromycota	Glomeromycetes	Glomerales	Glomeraceae	Glomus	macrocarpum
ASV565	12B	CH12	12B	Switzerland	Konolfingen	805	46°51'38.994"N	7°38'07.126"E	0	0	45.8682	16.0061	0	I	strong	fertile	80.16	-5	2461	4.39	39.1829	1.18499	391.829	11.8499	0.688091	33.0661	576.284	0.500641	110.469	110.469	5.00641	10.7427	22.0655	0.856141	Fungi	Basidiomycota	Tremellomycetes	Tremellales	Syzygosporaceae	Syzygospora	effibulata
ASV853	G2E	G2	G2E	Germany	Braunlage	616	51°44'10.5"N	10°37'43.4"E	35.1171	3	89.6751	78.3634	0	unknown	unknown	unknown	0.1	8	831	0	43.0714	1.53434	430.714	15.3434	1.49049	28.0716	279.155	0	0	0	0	0	0	0	Fungi	Basidiomycota	Tremellomycetes	Tremellales	Bulleribasidiaceae	Vishniacozyma	tephrensis
ASV1482	12B	CH12	12B	Switzerland	Konolfingen	805	46°51'38.994"N	7°38'07.126"E	0	0	45.8682	16.0061	0	I	strong	fertile	80.16	-5	2461	4.39	39.1829	1.18499	391.829	11.8499	0.688091	33.0661	576.284	0.500641	110.469	110.469	5.00641	10.7427	22.0655	0.856141	Fungi	Ascomycota	Leotiomycetes	Thelebolales	Pseudeurotiaceae
ASV1496	NW5E	NW5	NW5E	Norway	Lofoten	50	68°03'35.2"N	13°18'42.9"E	2.98126	1	91.9578	33.5605	0	IV	strong	fertile	79.56	4	2537	4.52	44.0996	1.3943	440.996	13.943	1.812	31.6285	241.146	9.30377	0.697247	440.996	13.943	35.1619	31.6285	1.0632	Fungi	Ascomycota
ASV1497	P1E	P	P1E	Madeira	Madeira	1001	32°45'15"N	17°01'17"W	51.9006	20	86.7731	0	0	I	medium	sterile	31.58	19	924	5.47	43.2259	0.84936	432.259	8.4936	1.5866	50.8923	272.444	21.7055	1.23321	217.055	12.3321	59.2215	17.6009	0.304607	Fungi	Glomeromycota
ASV1498	P1E	P	P1E	Madeira	Madeira	1001	32°45'15"N	17°01'17"W	51.9006	20	86.7731	0	0	I	medium	sterile	31.58	19	924	5.47	43.2259	0.84936	432.259	8.4936	1.5866	50.8923	272.444	21.7055	1.23321	217.055	12.3321	59.2215	17.6009	0.304607	Fungi	Ascomycota	Archaeorhizomycetes	Archaeorhizomycetales	Archaeorhizomycetaceae	Archaeorhizomyces
ASV273	E4E	E4	E4E	Spain	Ladra river	400	43°09'48.7"N	7°42'37.9"W	0	0	96.3636	17.7012	0	IV	medium	sterile	77.3	11	1394	0	41.1868	1.52877	411.868	15.2877	0.730789	26.9411	563.594	0	0	0	0	0	0	0	Fungi	Ascomycota	Dothideomycetes	Pleosporales	Didymellaceae	Epicoccum	dendrobii
ASV582	G5C	G5	G5C	Germany	Bohn	126	50°44'29.9"N	07°10'23.08"E	0	0	97.1763	27.0942	0	unknown	unknown	unknown	0.1	9	799	0	0	0	0	0	0	0	0	0	0	0	0	0	0	0	Fungi	Ascomycota	Dothideomycetes	Pleosporales	Amorosiaceae	Angustimassarina	acerina
ASV1358	12A	CH12	12A	Switzerland	Konolfingen	805	46°51'39.424"N	7°38'07.519"E	0	0	31.7337	0	0	I	medium	sterile	84.81	-5	2461	4.69	0	0	0	0	0	0	0	0.184911	36.6246	36.6246	1.84911	5.8343	19.8066	0.522643	Fungi	Ascomycota	Leotiomycetes	Helotiales	Myxotrichaceae	Oidiodendron
ASV1516	G4C	G4	G4C	Germany	Sachsen	335	50°58'44.4"N	13°30'08.0"E	0	0	93.5961	6.40394	22.9358	unknown	unknown	unknown	0.1	6	709	0	44.144	2.05376	441.44	20.5376	2.13579	21.4943	185.503	0	0	0	0	0	0	0	Fungi	Ascomycota	Dothideomycetes	Pleosporales	Phaeosphaeriaceae	Phaeosphaeria
ASV1519	G5B	G5	G5B	Germany	Bohn	126	50°44'29.9"N	07°10'23.08"E	1.96335	1	93.6594	6.34058	0	unknown	unknown	unknown	0.1	9	799	0	0	0	0	0	0	0	0	0	0	0	0	0	0	0	Fungi	Ascomycota	Dothideomycetes	Pleosporales
ASV1521	IR1C	IR	IR1C	Ireland	Munster	115	51°51'00"N	09°33'54"W	81.854	3	27.7193	6.1144	0	unknown	unknown	unknown	0.1	11	1204	4.63	0	0	0	0	0	0	0	0	0	0	0	0	0	0	Fungi	Basidiomycota
ASV1546	IT1C	IT	IT1C	Italy	Calabria	1279	38°31'16.7"N	16°20'29.5"E	0	0	96.6207	3.87899	17.4799	III	medium	sterile	31.2	13	937	0	44.8955	1.47527	448.955	14.7527	0.000951683	30.4321	471748	15.9825	0.715733	448.955	14.7527	0.948171	30.4321	473496	Fungi	Ascomycota	Leotiomycetes	Helotiales	Myxotrichaceae	Oidiodendron	chlamydosporicum
ASV1548	NW4C	NW4	NW4C	Norway	Tromso	94	69°50'17.4"N	18°50'55.6"E	13.6937	2	90.0056	57.0886	1.35135	II	strong	fertile	100	-1	2008	4.41	44.0066	1.11175	440.066	11.1175	1.49948	39.5832	271.756	43.8993	1.34811	440.066	11.1175	30.0487	39.5832	0.901539	Fungi	Rozellomycota
ASV1549	NW4C	NW4	NW4C	Norway	Tromso	94	69°50'17.4"N	18°50'55.6"E	13.6937	2	90.0056	57.0886	1.35135	II	strong	fertile	100	-1	2008	4.41	44.0066	1.11175	440.066	11.1175	1.49948	39.5832	271.756	43.8993	1.34811	440.066	11.1175	30.0487	39.5832	0.901539	Fungi	Ascomycota	Leotiomycetes	Helotiales	Hyaloscyphaceae	Lachnellula	fuscosanguinea
ASV238	G5C	G5	G5C	Germany	Bohn	126	50°44'29.9"N	07°10'23.08"E	0	0	97.1763	27.0942	0	unknown	unknown	unknown	0.1	9	799	0	0	0	0	0	0	0	0	0	0	0	0	0	0	0	Fungi	Ascomycota	Dothideomycetes	Pleosporales	Pleomassariaceae
ASV1359	12B	CH12	12B	Switzerland	Konolfingen	805	46°51'38.994"N	7°38'07.126"E	0	0	45.8682	16.0061	0	I	strong	fertile	80.16	-5	2461	4.39	39.1829	1.18499	391.829	11.8499	0.688091	33.0661	576.284	0.500641	110.469	110.469	5.00641	10.7427	22.0655	0.856141	Fungi	Basidiomycota	Tremellomycetes	Tremellales	Bulleraceae	Bullera	crocea
ASV145	G1B	G1	G1B	Germany	Braunlage	598	51°43'58.5"N	10°36'58.0"E	0	0	32.2785	64.6154	0	unknown	unknown	unknown	0.1	8	831	0	42.656	1.88162	426.56	18.8162	1.22041	22.6698	325.03	0	0	0	0	0	0	0	Fungi	Basidiomycota	Tremellomycetes	Tremellales	Trimorphomycetaceae	Saitozyma	podzolica
ASV408	GR1A	GR	GR1A	Greece	Pilion	929	39°24'03.7"N	23°04'55.0"E	0	0	82.2335	6.70698	0	III	weak	sterile	31.99	16	569	4.53	38.0732	1.06723	380.732	10.6723	1.70717	35.6748	223.019	6.76758	0.289578	380.732	10.6723	34.3113	35.6748	0.163699	Fungi	Basidiomycota	Tremellomycetes	Tremellales	Trimorphomycetaceae	Saitozyma	podzolica
ASV1127	12B	CH12	12B	Switzerland	Konolfingen	805	46°51'38.994"N	7°38'07.126"E	0	0	45.8682	16.0061	0	I	strong	fertile	80.16	-5	2461	4.39	39.1829	1.18499	391.829	11.8499	0.688091	33.0661	576.284	0.500641	110.469	110.469	5.00641	10.7427	22.0655	0.856141	Fungi	Ascomycota	Saccharomycetes	Saccharomycetales	Saccharomycetales_fam_Incertae_sedis	Candida	parapsilosis
ASV1584	12B	CH12	12B	Switzerland	Konolfingen	805	46°51'38.994"N	7°38'07.126"E	0	0	45.8682	16.0061	0	I	strong	fertile	80.16	-5	2461	4.39	39.1829	1.18499	391.829	11.8499	0.688091	33.0661	576.284	0.500641	110.469	110.469	5.00641	10.7427	22.0655	0.856141	Fungi	Ascomycota	Leotiomycetes	Helotiales	Myxotrichaceae
ASV1601	GR1D	GR	GR1D	Greece	Pilion	929	39°24'03.8"N	23°04'55.5"E	0	0	93.293	17.7665	0	III	strong	fertile	21.42	16	569	4.68	0	0	0	0	0	0	0	0	0	0	0	0	0	0	Fungi	Ascomycota	Leotiomycetes	Helotiales	Myxotrichaceae	Oidiodendron	chlamydosporicum
ASV1604	NW2C	NW2	NW2C	Norway	Runde Island	15	62°24'06"N	05°38'28"E	0	0	36.4486	72.9443	63.5514	II	medium	sterile	69.61	5	2652	5.06	40.8455	0.651552	408.455	6.51552	2.32385	62.6895	189.454	11.303	0.519793	408.455	6.51552	39.7002	62.6895	0.123458	Fungi	Ascomycota	Dothideomycetes	Venturiales	Venturiaceae	Sympodiella	quercina
ASV14	G2B	G2	G2B	Germany	Braunlage	616	51°44'10.5"N	10°37'43.4"E	16.2275	2	2.34114	10.3249	0	unknown	unknown	unknown	0.1	8	831	0	39.2333	1.60295	392.333	16.0295	0.876598	24.4757	481.971	0	0	0	0	0	0	0	Fungi	Ascomycota	Dothideomycetes	Pleosporales	Didymellaceae
ASV1612	12A	CH12	12A	Switzerland	Konolfingen	805	46°51'39.424"N	7°38'07.519"E	0	0	31.7337	0	0	I	medium	sterile	84.81	-5	2461	4.69	0	0	0	0	0	0	0	0.184911	36.6246	36.6246	1.84911	5.8343	19.8066	0.522643	Fungi	Ascomycota	Sordariomycetes	Hypocreales	Bionectriaceae	Nectriopsis	fuliginicola
ASV1613	12A	CH12	12A	Switzerland	Konolfingen	805	46°51'39.424"N	7°38'07.519"E	0	0	31.7337	0	0	I	medium	sterile	84.81	-5	2461	4.69	0	0	0	0	0	0	0	0.184911	36.6246	36.6246	1.84911	5.8343	19.8066	0.522643	Fungi	Ascomycota	Leotiomycetes	Helotiales
ASV1614	12A	CH12	12A	Switzerland	Konolfingen	805	46°51'39.424"N	7°38'07.519"E	0	0	31.7337	0	0	I	medium	sterile	84.81	-5	2461	4.69	0	0	0	0	0	0	0	0.184911	36.6246	36.6246	1.84911	5.8343	19.8066	0.522643	Fungi	Ascomycota	Archaeorhizomycetes	Archaeorhizomycetales	Archaeorhizomycetaceae	Archaeorhizomyces
ASV861	G2E	G2	G2E	Germany	Braunlage	616	51°44'10.5"N	10°37'43.4"E	35.1171	3	89.6751	78.3634	0	unknown	unknown	unknown	0.1	8	831	0	43.0714	1.53434	430.714	15.3434	1.49049	28.0716	279.155	0	0	0	0	0	0	0	Fungi	Basidiomycota	Tremellomycetes	Tremellales	Bulleribasidiaceae	Vishniacozyma
ASV980	12A	CH12	12A	Switzerland	Konolfingen	805	46°51'39.424"N	7°38'07.519"E	0	0	31.7337	0	0	I	medium	sterile	84.81	-5	2461	4.69	0	0	0	0	0	0	0	0.184911	36.6246	36.6246	1.84911	5.8343	19.8066	0.522643	Fungi	Ascomycota	Leotiomycetes	Helotiales	Hyaloscyphaceae
ASV15	E4E	E4	E4E	Spain	Ladra river	400	43°09'48.7"N	7°42'37.9"W	0	0	96.3636	17.7012	0	IV	medium	sterile	77.3	11	1394	0	41.1868	1.52877	411.868	15.2877	0.730789	26.9411	563.594	0	0	0	0	0	0	0	Fungi	Ascomycota	Leotiomycetes	Helotiales	Dermateaceae	Pseudofabraea	citricarpa
ASV1651	E3C	E3	E3C	Spain	Mariaqueira river	307	43°29'15.8"N	8°01'03.8"W	0	0	93.7651	2.0783	1.24666	X	strong	fertile	73.01	10	1699	0	41.9204	1.20473	419.204	12.0473	0.920399	34.7964	455.459	0	0	0	0	0	0	0	Fungi	Rozellomycota
ASV1661	IR1A	IR	IR1A	Ireland	Munster	115	51°51'00"N	09°33'54"W	71.4286	6	12.0316	1.75439	0	unknown	unknown	unknown	0.1	11	1204	5.25	0	0	0	0	0	0	0	0	0	0	0	0	0	0	Fungi	Glomeromycota	Glomeromycetes	Glomerales	Glomeraceae	Glomus	macrocarpum
ASV1665	NW3C	NW3	NW3C	Norway	Møre og Romsdal	40	62°26'49"N	06°34'02"E	35.9387	5	53.9362	29.3086	0	II	strong	fertile	67.85	4	2976	5.26	43.0235	1.24351	430.235	12.4352	1.12393	34.5983	367.216	41.3444	1.51406	430.235	12.4352	16.8201	34.5983	0.303556	Fungi	Ascomycota	Archaeorhizomycetes	Archaeorhizomycetales	Archaeorhizomycetaceae	Archaeorhizomyces
ASV175	NW2A	NW2	NW2A	Norway	Runde Island	15	62°24'06"N	05°38'28"E	67.1937	4	27.0557	0	0	II	strong	sterile	56.88	5	2652	5.14	44.1445	2.15773	441.445	21.5773	1.15973	20.4587	346.094	6.06996	0.320299	441.445	21.5773	27.481	20.4587	0.146329	Fungi	Glomeromycota	Glomeromycetes	Glomerales	Glomeraceae	Glomus	macrocarpum
ASV681	E4E	E4	E4E	Spain	Ladra river	400	43°09'48.7"N	7°42'37.9"W	0	0	96.3636	17.7012	0	IV	medium	sterile	77.3	11	1394	0	41.1868	1.52877	411.868	15.2877	0.730789	26.9411	563.594	0	0	0	0	0	0	0	Fungi	Ascomycota	Leotiomycetes	Helotiales
ASV163	IR1B	IR	IR1B	Ireland	Munster	115	51°51'00"N	09°33'54"W	70.5263	8	26.7081	1.86335	0	unknown	unknown	unknown	0.1	11	1204	0	0	0	0	0	0	0	0	0	0	0	0	0	0	0	Fungi	Glomeromycota	Glomeromycetes	Glomerales	Glomeraceae	Glomus	macrocarpum
ASV299	IR1C	IR	IR1C	Ireland	Munster	115	51°51'00"N	09°33'54"W	81.854	3	27.7193	6.1144	0	unknown	unknown	unknown	0.1	11	1204	4.63	0	0	0	0	0	0	0	0	0	0	0	0	0	0	Fungi	Ascomycota	Archaeorhizomycetes
ASV821	IR1B	IR	IR1B	Ireland	Munster	115	51°51'00"N	09°33'54"W	70.5263	8	26.7081	1.86335	0	unknown	unknown	unknown	0.1	11	1204	0	0	0	0	0	0	0	0	0	0	0	0	0	0	0	Fungi	Ascomycota	Archaeorhizomycetes	Archaeorhizomycetales	Archaeorhizomycetaceae	Archaeorhizomyces
ASV163	NW2A	NW2	NW2A	Norway	Runde Island	15	62°24'06"N	05°38'28"E	67.1937	4	27.0557	0	0	II	strong	sterile	56.88	5	2652	5.14	44.1445	2.15773	441.445	21.5773	1.15973	20.4587	346.094	6.06996	0.320299	441.445	21.5773	27.481	20.4587	0.146329	Fungi	Glomeromycota	Glomeromycetes	Glomerales	Glomeraceae	Glomus	macrocarpum
ASV1725	NW5C	NW5	NW5C	Norway	Lofoten	50	68°03'35.3"N	13°18'43.9"E	3.58209	2	84.4776	11.9403	0	IV	medium	sterile	55.75	4	2537	4.35	43.6956	0.939009	436.956	9.39009	1.76504	46.5337	250.727	44.9336	1.33473	436.956	9.39009	31.3647	46.5337	1.1688	Fungi	Basidiomycota	Agaricomycetes	Russulales	Russulaceae	Russula	emetica
ASV1251	E3C	E3	E3C	Spain	Mariaqueira river	307	43°29'15.8"N	8°01'03.8"W	0	0	93.7651	2.0783	1.24666	X	strong	fertile	73.01	10	1699	0	41.9204	1.20473	419.204	12.0473	0.920399	34.7964	455.459	0	0	0	0	0	0	0	Fungi	Rozellomycota
ASV1744	E3C	E3	E3C	Spain	Mariaqueira river	307	43°29'15.8"N	8°01'03.8"W	0	0	93.7651	2.0783	1.24666	X	strong	fertile	73.01	10	1699	0	41.9204	1.20473	419.204	12.0473	0.920399	34.7964	455.459	0	0	0	0	0	0	0	Fungi	Ascomycota	Sordariomycetes	Sordariales	Lasiosphaeriaceae	Fimetariella
ASV1751	FR1A	FR	FR1A	France	Corsica	259	42°28'56.6"N	9°09'06.7"E	6.07577	3	88.1344	1.22873	0	II	weak	sterile	27.17	10	1441	4.53	40.7706	1.24047	407.706	12.4047	0.718223	32.867	247.331	4.40749	0.311736	407.706	12.4047	9.64801	32.867	0.577416	Fungi	Glomeromycota
ASV1757	GR1D	GR	GR1D	Greece	Pilion	929	39°24'03.8"N	23°04'55.5"E	0	0	93.293	17.7665	0	III	strong	fertile	21.42	16	569	4.68	0	0	0	0	0	0	0	0	0	0	0	0	0	0	Fungi	Ascomycota	Leotiomycetes	Helotiales	Myxotrichaceae	Oidiodendron	chlamydosporicum
ASV1760	NW2B	NW2	NW2B	Norway	Runde Island	15	62°24'06"N	05°38'28"E	0	0	28.4585	4.34783	0	II	medium	sterile	67.62	5	2652	5	44.0262	1.78403	440.262	17.8403	3.07466	24.6779	143.575	5.91	0.404495	440.262	17.8403	26.5975	24.6779	0.189573	Fungi	Rozellomycota
ASV1766	NW4C	NW4	NW4C	Norway	Tromso	94	69°50'17.4"N	18°50'55.6"E	13.6937	2	90.0056	57.0886	1.35135	II	strong	fertile	100	-1	2008	4.41	44.0066	1.11175	440.066	11.1175	1.49948	39.5832	271.756	43.8993	1.34811	440.066	11.1175	30.0487	39.5832	0.901539	Fungi	Ascomycota	Archaeorhizomycetes
ASV294	E3C	E3	E3C	Spain	Mariaqueira river	307	43°29'15.8"N	8°01'03.8"W	0	0	93.7651	2.0783	1.24666	X	strong	fertile	73.01	10	1699	0	41.9204	1.20473	419.204	12.0473	0.920399	34.7964	455.459	0	0	0	0	0	0	0	Fungi	Ascomycota	Archaeorhizomycetes	Archaeorhizomycetales	Archaeorhizomycetaceae	Archaeorhizomyces
ASV821	IR1A	IR	IR1A	Ireland	Munster	115	51°51'00"N	09°33'54"W	71.4286	6	12.0316	1.75439	0	unknown	unknown	unknown	0.1	11	1204	5.25	0	0	0	0	0	0	0	0	0	0	0	0	0	0	Fungi	Ascomycota	Archaeorhizomycetes	Archaeorhizomycetales	Archaeorhizomycetaceae	Archaeorhizomyces
ASV1790	E4E	E4	E4E	Spain	Ladra river	400	43°09'48.7"N	7°42'37.9"W	0	0	96.3636	17.7012	0	IV	medium	sterile	77.3	11	1394	0	41.1868	1.52877	411.868	15.2877	0.730789	26.9411	563.594	0	0	0	0	0	0	0	Fungi	Ascomycota	Dothideomycetes	Pleosporales	Didymellaceae
ASV1795	G2D	G2	G2D	Germany	Braunlage	616	51°44'10.5"N	10°37'43.4"E	0	0	5.40915	62.5418	0	unknown	unknown	unknown	0.1	8	831	0	45.3241	2.20304	453.241	22.0304	2.7698	20.5735	151.624	0	0	0	0	0	0	0	Fungi	Ascomycota	Sordariomycetes	Hypocreales	Nectriaceae
ASV1797	G3B	G3	G3B	Germany	Neuwulmstorf	122	53°25'37.3"N	09°51'25.3"E	0	0	31.7865	51.5081	0	unknown	unknown	unknown	0.1	9	775	0	0	0	0	0	0	0	0	0	0	0	0	0	0	0	Fungi	Ascomycota	Leotiomycetes	Helotiales	Myxotrichaceae	Oidiodendron
ASV1	G4C	G4	G4C	Germany	Sachsen	335	50°58'44.4"N	13°30'08.0"E	0	0	93.5961	6.40394	22.9358	unknown	unknown	unknown	0.1	6	709	0	44.144	2.05376	441.44	20.5376	2.13579	21.4943	185.503	0	0	0	0	0	0	0	Fungi	Basidiomycota	Tremellomycetes	Tremellales	Trimorphomycetaceae	Saitozyma	podzolica
ASV1	G1C	G1	G1C	Germany	Braunlage	598	51°43'58.5"N	10°36'58.0"E	34.1772	1	35.3846	72.8507	0	unknown	unknown	unknown	0.1	8	831	0	43.9921	1.90326	439.921	19.0326	1.5251	23.1141	274.931	0	0	0	0	0	0	0	Fungi	Basidiomycota	Tremellomycetes	Tremellales	Trimorphomycetaceae	Saitozyma	podzolica
ASV1	NW1B	NW1	NW1B	Norway	Akershus	545	60°11'04"N	10°51'22"E	0	0	86.981	2.05259	0	I	weak	sterile	70.71	5	870	3.98	41.9087	1.54258	419.087	15.4258	0.933959	27.1679	445.906	27.0555	1.16305	419.087	15.4258	28.3133	27.1679	1.01083	Fungi	Basidiomycota	Tremellomycetes	Tremellales	Trimorphomycetaceae	Saitozyma	podzolica
ASV1327	G1B	G1	G1B	Germany	Braunlage	598	51°43'58.5"N	10°36'58.0"E	0	0	32.2785	64.6154	0	unknown	unknown	unknown	0.1	8	831	0	42.656	1.88162	426.56	18.8162	1.22041	22.6698	325.03	0	0	0	0	0	0	0	Fungi	Ascomycota	Sordariomycetes	Xylariales	Amphisphaeriaceae
ASV1842	G3A	G3	G3A	Germany	Neuwulmstorf	122	53°25'37.3"N	09°51'25.3"E	11.8329	1	0	46.3415	0	unknown	unknown	unknown	0.1	9	775	0	0	0	0	0	0	0	0	0	0	0	0	0	0	0	Fungi	Rozellomycota
ASV1244	NW5E	NW5	NW5E	Norway	Lofoten	50	68°03'35.2"N	13°18'42.9"E	2.98126	1	91.9578	33.5605	0	IV	strong	fertile	79.56	4	2537	4.52	44.0996	1.3943	440.996	13.943	1.812	31.6285	241.146	9.30377	0.697247	440.996	13.943	35.1619	31.6285	1.0632	Fungi	Ascomycota
ASV1878	E4E	E4	E4E	Spain	Ladra river	400	43°09'48.7"N	7°42'37.9"W	0	0	96.3636	17.7012	0	IV	medium	sterile	77.3	11	1394	0	41.1868	1.52877	411.868	15.2877	0.730789	26.9411	563.594	0	0	0	0	0	0	0	Fungi	Ascomycota	Leotiomycetes	Helotiales	Myxotrichaceae	Oidiodendron
ASV628	NW5E	NW5	NW5E	Norway	Lofoten	50	68°03'35.2"N	13°18'42.9"E	2.98126	1	91.9578	33.5605	0	IV	strong	fertile	79.56	4	2537	4.52	44.0996	1.3943	440.996	13.943	1.812	31.6285	241.146	9.30377	0.697247	440.996	13.943	35.1619	31.6285	1.0632	Fungi	Basidiomycota
ASV1923	FR1E	FR	FR1E	France	Corsica	259	42°28'55.9"N	9°09'02.6"E	7.84499	3	90.9263	4.5747	1.21515	II	medium	fertile	27.27	10	1441	5.25	43.9166	1.94343	439.166	19.4343	1.95221	22.5975	224.959	1.97595	0.153935	439.166	19.4343	7.12214	22.5975	0.228643	Fungi	Ascomycota	Dothideomycetes	Pleosporales	Melanommataceae	Herpotrichia	juniperi
ASV1924	G2B	G2	G2B	Germany	Braunlage	616	51°44'10.5"N	10°37'43.4"E	16.2275	2	2.34114	10.3249	0	unknown	unknown	unknown	0.1	8	831	0	39.2333	1.60295	392.333	16.0295	0.876598	24.4757	481.971	0	0	0	0	0	0	0	Fungi	Basidiomycota	Tremellomycetes	Tremellales	Bulleraceae	Bullera	crocea
ASV1928	IR1A	IR	IR1A	Ireland	Munster	115	51°51'00"N	09°33'54"W	71.4286	6	12.0316	1.75439	0	unknown	unknown	unknown	0.1	11	1204	5.25	0	0	0	0	0	0	0	0	0	0	0	0	0	0	Fungi	Glomeromycota	Glomeromycetes	Glomerales	Glomeraceae	Glomus	macrocarpum
ASV1934	IT1C	IT	IT1C	Italy	Calabria	1279	38°31'16.7"N	16°20'29.5"E	0	0	96.6207	3.87899	17.4799	III	medium	sterile	31.2	13	937	0	44.8955	1.47527	448.955	14.7527	0.000951683	30.4321	471748	15.9825	0.715733	448.955	14.7527	0.948171	30.4321	473496	Fungi	Rozellomycota
ASV1075	G1C	G1	G1C	Germany	Braunlage	598	51°43'58.5"N	10°36'58.0"E	34.1772	1	35.3846	72.8507	0	unknown	unknown	unknown	0.1	8	831	0	43.9921	1.90326	439.921	19.0326	1.5251	23.1141	274.931	0	0	0	0	0	0	0	Fungi	Basidiomycota	Tremellomycetes	Tremellales	Bulleribasidiaceae	Vishniacozyma	victoriae
ASV1966	G4C	G4	G4C	Germany	Sachsen	335	50°58'44.4"N	13°30'08.0"E	0	0	93.5961	6.40394	22.9358	unknown	unknown	unknown	0.1	6	709	0	44.144	2.05376	441.44	20.5376	2.13579	21.4943	185.503	0	0	0	0	0	0	0	Fungi	Basidiomycota	Tremellomycetes	Trichosporonales	Trichosporonaceae	Apiotrichum	xylopini
ASV1975	NW2B	NW2	NW2B	Norway	Runde Island	15	62°24'06"N	05°38'28"E	0	0	28.4585	4.34783	0	II	medium	sterile	67.62	5	2652	5	44.0262	1.78403	440.262	17.8403	3.07466	24.6779	143.575	5.91	0.404495	440.262	17.8403	26.5975	24.6779	0.189573	Fungi	Ascomycota	Leotiomycetes	Helotiales	Helotiaceae	Godronia	fuliginosa
ASV14	G3A	G3	G3A	Germany	Neuwulmstorf	122	53°25'37.3"N	09°51'25.3"E	11.8329	1	0	46.3415	0	unknown	unknown	unknown	0.1	9	775	0	0	0	0	0	0	0	0	0	0	0	0	0	0	0	Fungi	Ascomycota	Dothideomycetes	Pleosporales	Didymellaceae
ASV1599	G5B	G5	G5B	Germany	Bohn	126	50°44'29.9"N	07°10'23.08"E	1.96335	1	93.6594	6.34058	0	unknown	unknown	unknown	0.1	9	799	0	0	0	0	0	0	0	0	0	0	0	0	0	0	0	Fungi	Ascomycota	Dothideomycetes	Pleosporales	Amorosiaceae	Angustimassarina
ASV2002	FR1A	FR	FR1A	France	Corsica	259	42°28'56.6"N	9°09'06.7"E	6.07577	3	88.1344	1.22873	0	II	weak	sterile	27.17	10	1441	4.53	40.7706	1.24047	407.706	12.4047	0.718223	32.867	247.331	4.40749	0.311736	407.706	12.4047	9.64801	32.867	0.577416	Fungi	Rozellomycota	Rozellomycotina_cls_Incertae_sedis	GS08
ASV2004	G4B	G4	G4B	Germany	Sachsen	335	50°58'44.4"N	13°30'08.0"E	56.8807	2	18.732	5.50459	0	unknown	unknown	unknown	0.1	6	709	0	0	0	0	0	0	0	0	0	0	0	0	0	0	0	Fungi	Rozellomycota
ASV2008	IR1A	IR	IR1A	Ireland	Munster	115	51°51'00"N	09°33'54"W	71.4286	6	12.0316	1.75439	0	unknown	unknown	unknown	0.1	11	1204	5.25	0	0	0	0	0	0	0	0	0	0	0	0	0	0	Fungi	Glomeromycota	Glomeromycetes	Glomerales	Glomeraceae	Glomus	macrocarpum
ASV2012	NW2A	NW2	NW2A	Norway	Runde Island	15	62°24'06"N	05°38'28"E	67.1937	4	27.0557	0	0	II	strong	sterile	56.88	5	2652	5.14	44.1445	2.15773	441.445	21.5773	1.15973	20.4587	346.094	6.06996	0.320299	441.445	21.5773	27.481	20.4587	0.146329	Fungi	Ascomycota	Archaeorhizomycetes	Archaeorhizomycetales	Archaeorhizomycetaceae	Archaeorhizomyces
ASV2013	NW2A	NW2	NW2A	Norway	Runde Island	15	62°24'06"N	05°38'28"E	67.1937	4	27.0557	0	0	II	strong	sterile	56.88	5	2652	5.14	44.1445	2.15773	441.445	21.5773	1.15973	20.4587	346.094	6.06996	0.320299	441.445	21.5773	27.481	20.4587	0.146329	Fungi	Ascomycota	Archaeorhizomycetes	Archaeorhizomycetales	Archaeorhizomycetaceae	Archaeorhizomyces
ASV108	G4B	G4	G4B	Germany	Sachsen	335	50°58'44.4"N	13°30'08.0"E	56.8807	2	18.732	5.50459	0	unknown	unknown	unknown	0.1	6	709	0	0	0	0	0	0	0	0	0	0	0	0	0	0	0	Fungi	Ascomycota	Sordariomycetes	Glomerellales
ASV108	NW5C	NW5	NW5C	Norway	Lofoten	50	68°03'35.3"N	13°18'43.9"E	3.58209	2	84.4776	11.9403	0	IV	medium	sterile	55.75	4	2537	4.35	43.6956	0.939009	436.956	9.39009	1.76504	46.5337	250.727	44.9336	1.33473	436.956	9.39009	31.3647	46.5337	1.1688	Fungi	Ascomycota	Sordariomycetes	Glomerellales
ASV1327	G5C	G5	G5C	Germany	Bohn	126	50°44'29.9"N	07°10'23.08"E	0	0	97.1763	27.0942	0	unknown	unknown	unknown	0.1	9	799	0	0	0	0	0	0	0	0	0	0	0	0	0	0	0	Fungi	Ascomycota	Sordariomycetes	Xylariales	Amphisphaeriaceae
ASV2050	FR1E	FR	FR1E	France	Corsica	259	42°28'55.9"N	9°09'02.6"E	7.84499	3	90.9263	4.5747	1.21515	II	medium	fertile	27.27	10	1441	5.25	43.9166	1.94343	439.166	19.4343	1.95221	22.5975	224.959	1.97595	0.153935	439.166	19.4343	7.12214	22.5975	0.228643	Fungi	Ascomycota	Dothideomycetes	Pleosporales	Melanommataceae	Herpotrichia	juniperi
ASV2052	G1A	G1	G1A	Germany	Braunlage	598	51°43'58.5"N	10°36'58.0"E	0	0	27.1493	33.5443	0	unknown	unknown	unknown	0.1	8	831	0	42.6682	1.96198	426.682	19.6198	1.44653	21.7475	287.865	0	0	0	0	0	0	0	Fungi	Basidiomycota	Tremellomycetes	Tremellales	Bulleribasidiaceae	Vishniacozyma	victoriae
ASV2053	G1A	G1	G1A	Germany	Braunlage	598	51°43'58.5"N	10°36'58.0"E	0	0	27.1493	33.5443	0	unknown	unknown	unknown	0.1	8	831	0	42.6682	1.96198	426.682	19.6198	1.44653	21.7475	287.865	0	0	0	0	0	0	0	Fungi	Ascomycota	Dothideomycetes	Pleosporales	Didymellaceae	Didymella
ASV230	G1A	G1	G1A	Germany	Braunlage	598	51°43'58.5"N	10°36'58.0"E	0	0	27.1493	33.5443	0	unknown	unknown	unknown	0.1	8	831	0	42.6682	1.96198	426.682	19.6198	1.44653	21.7475	287.865	0	0	0	0	0	0	0	Fungi	Basidiomycota	Tremellomycetes	Tremellales	Bulleribasidiaceae	Vishniacozyma	victoriae
ASV5	G3B	G3	G3B	Germany	Neuwulmstorf	122	53°25'37.3"N	09°51'25.3"E	0	0	31.7865	51.5081	0	unknown	unknown	unknown	0.1	9	775	0	0	0	0	0	0	0	0	0	0	0	0	0	0	0	Fungi	Basidiomycota	Tremellomycetes	Trichosporonales	Trichosporonaceae	Apiotrichum	porosum
ASV1788	G5B	G5	G5B	Germany	Bohn	126	50°44'29.9"N	07°10'23.08"E	1.96335	1	93.6594	6.34058	0	unknown	unknown	unknown	0.1	9	799	0	0	0	0	0	0	0	0	0	0	0	0	0	0	0	Fungi	Glomeromycota	Glomeromycetes	Gigasporales	Gigasporaceae	Scutellospora
ASV2110	IT1C	IT	IT1C	Italy	Calabria	1279	38°31'16.7"N	16°20'29.5"E	0	0	96.6207	3.87899	17.4799	III	medium	sterile	31.2	13	937	0	44.8955	1.47527	448.955	14.7527	0.000951683	30.4321	471748	15.9825	0.715733	448.955	14.7527	0.948171	30.4321	473496	Fungi	Ascomycota	Lecanoromycetes	Ostropales	Stictidaceae	Absconditella	rubra
ASV2111	NW2B	NW2	NW2B	Norway	Runde Island	15	62°24'06"N	05°38'28"E	0	0	28.4585	4.34783	0	II	medium	sterile	67.62	5	2652	5	44.0262	1.78403	440.262	17.8403	3.07466	24.6779	143.575	5.91	0.404495	440.262	17.8403	26.5975	24.6779	0.189573	Fungi	Ascomycota	Saccharomycetes	Saccharomycetales	Saccharomycetales_fam_Incertae_sedis	Candida	argentea
ASV2113	NW3B	NW3	NW3B	Norway	Møre og Romsdal	40	62°26'49"N	06°34'02"E	17.5439	3	53.1476	21.1494	0	II	strong	fertile	72.3	4	2976	5.68	41.2726	1.08704	412.726	10.8704	1.61343	37.968	260.396	6.15567	0.341696	412.726	10.8704	33.0224	37.968	0.339366	Fungi	Ascomycota	Leotiomycetes	Helotiales	Hyaloscyphaceae	Clathrosphaerina	zalewskii
ASV2153	G1A	G1	G1A	Germany	Braunlage	598	51°43'58.5"N	10°36'58.0"E	0	0	27.1493	33.5443	0	unknown	unknown	unknown	0.1	8	831	0	42.6682	1.96198	426.682	19.6198	1.44653	21.7475	287.865	0	0	0	0	0	0	0	Fungi	Basidiomycota
ASV2155	G2E	G2	G2E	Germany	Braunlage	616	51°44'10.5"N	10°37'43.4"E	35.1171	3	89.6751	78.3634	0	unknown	unknown	unknown	0.1	8	831	0	43.0714	1.53434	430.714	15.3434	1.49049	28.0716	279.155	0	0	0	0	0	0	0	Fungi	Ascomycota	Archaeorhizomycetes	Archaeorhizomycetales	Archaeorhizomycetaceae	Archaeorhizomyces
ASV2156	G4B	G4	G4B	Germany	Sachsen	335	50°58'44.4"N	13°30'08.0"E	56.8807	2	18.732	5.50459	0	unknown	unknown	unknown	0.1	6	709	0	0	0	0	0	0	0	0	0	0	0	0	0	0	0	Fungi	Glomeromycota	Glomeromycetes	Glomerales
ASV2163	G5C	G5	G5C	Germany	Bohn	126	50°44'29.9"N	07°10'23.08"E	0	0	97.1763	27.0942	0	unknown	unknown	unknown	0.1	9	799	0	0	0	0	0	0	0	0	0	0	0	0	0	0	0	Fungi	Ascomycota	Leotiomycetes	Helotiales	Helotiales_fam_Incertae_sedis	Mycoarthris	corallina
ASV2177	NW2C	NW2	NW2C	Norway	Runde Island	15	62°24'06"N	05°38'28"E	0	0	36.4486	72.9443	63.5514	II	medium	sterile	69.61	5	2652	5.06	40.8455	0.651552	408.455	6.51552	2.32385	62.6895	189.454	11.303	0.519793	408.455	6.51552	39.7002	62.6895	0.123458	Fungi	Ascomycota	Sordariomycetes	Myrmecridiales	Myrmecridiales_fam_Incertae_sedis	Atractospora	verruculosa
ASV267	E4E	E4	E4E	Spain	Ladra river	400	43°09'48.7"N	7°42'37.9"W	0	0	96.3636	17.7012	0	IV	medium	sterile	77.3	11	1394	0	41.1868	1.52877	411.868	15.2877	0.730789	26.9411	563.594	0	0	0	0	0	0	0	Fungi	Ascomycota	Dothideomycetes	Capnodiales	Mycosphaerellaceae	Mycosphaerella	tassiana
ASV53	NW1B	NW1	NW1B	Norway	Akershus	545	60°11'04"N	10°51'22"E	0	0	86.981	2.05259	0	I	weak	sterile	70.71	5	870	3.98	41.9087	1.54258	419.087	15.4258	0.933959	27.1679	445.906	27.0555	1.16305	419.087	15.4258	28.3133	27.1679	1.01083	Fungi	Ascomycota	Archaeorhizomycetes	Archaeorhizomycetales	Archaeorhizomycetaceae	Archaeorhizomyces
ASV928	G1C	G1	G1C	Germany	Braunlage	598	51°43'58.5"N	10°36'58.0"E	34.1772	1	35.3846	72.8507	0	unknown	unknown	unknown	0.1	8	831	0	43.9921	1.90326	439.921	19.0326	1.5251	23.1141	274.931	0	0	0	0	0	0	0	Fungi	Basidiomycota	Tremellomycetes	Tremellales	Bulleribasidiaceae	Vishniacozyma	heimaeyensis
ASV974	IT1C	IT	IT1C	Italy	Calabria	1279	38°31'16.7"N	16°20'29.5"E	0	0	96.6207	3.87899	17.4799	III	medium	sterile	31.2	13	937	0	44.8955	1.47527	448.955	14.7527	0.000951683	30.4321	471748	15.9825	0.715733	448.955	14.7527	0.948171	30.4321	473496	Fungi	Ascomycota	Dothideomycetes	Mytilinidales	Gloniaceae	Cenococcum
ASV2229	FR1E	FR	FR1E	France	Corsica	259	42°28'55.9"N	9°09'02.6"E	7.84499	3	90.9263	4.5747	1.21515	II	medium	fertile	27.27	10	1441	5.25	43.9166	1.94343	439.166	19.4343	1.95221	22.5975	224.959	1.97595	0.153935	439.166	19.4343	7.12214	22.5975	0.228643	Fungi	Basidiomycota	Agaricomycetes	Agaricales	Tricholomataceae	Flagelloscypha	minutissima
ASV2230	G1B	G1	G1B	Germany	Braunlage	598	51°43'58.5"N	10°36'58.0"E	0	0	32.2785	64.6154	0	unknown	unknown	unknown	0.1	8	831	0	42.656	1.88162	426.56	18.8162	1.22041	22.6698	325.03	0	0	0	0	0	0	0	Fungi	Basidiomycota	Tremellomycetes	Tremellales	Rhynchogastremataceae	Papiliotrema	terrestris
ASV2237	GE1E	GE	GE1E	Georgia	Batumi Botanikal	66	41°41'56.3"N	41°43'09.7"E	0	0	57.0806	90.6921	2.83224	IV	strong	fertile	0.1	10	2560	0	40.4797	1.66094	404.797	16.6094	1.69533	24.3716	238.772	1.53304	0.119392	404.797	16.6094	25.3737	24.3716	0.0496252	Fungi	Rozellomycota
ASV2250	NW5C	NW5	NW5C	Norway	Lofoten	50	68°03'35.3"N	13°18'43.9"E	3.58209	2	84.4776	11.9403	0	IV	medium	sterile	55.75	4	2537	4.35	43.6956	0.939009	436.956	9.39009	1.76504	46.5337	250.727	44.9336	1.33473	436.956	9.39009	31.3647	46.5337	1.1688	Fungi	Ascomycota	Archaeorhizomycetes	Archaeorhizomycetales	Archaeorhizomycetaceae	Archaeorhizomyces
ASV2283	G2B	G2	G2B	Germany	Braunlage	616	51°44'10.5"N	10°37'43.4"E	16.2275	2	2.34114	10.3249	0	unknown	unknown	unknown	0.1	8	831	0	39.2333	1.60295	392.333	16.0295	0.876598	24.4757	481.971	0	0	0	0	0	0	0	Fungi	Ascomycota	Saccharomycetes	Saccharomycetales	Dipodascaceae	Dipodascus	armillariae
ASV2291	GE1C	GE	GE1C	Georgia	Batumi Botanikal	66	41°41'56.2"N	41°43'09.3"E	0	0	28.97	67.1096	2.27798	IV	medium	fertile	0.1	10	2560	0	0	0	0	0	0	0	0	0	0	0	0	0	0	0	Fungi	Basidiomycota	Agaricomycetes	Atheliales	Byssocorticiaceae	Byssocorticium
ASV2292	GE1E	GE	GE1E	Georgia	Batumi Botanikal	66	41°41'56.3"N	41°43'09.7"E	0	0	57.0806	90.6921	2.83224	IV	strong	fertile	0.1	10	2560	0	40.4797	1.66094	404.797	16.6094	1.69533	24.3716	238.772	1.53304	0.119392	404.797	16.6094	25.3737	24.3716	0.0496252	Fungi	Ascomycota	Sordariomycetes	Chaetosphaeriales	Chaetosphaeriaceae
ASV2304	NW2B	NW2	NW2B	Norway	Runde Island	15	62°24'06"N	05°38'28"E	0	0	28.4585	4.34783	0	II	medium	sterile	67.62	5	2652	5	44.0262	1.78403	440.262	17.8403	3.07466	24.6779	143.575	5.91	0.404495	440.262	17.8403	26.5975	24.6779	0.189573	Fungi	Rozellomycota
ASV2311	NW5C	NW5	NW5C	Norway	Lofoten	50	68°03'35.3"N	13°18'43.9"E	3.58209	2	84.4776	11.9403	0	IV	medium	sterile	55.75	4	2537	4.35	43.6956	0.939009	436.956	9.39009	1.76504	46.5337	250.727	44.9336	1.33473	436.956	9.39009	31.3647	46.5337	1.1688	Fungi	Glomeromycota	Glomeromycetes	Glomerales	Glomeraceae	Glomus	macrocarpum
ASV277	G1A	G1	G1A	Germany	Braunlage	598	51°43'58.5"N	10°36'58.0"E	0	0	27.1493	33.5443	0	unknown	unknown	unknown	0.1	8	831	0	42.6682	1.96198	426.682	19.6198	1.44653	21.7475	287.865	0	0	0	0	0	0	0	Fungi	Basidiomycota	Tremellomycetes	Tremellales	Bulleribasidiaceae	Vishniacozyma	victoriae
ASV1599	GE1E	GE	GE1E	Georgia	Batumi Botanikal	66	41°41'56.3"N	41°43'09.7"E	0	0	57.0806	90.6921	2.83224	IV	strong	fertile	0.1	10	2560	0	40.4797	1.66094	404.797	16.6094	1.69533	24.3716	238.772	1.53304	0.119392	404.797	16.6094	25.3737	24.3716	0.0496252	Fungi	Ascomycota	Dothideomycetes	Pleosporales	Amorosiaceae	Angustimassarina
ASV1628	G5B	G5	G5B	Germany	Bohn	126	50°44'29.9"N	07°10'23.08"E	1.96335	1	93.6594	6.34058	0	unknown	unknown	unknown	0.1	9	799	0	0	0	0	0	0	0	0	0	0	0	0	0	0	0	Fungi	Basidiomycota	Tremellomycetes	Trichosporonales	Trichosporonaceae	Apiotrichum
ASV2347	E4E	E4	E4E	Spain	Ladra river	400	43°09'48.7"N	7°42'37.9"W	0	0	96.3636	17.7012	0	IV	medium	sterile	77.3	11	1394	0	41.1868	1.52877	411.868	15.2877	0.730789	26.9411	563.594	0	0	0	0	0	0	0	Fungi	Ascomycota	Leotiomycetes	Helotiales	Myxotrichaceae	Oidiodendron
ASV2354	G4A	G4	G4A	Germany	Sachsen	335	50°58'44.4"N	13°30'08.0"E	81.268	8	14.6789	0	0	unknown	unknown	unknown	0.1	6	709	0	43.6016	2.5147	436.016	25.147	2.75704	17.3387	147.185	0	0	0	0	0	0	0	Fungi	Glomeromycota	Glomeromycetes	Gigasporales	Gigasporaceae	Cetraspora	nodosa
ASV2355	G4A	G4	G4A	Germany	Sachsen	335	50°58'44.4"N	13°30'08.0"E	81.268	8	14.6789	0	0	unknown	unknown	unknown	0.1	6	709	0	43.6016	2.5147	436.016	25.147	2.75704	17.3387	147.185	0	0	0	0	0	0	0	Fungi	Ascomycota	Dothideomycetes	Pleosporales	Didymellaceae
ASV2356	G4A	G4	G4A	Germany	Sachsen	335	50°58'44.4"N	13°30'08.0"E	81.268	8	14.6789	0	0	unknown	unknown	unknown	0.1	6	709	0	43.6016	2.5147	436.016	25.147	2.75704	17.3387	147.185	0	0	0	0	0	0	0	Fungi	Glomeromycota	Glomeromycetes	Glomerales	Glomeraceae	Dominikia	aurea
ASV2358	G4C	G4	G4C	Germany	Sachsen	335	50°58'44.4"N	13°30'08.0"E	0	0	93.5961	6.40394	22.9358	unknown	unknown	unknown	0.1	6	709	0	44.144	2.05376	441.44	20.5376	2.13579	21.4943	185.503	0	0	0	0	0	0	0	Fungi	Ascomycota	Eurotiomycetes	Chaetothyriales	Herpotrichiellaceae	Heteroconium
ASV2372	IT1C	IT	IT1C	Italy	Calabria	1279	38°31'16.7"N	16°20'29.5"E	0	0	96.6207	3.87899	17.4799	III	medium	sterile	31.2	13	937	0	44.8955	1.47527	448.955	14.7527	0.000951683	30.4321	471748	15.9825	0.715733	448.955	14.7527	0.948171	30.4321	473496	Fungi	Ascomycota	Lecanoromycetes	Ostropales	Stictidaceae	Absconditella	rubra
ASV2375	NW2B	NW2	NW2B	Norway	Runde Island	15	62°24'06"N	05°38'28"E	0	0	28.4585	4.34783	0	II	medium	sterile	67.62	5	2652	5	44.0262	1.78403	440.262	17.8403	3.07466	24.6779	143.575	5.91	0.404495	440.262	17.8403	26.5975	24.6779	0.189573	Fungi	Rozellomycota
ASV2376	NW2B	NW2	NW2B	Norway	Runde Island	15	62°24'06"N	05°38'28"E	0	0	28.4585	4.34783	0	II	medium	sterile	67.62	5	2652	5	44.0262	1.78403	440.262	17.8403	3.07466	24.6779	143.575	5.91	0.404495	440.262	17.8403	26.5975	24.6779	0.189573	Fungi	Rozellomycota
ASV2377	NW2B	NW2	NW2B	Norway	Runde Island	15	62°24'06"N	05°38'28"E	0	0	28.4585	4.34783	0	II	medium	sterile	67.62	5	2652	5	44.0262	1.78403	440.262	17.8403	3.07466	24.6779	143.575	5.91	0.404495	440.262	17.8403	26.5975	24.6779	0.189573	Fungi	Rozellomycota
ASV2380	NW3B	NW3	NW3B	Norway	Møre og Romsdal	40	62°26'49"N	06°34'02"E	17.5439	3	53.1476	21.1494	0	II	strong	fertile	72.3	4	2976	5.68	41.2726	1.08704	412.726	10.8704	1.61343	37.968	260.396	6.15567	0.341696	412.726	10.8704	33.0224	37.968	0.339366	Fungi	Ascomycota	Leotiomycetes	Helotiales	Hyaloscyphaceae	Clathrosphaerina	zalewskii
ASV1	G3A	G3	G3A	Germany	Neuwulmstorf	122	53°25'37.3"N	09°51'25.3"E	11.8329	1	0	46.3415	0	unknown	unknown	unknown	0.1	9	775	0	0	0	0	0	0	0	0	0	0	0	0	0	0	0	Fungi	Basidiomycota	Tremellomycetes	Tremellales	Trimorphomycetaceae	Saitozyma	podzolica
ASV1	IR1B	IR	IR1B	Ireland	Munster	115	51°51'00"N	09°33'54"W	70.5263	8	26.7081	1.86335	0	unknown	unknown	unknown	0.1	11	1204	0	0	0	0	0	0	0	0	0	0	0	0	0	0	0	Fungi	Basidiomycota	Tremellomycetes	Tremellales	Trimorphomycetaceae	Saitozyma	podzolica
ASV2062	GE1C	GE	GE1C	Georgia	Batumi Botanikal	66	41°41'56.2"N	41°43'09.3"E	0	0	28.97	67.1096	2.27798	IV	medium	fertile	0.1	10	2560	0	0	0	0	0	0	0	0	0	0	0	0	0	0	0	Fungi	Basidiomycota	Microbotryomycetes	Microbotryomycetes_ord_Incertae_sedis	Chrysozymaceae	Slooffia
ASV2437	G4A	G4	G4A	Germany	Sachsen	335	50°58'44.4"N	13°30'08.0"E	81.268	8	14.6789	0	0	unknown	unknown	unknown	0.1	6	709	0	43.6016	2.5147	436.016	25.147	2.75704	17.3387	147.185	0	0	0	0	0	0	0	Fungi	Glomeromycota	Glomeromycetes	Glomerales	Glomeraceae	Dominikia	aurea
ASV2452	NW3B	NW3	NW3B	Norway	Møre og Romsdal	40	62°26'49"N	06°34'02"E	17.5439	3	53.1476	21.1494	0	II	strong	fertile	72.3	4	2976	5.68	41.2726	1.08704	412.726	10.8704	1.61343	37.968	260.396	6.15567	0.341696	412.726	10.8704	33.0224	37.968	0.339366	Fungi	Glomeromycota	Glomeromycetes	Diversisporales
ASV2060	G5B	G5	G5B	Germany	Bohn	126	50°44'29.9"N	07°10'23.08"E	1.96335	1	93.6594	6.34058	0	unknown	unknown	unknown	0.1	9	799	0	0	0	0	0	0	0	0	0	0	0	0	0	0	0	Fungi	Ascomycota	Dothideomycetes	Pleosporales	Cucurbitariaceae	Pyrenochaeta	nobilis
ASV2527	G1A	G1	G1A	Germany	Braunlage	598	51°43'58.5"N	10°36'58.0"E	0	0	27.1493	33.5443	0	unknown	unknown	unknown	0.1	8	831	0	42.6682	1.96198	426.682	19.6198	1.44653	21.7475	287.865	0	0	0	0	0	0	0	Fungi	Basidiomycota	Tremellomycetes	Tremellales	Bulleribasidiaceae	Vishniacozyma	carnescens
ASV5	G3A	G3	G3A	Germany	Neuwulmstorf	122	53°25'37.3"N	09°51'25.3"E	11.8329	1	0	46.3415	0	unknown	unknown	unknown	0.1	9	775	0	0	0	0	0	0	0	0	0	0	0	0	0	0	0	Fungi	Basidiomycota	Tremellomycetes	Trichosporonales	Trichosporonaceae	Apiotrichum	porosum
ASV5	NW5C	NW5	NW5C	Norway	Lofoten	50	68°03'35.3"N	13°18'43.9"E	3.58209	2	84.4776	11.9403	0	IV	medium	sterile	55.75	4	2537	4.35	43.6956	0.939009	436.956	9.39009	1.76504	46.5337	250.727	44.9336	1.33473	436.956	9.39009	31.3647	46.5337	1.1688	Fungi	Basidiomycota	Tremellomycetes	Trichosporonales	Trichosporonaceae	Apiotrichum	porosum
ASV1263	G2E	G2	G2E	Germany	Braunlage	616	51°44'10.5"N	10°37'43.4"E	35.1171	3	89.6751	78.3634	0	unknown	unknown	unknown	0.1	8	831	0	43.0714	1.53434	430.714	15.3434	1.49049	28.0716	279.155	0	0	0	0	0	0	0	Fungi	Basidiomycota	Tremellomycetes	Tremellales	Bulleribasidiaceae	Vishniacozyma	carnescens
ASV1628	GE1E	GE	GE1E	Georgia	Batumi Botanikal	66	41°41'56.3"N	41°43'09.7"E	0	0	57.0806	90.6921	2.83224	IV	strong	fertile	0.1	10	2560	0	40.4797	1.66094	404.797	16.6094	1.69533	24.3716	238.772	1.53304	0.119392	404.797	16.6094	25.3737	24.3716	0.0496252	Fungi	Basidiomycota	Tremellomycetes	Trichosporonales	Trichosporonaceae	Apiotrichum
ASV2628	G4B	G4	G4B	Germany	Sachsen	335	50°58'44.4"N	13°30'08.0"E	56.8807	2	18.732	5.50459	0	unknown	unknown	unknown	0.1	6	709	0	0	0	0	0	0	0	0	0	0	0	0	0	0	0	Fungi	Rozellomycota
ASV2060	GE1E	GE	GE1E	Georgia	Batumi Botanikal	66	41°41'56.3"N	41°43'09.7"E	0	0	57.0806	90.6921	2.83224	IV	strong	fertile	0.1	10	2560	0	40.4797	1.66094	404.797	16.6094	1.69533	24.3716	238.772	1.53304	0.119392	404.797	16.6094	25.3737	24.3716	0.0496252	Fungi	Ascomycota	Dothideomycetes	Pleosporales	Cucurbitariaceae	Pyrenochaeta	nobilis
ASV2290	GE1E	GE	GE1E	Georgia	Batumi Botanikal	66	41°41'56.3"N	41°43'09.7"E	0	0	57.0806	90.6921	2.83224	IV	strong	fertile	0.1	10	2560	0	40.4797	1.66094	404.797	16.6094	1.69533	24.3716	238.772	1.53304	0.119392	404.797	16.6094	25.3737	24.3716	0.0496252	Fungi	Ascomycota	Saccharomycetes	Saccharomycetales	Metschnikowiaceae	Metschnikowia
ASV2365	IR1A	IR	IR1A	Ireland	Munster	115	51°51'00"N	09°33'54"W	71.4286	6	12.0316	1.75439	0	unknown	unknown	unknown	0.1	11	1204	5.25	0	0	0	0	0	0	0	0	0	0	0	0	0	0	Fungi	Ascomycota	Leotiomycetes	Helotiales
ASV2746	GE1E	GE	GE1E	Georgia	Batumi Botanikal	66	41°41'56.3"N	41°43'09.7"E	0	0	57.0806	90.6921	2.83224	IV	strong	fertile	0.1	10	2560	0	40.4797	1.66094	404.797	16.6094	1.69533	24.3716	238.772	1.53304	0.119392	404.797	16.6094	25.3737	24.3716	0.0496252	Fungi	Ascomycota	Leotiomycetes	Helotiales	Helotiales_fam_Incertae_sedis	Mycoarthris	corallina
ASV2747	GR1A	GR	GR1A	Greece	Pilion	929	39°24'03.7"N	23°04'55.0"E	0	0	82.2335	6.70698	0	III	weak	sterile	31.99	16	569	4.53	38.0732	1.06723	380.732	10.6723	1.70717	35.6748	223.019	6.76758	0.289578	380.732	10.6723	34.3113	35.6748	0.163699	Fungi	Ascomycota	Leotiomycetes	Helotiales
ASV2748	IR1A	IR	IR1A	Ireland	Munster	115	51°51'00"N	09°33'54"W	71.4286	6	12.0316	1.75439	0	unknown	unknown	unknown	0.1	11	1204	5.25	0	0	0	0	0	0	0	0	0	0	0	0	0	0	Fungi	Ascomycota	Archaeorhizomycetes
ASV2750	IR1B	IR	IR1B	Ireland	Munster	115	51°51'00"N	09°33'54"W	70.5263	8	26.7081	1.86335	0	unknown	unknown	unknown	0.1	11	1204	0	0	0	0	0	0	0	0	0	0	0	0	0	0	0	Fungi	Ascomycota	Dothideomycetes	Pleosporales	Didymellaceae	Didymella	macrostoma
ASV2768	NW2A	NW2	NW2A	Norway	Runde Island	15	62°24'06"N	05°38'28"E	67.1937	4	27.0557	0	0	II	strong	sterile	56.88	5	2652	5.14	44.1445	2.15773	441.445	21.5773	1.15973	20.4587	346.094	6.06996	0.320299	441.445	21.5773	27.481	20.4587	0.146329	Fungi	Basidiomycota	Agaricomycetes	Agaricales	Clavariaceae	Clavulinopsis	luteoalba
ASV2780	NW5C	NW5	NW5C	Norway	Lofoten	50	68°03'35.3"N	13°18'43.9"E	3.58209	2	84.4776	11.9403	0	IV	medium	sterile	55.75	4	2537	4.35	43.6956	0.939009	436.956	9.39009	1.76504	46.5337	250.727	44.9336	1.33473	436.956	9.39009	31.3647	46.5337	1.1688	Fungi	Basidiomycota	Agaricomycetes	Russulales	Russulaceae	Russula	emetica
ASV696	IT1C	IT	IT1C	Italy	Calabria	1279	38°31'16.7"N	16°20'29.5"E	0	0	96.6207	3.87899	17.4799	III	medium	sterile	31.2	13	937	0	44.8955	1.47527	448.955	14.7527	0.000951683	30.4321	471748	15.9825	0.715733	448.955	14.7527	0.948171	30.4321	473496	Fungi	Ascomycota	Dothideomycetes	Mytilinidales	Gloniaceae	Cenococcum
ASV2062	IR1A	IR	IR1A	Ireland	Munster	115	51°51'00"N	09°33'54"W	71.4286	6	12.0316	1.75439	0	unknown	unknown	unknown	0.1	11	1204	5.25	0	0	0	0	0	0	0	0	0	0	0	0	0	0	Fungi	Basidiomycota	Microbotryomycetes	Microbotryomycetes_ord_Incertae_sedis	Chrysozymaceae	Slooffia
ASV2896	GR1A	GR	GR1A	Greece	Pilion	929	39°24'03.7"N	23°04'55.0"E	0	0	82.2335	6.70698	0	III	weak	sterile	31.99	16	569	4.53	38.0732	1.06723	380.732	10.6723	1.70717	35.6748	223.019	6.76758	0.289578	380.732	10.6723	34.3113	35.6748	0.163699	Fungi	Basidiomycota	Agaricomycetes
ASV2897	GR1A	GR	GR1A	Greece	Pilion	929	39°24'03.7"N	23°04'55.0"E	0	0	82.2335	6.70698	0	III	weak	sterile	31.99	16	569	4.53	38.0732	1.06723	380.732	10.6723	1.70717	35.6748	223.019	6.76758	0.289578	380.732	10.6723	34.3113	35.6748	0.163699	Fungi	Ascomycota
ASV982	G1C	G1	G1C	Germany	Braunlage	598	51°43'58.5"N	10°36'58.0"E	34.1772	1	35.3846	72.8507	0	unknown	unknown	unknown	0.1	8	831	0	43.9921	1.90326	439.921	19.0326	1.5251	23.1141	274.931	0	0	0	0	0	0	0	Fungi	Ascomycota	Sordariomycetes	Hypocreales	Nectriaceae	Ilyonectria
ASV108	IR1A	IR	IR1A	Ireland	Munster	115	51°51'00"N	09°33'54"W	71.4286	6	12.0316	1.75439	0	unknown	unknown	unknown	0.1	11	1204	5.25	0	0	0	0	0	0	0	0	0	0	0	0	0	0	Fungi	Ascomycota	Sordariomycetes	Glomerellales
ASV2730	G1A	G1	G1A	Germany	Braunlage	598	51°43'58.5"N	10°36'58.0"E	0	0	27.1493	33.5443	0	unknown	unknown	unknown	0.1	8	831	0	42.6682	1.96198	426.682	19.6198	1.44653	21.7475	287.865	0	0	0	0	0	0	0	Fungi	Ascomycota	Leotiomycetes	Helotiales	Helotiales_fam_Incertae_sedis	Mycoarthris	corallina
ASV3095	G1C	G1	G1C	Germany	Braunlage	598	51°43'58.5"N	10°36'58.0"E	34.1772	1	35.3846	72.8507	0	unknown	unknown	unknown	0.1	8	831	0	43.9921	1.90326	439.921	19.0326	1.5251	23.1141	274.931	0	0	0	0	0	0	0	Fungi	Ascomycota	Leotiomycetes	Helotiales
ASV3119	GE1C	GE	GE1C	Georgia	Batumi Botanikal	66	41°41'56.2"N	41°43'09.3"E	0	0	28.97	67.1096	2.27798	IV	medium	fertile	0.1	10	2560	0	0	0	0	0	0	0	0	0	0	0	0	0	0	0	Fungi	Ascomycota	Pezizomycetes	Pezizales	Tuberaceae	Tuber	borchii
ASV1817	G4B	G4	G4B	Germany	Sachsen	335	50°58'44.4"N	13°30'08.0"E	56.8807	2	18.732	5.50459	0	unknown	unknown	unknown	0.1	6	709	0	0	0	0	0	0	0	0	0	0	0	0	0	0	0	Fungi	Basidiomycota	Agaricomycetes
ASV3440	NW2A	NW2	NW2A	Norway	Runde Island	15	62°24'06"N	05°38'28"E	67.1937	4	27.0557	0	0	II	strong	sterile	56.88	5	2652	5.14	44.1445	2.15773	441.445	21.5773	1.15973	20.4587	346.094	6.06996	0.320299	441.445	21.5773	27.481	20.4587	0.146329	Fungi	Basidiomycota	Agaricomycetes	Agaricales	Clavariaceae	Clavulinopsis	luteoalba
ASV3441	NW2B	NW2	NW2B	Norway	Runde Island	15	62°24'06"N	05°38'28"E	0	0	28.4585	4.34783	0	II	medium	sterile	67.62	5	2652	5	44.0262	1.78403	440.262	17.8403	3.07466	24.6779	143.575	5.91	0.404495	440.262	17.8403	26.5975	24.6779	0.189573	Fungi	Ascomycota	Dothideomycetes	Venturiales	Venturiaceae
ASV1628	G3B	G3	G3B	Germany	Neuwulmstorf	122	53°25'37.3"N	09°51'25.3"E	0	0	31.7865	51.5081	0	unknown	unknown	unknown	0.1	9	775	0	0	0	0	0	0	0	0	0	0	0	0	0	0	0	Fungi	Basidiomycota	Tremellomycetes	Trichosporonales	Trichosporonaceae	Apiotrichum
ASV3807	GR1A	GR	GR1A	Greece	Pilion	929	39°24'03.7"N	23°04'55.0"E	0	0	82.2335	6.70698	0	III	weak	sterile	31.99	16	569	4.53	38.0732	1.06723	380.732	10.6723	1.70717	35.6748	223.019	6.76758	0.289578	380.732	10.6723	34.3113	35.6748	0.163699	Fungi	Ascomycota	Sordariomycetes	Chaetosphaeriales	Chaetosphaeriaceae	Codinaea	lambertiae
ASV3808	GR1A	GR	GR1A	Greece	Pilion	929	39°24'03.7"N	23°04'55.0"E	0	0	82.2335	6.70698	0	III	weak	sterile	31.99	16	569	4.53	38.0732	1.06723	380.732	10.6723	1.70717	35.6748	223.019	6.76758	0.289578	380.732	10.6723	34.3113	35.6748	0.163699	Fungi	Ascomycota	Sordariomycetes	Chaetosphaeriales	Chaetosphaeriaceae	Codinaea	lambertiae
ASV3809	GR1A	GR	GR1A	Greece	Pilion	929	39°24'03.7"N	23°04'55.0"E	0	0	82.2335	6.70698	0	III	weak	sterile	31.99	16	569	4.53	38.0732	1.06723	380.732	10.6723	1.70717	35.6748	223.019	6.76758	0.289578	380.732	10.6723	34.3113	35.6748	0.163699	Fungi	Ascomycota	Sordariomycetes	Xylariales	Amphisphaeriaceae	Polyscytalum	neofecundissimum
ASV3817	GR1A	GR	GR1A	Greece	Pilion	929	39°24'03.7"N	23°04'55.0"E	0	0	82.2335	6.70698	0	III	weak	sterile	31.99	16	569	4.53	38.0732	1.06723	380.732	10.6723	1.70717	35.6748	223.019	6.76758	0.289578	380.732	10.6723	34.3113	35.6748	0.163699	Fungi	Ascomycota	Leotiomycetes	Helotiales	Hyaloscyphaceae
ASV3910	NW1B	NW1	NW1B	Norway	Akershus	545	60°11'04"N	10°51'22"E	0	0	86.981	2.05259	0	I	weak	sterile	70.71	5	870	3.98	41.9087	1.54258	419.087	15.4258	0.933959	27.1679	445.906	27.0555	1.16305	419.087	15.4258	28.3133	27.1679	1.01083	Fungi	Basidiomycota	Agaricomycetes	Russulales	Russulaceae	Lactarius	vietus
ASV3924	NW2A	NW2	NW2A	Norway	Runde Island	15	62°24'06"N	05°38'28"E	67.1937	4	27.0557	0	0	II	strong	sterile	56.88	5	2652	5.14	44.1445	2.15773	441.445	21.5773	1.15973	20.4587	346.094	6.06996	0.320299	441.445	21.5773	27.481	20.4587	0.146329	Fungi	Ascomycota	Leotiomycetes	Helotiales
ASV2534	G4B	G4	G4B	Germany	Sachsen	335	50°58'44.4"N	13°30'08.0"E	56.8807	2	18.732	5.50459	0	unknown	unknown	unknown	0.1	6	709	0	0	0	0	0	0	0	0	0	0	0	0	0	0	0	Fungi	Basidiomycota	Agaricomycetes
ASV2730	G1C	G1	G1C	Germany	Braunlage	598	51°43'58.5"N	10°36'58.0"E	34.1772	1	35.3846	72.8507	0	unknown	unknown	unknown	0.1	8	831	0	43.9921	1.90326	439.921	19.0326	1.5251	23.1141	274.931	0	0	0	0	0	0	0	Fungi	Ascomycota	Leotiomycetes	Helotiales	Helotiales_fam_Incertae_sedis	Mycoarthris	corallina
ASV4648	G1C	G1	G1C	Germany	Braunlage	598	51°43'58.5"N	10°36'58.0"E	34.1772	1	35.3846	72.8507	0	unknown	unknown	unknown	0.1	8	831	0	43.9921	1.90326	439.921	19.0326	1.5251	23.1141	274.931	0	0	0	0	0	0	0	Fungi	Ascomycota	Leotiomycetes	Helotiales	Hyaloscyphaceae
ASV4683	G3C	G3	G3C	Germany	Neuwulmstorf	122	53°25'37.3"N	09°51'25.3"E	0	0	53.6585	100	4.87239	unknown	unknown	unknown	0.1	9	775	0	0	0	0	0	0	0	0	0	0	0	0	0	0	0	Fungi	Basidiomycota	Agaricomycetes
ASV5052	NW2B	NW2	NW2B	Norway	Runde Island	15	62°24'06"N	05°38'28"E	0	0	28.4585	4.34783	0	II	medium	sterile	67.62	5	2652	5	44.0262	1.78403	440.262	17.8403	3.07466	24.6779	143.575	5.91	0.404495	440.262	17.8403	26.5975	24.6779	0.189573	Fungi	Ascomycota	Leotiomycetes	Helotiales
ASV5810	G1B	G1	G1B	Germany	Braunlage	598	51°43'58.5"N	10°36'58.0"E	0	0	32.2785	64.6154	0	unknown	unknown	unknown	0.1	8	831	0	42.656	1.88162	426.56	18.8162	1.22041	22.6698	325.03	0	0	0	0	0	0	0	Fungi	Ascomycota	Dothideomycetes	Pleosporales	Cucurbitariaceae	Pyrenochaetopsis	leptospora
ASV5811	G1B	G1	G1B	Germany	Braunlage	598	51°43'58.5"N	10°36'58.0"E	0	0	32.2785	64.6154	0	unknown	unknown	unknown	0.1	8	831	0	42.656	1.88162	426.56	18.8162	1.22041	22.6698	325.03	0	0	0	0	0	0	0	Fungi	Ascomycota	Leotiomycetes	Helotiales	Hyaloscyphaceae
ASV5834	G3C	G3	G3C	Germany	Neuwulmstorf	122	53°25'37.3"N	09°51'25.3"E	0	0	53.6585	100	4.87239	unknown	unknown	unknown	0.1	9	775	0	0	0	0	0	0	0	0	0	0	0	0	0	0	0	Fungi	Basidiomycota	Tremellomycetes	Tremellales	Trimorphomycetaceae	Saitozyma	podzolica
ASV1	12A	CH12	12A	Switzerland	Konolfingen	805	46°51'39.424"N	7°38'07.519"E	0	0	31.7337	0	0	I	medium	sterile	84.81	-5	2461	4.69	0	0	0	0	0	0	0	0.184911	36.6246	36.6246	1.84911	5.8343	19.8066	0.522643	Fungi	Basidiomycota	Tremellomycetes	Tremellales	Trimorphomycetaceae	Saitozyma	podzolica
ASV1	GR1A	GR	GR1A	Greece	Pilion	929	39°24'03.7"N	23°04'55.0"E	0	0	82.2335	6.70698	0	III	weak	sterile	31.99	16	569	4.53	38.0732	1.06723	380.732	10.6723	1.70717	35.6748	223.019	6.76758	0.289578	380.732	10.6723	34.3113	35.6748	0.163699	Fungi	Basidiomycota	Tremellomycetes	Tremellales	Trimorphomycetaceae	Saitozyma	podzolica
ASV1	US1C	US1	US1C	USA	Bacon Creek	1272	38°54'48.2"N	120°39'15.6"W	1.62126	11	62.8571	3.61253	0	VII	medium	sterile	32.55	8	1411	4.2	0	0	0	0	0	0	0	0	0	0	0	0	0	0	Fungi	Basidiomycota	Tremellomycetes	Tremellales	Trimorphomycetaceae	Saitozyma	podzolica
ASV1	IR1C	IR	IR1C	Ireland	Munster	115	51°51'00"N	09°33'54"W	81.854	3	27.7193	6.1144	0	unknown	unknown	unknown	0.1	11	1204	4.63	0	0	0	0	0	0	0	0	0	0	0	0	0	0	Fungi	Basidiomycota	Tremellomycetes	Tremellales	Trimorphomycetaceae	Saitozyma	podzolica
ASV1	NW4C	NW4	NW4C	Norway	Tromso	94	69°50'17.4"N	18°50'55.6"E	13.6937	2	90.0056	57.0886	1.35135	II	strong	fertile	100	-1	2008	4.41	44.0066	1.11175	440.066	11.1175	1.49948	39.5832	271.756	43.8993	1.34811	440.066	11.1175	30.0487	39.5832	0.901539	Fungi	Basidiomycota	Tremellomycetes	Tremellales	Trimorphomycetaceae	Saitozyma	podzolica
ASV1	US3E	US3	US3E	USA	Tomales Bay State Park	25	38°07'40.5"N	122°53'25.7"W	14.5499	15	77.2546	21.5531	5.61932	V	strong	fertile	45.89	15	471	5.6	45.7481	2.21183	457.481	22.1182	2.82013	20.6834	162.219	0	0	0	0	0	0	0	Fungi	Basidiomycota	Tremellomycetes	Tremellales	Trimorphomycetaceae	Saitozyma	podzolica
ASV1	E3A	E3	E3A	Spain	Mariaqueira river	307	43°29'15.7"N	8°01'02.5"W	0	4	32.5764	1.46432	0	X	medium	fertile	73	10	1699	0	42.9838	1.98239	429.838	19.8239	1.12185	21.6828	383.15	0	0	0	0	0	0	0	Fungi	Basidiomycota	Tremellomycetes	Tremellales	Trimorphomycetaceae	Saitozyma	podzolica
ASV1	IT1B	IT	IT1B	Italy	Calabria	1279	38°31'17.3"N	16°20'29.0"E	0	7	96.5392	3.37933	3.46084	III	medium	sterile	26.1	13	937	0	0	0	0	0	0	0	0	0	0	0	0	0	0	0	Fungi	Basidiomycota	Tremellomycetes	Tremellales	Trimorphomycetaceae	Saitozyma	podzolica
ASV1	G5A	G5	G5A	Germany	Bohn	126	50°44'29.9"N	07°10'23.08"E	0	7	70.9424	2.82367	0	unknown	unknown	unknown	0.1	9	799	0	0	0	0	0	0	0	0	0	0	0	0	0	0	0	Fungi	Basidiomycota	Tremellomycetes	Tremellales	Trimorphomycetaceae	Saitozyma	podzolica
ASV1	NW4A	NW4	NW4A	Norway	Tromso	94	69°50'17.5"N	18°50'55.3"E	1.22457	23	40.7119	0	0	II	strong	fertile	100	-1	2008	4.25	42.9754	0.952443	429.754	9.52443	0.963067	45.1213	446.734	19.1683	0.750323	429.754	9.52443	26.1975	45.1213	1.31354	Fungi	Basidiomycota	Tremellomycetes	Tremellales	Trimorphomycetaceae	Saitozyma	podzolica
ASV1	G1B	G1	G1B	Germany	Braunlage	598	51°43'58.5"N	10°36'58.0"E	0	0	32.2785	64.6154	0	unknown	unknown	unknown	0.1	8	831	0	42.656	1.88162	426.56	18.8162	1.22041	22.6698	325.03	0	0	0	0	0	0	0	Fungi	Basidiomycota	Tremellomycetes	Tremellales	Trimorphomycetaceae	Saitozyma	podzolica
ASV1	NW5C	NW5	NW5C	Norway	Lofoten	50	68°03'35.3"N	13°18'43.9"E	3.58209	2	84.4776	11.9403	0	IV	medium	sterile	55.75	4	2537	4.35	43.6956	0.939009	436.956	9.39009	1.76504	46.5337	250.727	44.9336	1.33473	436.956	9.39009	31.3647	46.5337	1.1688	Fungi	Basidiomycota	Tremellomycetes	Tremellales	Trimorphomycetaceae	Saitozyma	podzolica
ASV1	NW5A	NW5	NW5A	Norway	Lofoten	50	68°03'35.8"N	13°18'44.7"E	8.04215	7	63.4583	0	0	IV	medium	sterile	75.75	4	2537	4.57	44.2543	1.23818	442.543	12.3818	1.38713	35.7414	317.249	44.0508	1.24627	442.543	12.3818	35.5435	35.7414	1.02774	Fungi	Basidiomycota	Tremellomycetes	Tremellales	Trimorphomycetaceae	Saitozyma	podzolica
ASV1	US2C	US2	US2C	USA	Fall Creek	233	37°03'44.4"N	122°05'40.3"W	18.0072	25	0	0	0	I	medium	sterile	46.42	13	752	4.89	45.2214	3.75558	452.214	37.5558	4.57131	12.0411	98.9245	0	0	0	0	0	0	0	Fungi	Basidiomycota	Tremellomycetes	Tremellales	Trimorphomycetaceae	Saitozyma	podzolica
ASV1	NW2C	NW2	NW2C	Norway	Runde Island	15	62°24'06"N	05°38'28"E	0	0	36.4486	72.9443	63.5514	II	medium	sterile	69.61	5	2652	5.06	40.8455	0.651552	408.455	6.51552	2.32385	62.6895	189.454	11.303	0.519793	408.455	6.51552	39.7002	62.6895	0.123458	Fungi	Basidiomycota	Tremellomycetes	Tremellales	Trimorphomycetaceae	Saitozyma	podzolica
ASV1	IR1A	IR	IR1A	Ireland	Munster	115	51°51'00"N	09°33'54"W	71.4286	6	12.0316	1.75439	0	unknown	unknown	unknown	0.1	11	1204	5.25	0	0	0	0	0	0	0	0	0	0	0	0	0	0	Fungi	Basidiomycota	Tremellomycetes	Tremellales	Trimorphomycetaceae	Saitozyma	podzolica
ASV1	12D	CH12	12D	Switzerland	Konolfingen	805	46°51'40.344"N	7°38'06.975"E	0	0	100	16.5273	0	I	weak	sterile	89.83	-5	2461	5.04	41.5835	1.28733	415.835	12.8733	0.662681	32.3021	612.395	0.525164	123.358	123.358	5.25164	11.4532	23.4894	0.896727	Fungi	Basidiomycota	Tremellomycetes	Tremellales	Trimorphomycetaceae	Saitozyma	podzolica
ASV1	NW2A	NW2	NW2A	Norway	Runde Island	15	62°24'06"N	05°38'28"E	67.1937	4	27.0557	0	0	II	strong	sterile	56.88	5	2652	5.14	44.1445	2.15773	441.445	21.5773	1.15973	20.4587	346.094	6.06996	0.320299	441.445	21.5773	27.481	20.4587	0.146329	Fungi	Basidiomycota	Tremellomycetes	Tremellales	Trimorphomycetaceae	Saitozyma	podzolica
ASV1	9A	CH9	9A	Switzerland	Vorderthal	1250	47°08'11.121"N	8°51'59.076"E	5.02632	5	9.29003	0	0	III	strong	sterile	66.46	7	1637	3.97	43.9089	1.65502	439.089	16.5502	1.22895	26.5306	343.247	0.780146	130.665	130.665	7.80146	16.5759	16.7487	0.656298	Fungi	Basidiomycota	Tremellomycetes	Tremellales	Trimorphomycetaceae	Saitozyma	podzolica
ASV1	E6B	E6	E6B	Spain	San Benito river	1455	41°12'58.9"N	3°27'38.9"W	8.61196	10	74.9106	23.879	0	IV	strong	sterile	62.8	12	538	0	38.7416	1.35665	387.416	13.5665	1.1062	28.5568	350.222	0	0	0	0	0	0	0	Fungi	Basidiomycota	Tremellomycetes	Tremellales	Trimorphomycetaceae	Saitozyma	podzolica
ASV1	G4B	G4	G4B	Germany	Sachsen	335	50°58'44.4"N	13°30'08.0"E	56.8807	2	18.732	5.50459	0	unknown	unknown	unknown	0.1	6	709	0	0	0	0	0	0	0	0	0	0	0	0	0	0	0	Fungi	Basidiomycota	Tremellomycetes	Tremellales	Trimorphomycetaceae	Saitozyma	podzolica
ASV1	P1E	P	P1E	Madeira	Madeira	1001	32°45'15"N	17°01'17"W	51.9006	20	86.7731	0	0	I	medium	sterile	31.58	19	924	5.47	43.2259	0.84936	432.259	8.4936	1.5866	50.8923	272.444	21.7055	1.23321	217.055	12.3321	59.2215	17.6009	0.304607	Fungi	Basidiomycota	Tremellomycetes	Tremellales	Trimorphomycetaceae	Saitozyma	podzolica
ASV1	FR1E	FR	FR1E	France	Corsica	259	42°28'55.9"N	9°09'02.6"E	7.84499	3	90.9263	4.5747	1.21515	II	medium	fertile	27.27	10	1441	5.25	43.9166	1.94343	439.166	19.4343	1.95221	22.5975	224.959	1.97595	0.153935	439.166	19.4343	7.12214	22.5975	0.228643	Fungi	Basidiomycota	Tremellomycetes	Tremellales	Trimorphomycetaceae	Saitozyma	podzolica
ASV1	NW4B	NW4	NW4B	Norway	Tromso	94	69°50'17.4"N	18°50'55.3"E	2.19956	4	84.955	8.76987	0	II	strong	fertile	100	-1	2008	4.44	40.7492	1.35111	407.492	13.5111	0.719644	30.1597	597.176	32.5556	1.37129	407.492	13.5111	16.2014	30.1597	0.984109	Fungi	Basidiomycota	Tremellomycetes	Tremellales	Trimorphomycetaceae	Saitozyma	podzolica
ASV1	US2A	US2	US2A	USA	Fall Creek	233	37°03'44.2"N	122°05'40.5"W	6.0938	16	80.795	0	0	I	weak	sterile	36.42	13	752	3.99	45.0196	4.71712	450.197	47.1712	6.16139	9.54389	73.0673	0	0	0	0	0	0	0	Fungi	Basidiomycota	Tremellomycetes	Tremellales	Trimorphomycetaceae	Saitozyma	podzolica
ASV1	G2B	G2	G2B	Germany	Braunlage	616	51°44'10.5"N	10°37'43.4"E	16.2275	2	2.34114	10.3249	0	unknown	unknown	unknown	0.1	8	831	0	39.2333	1.60295	392.333	16.0295	0.876598	24.4757	481.971	0	0	0	0	0	0	0	Fungi	Basidiomycota	Tremellomycetes	Tremellales	Trimorphomycetaceae	Saitozyma	podzolica
ASV1	P1A	P	P1A	Madeira	Madeira	1001	32°45'15"N	17°01'17"W	63.8359	12	36.1641	0	0	I	weak	sterile	80.33	19	924	5.68	44.0996	1.3943	440.996	13.943	1.56958	31.6285	280.964	9.30377	0.697247	93.0377	6.97247	57.2782	13.3436	0.134897	Fungi	Basidiomycota	Tremellomycetes	Tremellales	Trimorphomycetaceae	Saitozyma	podzolica
ASV1	G3B	G3	G3B	Germany	Neuwulmstorf	122	53°25'37.3"N	09°51'25.3"E	0	0	31.7865	51.5081	0	unknown	unknown	unknown	0.1	9	775	0	0	0	0	0	0	0	0	0	0	0	0	0	0	0	Fungi	Basidiomycota	Tremellomycetes	Tremellales	Trimorphomycetaceae	Saitozyma	podzolica
ASV1	E4D	E4	E4D	Spain	Ladra river	400	43°09'48.8"N	7°42'37.9"W	14.3449	17	85.6551	3.63636	0	IV	weak	fertile	75.95	11	1394	0	42.0001	1.45473	420.001	14.5473	1.44171	28.8714	291.321	0	0	0	0	0	0	0	Fungi	Basidiomycota	Tremellomycetes	Tremellales	Trimorphomycetaceae	Saitozyma	podzolica
ASV1	NW1C	NW1	NW1C	Norway	Akershus	545	60°11'04"N	10°51'22"E	13.019	3	92.0271	27.5862	4.6989	I	strong	fertile	65.85	5	870	3.71	40.1376	0.870245	401.376	8.70245	0.955297	46.1222	438.698	4.8525	0.287479	401.376	8.70245	28.7514	46.1222	0.763424	Fungi	Basidiomycota	Tremellomycetes	Tremellales	Trimorphomycetaceae	Saitozyma	podzolica
ASV1	US2B	US2	US2B	USA	Fall Creek	233	37°03'44.2"N	122°05'40.3"W	0	0	93.9062	0	1.19773	I	weak	sterile	18.48	13	752	4.49	41.7527	1.72129	417.527	17.2129	2.78204	24.2567	150.079	0	0	0	0	0	0	0	Fungi	Basidiomycota	Tremellomycetes	Tremellales	Trimorphomycetaceae	Saitozyma	podzolica
ASV1	9D	CH9	9D	Switzerland	Vorderthal	1250	47°08'09.301"N	8°52'04.248"E	12.0181	10	94.9737	0	0	III	medium	fertile	71.67	7	1637	4.02	44.1691	1.93767	441.691	19.3767	1.39542	22.795	309.346	2.17554	336.374	336.374	21.7554	25.0698	15.4616	1.1171	Fungi	Basidiomycota	Tremellomycetes	Tremellales	Trimorphomycetaceae	Saitozyma	podzolica
ASV1	G3C	G3	G3C	Germany	Neuwulmstorf	122	53°25'37.3"N	09°51'25.3"E	0	0	53.6585	100	4.87239	unknown	unknown	unknown	0.1	9	775	0	0	0	0	0	0	0	0	0	0	0	0	0	0	0	Fungi	Basidiomycota	Tremellomycetes	Tremellales	Trimorphomycetaceae	Saitozyma	podzolica
ASV1	12B	CH12	12B	Switzerland	Konolfingen	805	46°51'38.994"N	7°38'07.126"E	0	0	45.8682	16.0061	0	I	strong	fertile	80.16	-5	2461	4.39	39.1829	1.18499	391.829	11.8499	0.688091	33.0661	576.284	0.500641	110.469	110.469	5.00641	10.7427	22.0655	0.856141	Fungi	Basidiomycota	Tremellomycetes	Tremellales	Trimorphomycetaceae	Saitozyma	podzolica
ASV1	G5C	G5	G5C	Germany	Bohn	126	50°44'29.9"N	07°10'23.08"E	0	0	97.1763	27.0942	0	unknown	unknown	unknown	0.1	9	799	0	0	0	0	0	0	0	0	0	0	0	0	0	0	0	Fungi	Basidiomycota	Tremellomycetes	Tremellales	Trimorphomycetaceae	Saitozyma	podzolica
ASV1	IT1A	IT	IT1A	Italy	Calabria	1279	38°31'17.4"N	16°20'29.7"E	0	0	78.6411	0	0	III	weak	sterile	31.08	13	937	0	0	0	0	0	0	0	0	0	0	0	0	0	0	0	Fungi	Basidiomycota	Tremellomycetes	Tremellales	Trimorphomycetaceae	Saitozyma	podzolica
ASV1	3E	CH3	3E	Switzerland	Bellinzona	336	46°12'36.155"N	9°01'19.680"E	0	0				III	strong	sterile	81.5	12	1863	5.37	43.911	1.59298	439.11	15.9298	1.00656	27.5653	421.196	0.484576	80.0118	80.0118	4.84576	13.5103	16.5117	0.493073	Fungi	Basidiomycota	Tremellomycetes	Tremellales	Trimorphomycetaceae	Saitozyma	podzolica
ASV1	G1A	G1	G1A	Germany	Braunlage	598	51°43'58.5"N	10°36'58.0"E	0	0	27.1493	33.5443	0	unknown	unknown	unknown	0.1	8	831	0	42.6682	1.96198	426.682	19.6198	1.44653	21.7475	287.865	0	0	0	0	0	0	0	Fungi	Basidiomycota	Tremellomycetes	Tremellales	Trimorphomycetaceae	Saitozyma	podzolica
ASV1	G4A	G4	G4A	Germany	Sachsen	335	50°58'44.4"N	13°30'08.0"E	81.268	8	14.6789	0	0	unknown	unknown	unknown	0.1	6	709	0	43.6016	2.5147	436.016	25.147	2.75704	17.3387	147.185	0	0	0	0	0	0	0	Fungi	Basidiomycota	Tremellomycetes	Tremellales	Trimorphomycetaceae	Saitozyma	podzolica
ASV1	G2E	G2	G2E	Germany	Braunlage	616	51°44'10.5"N	10°37'43.4"E	35.1171	3	89.6751	78.3634	0	unknown	unknown	unknown	0.1	8	831	0	43.0714	1.53434	430.714	15.3434	1.49049	28.0716	279.155	0	0	0	0	0	0	0	Fungi	Basidiomycota	Tremellomycetes	Tremellales	Trimorphomycetaceae	Saitozyma	podzolica
ASV1	E3C	E3	E3C	Spain	Mariaqueira river	307	43°29'15.8"N	8°01'03.8"W	0	0	93.7651	2.0783	1.24666	X	strong	fertile	73.01	10	1699	0	41.9204	1.20473	419.204	12.0473	0.920399	34.7964	455.459	0	0	0	0	0	0	0	Fungi	Basidiomycota	Tremellomycetes	Tremellales	Trimorphomycetaceae	Saitozyma	podzolica
ASV1	NW2B	NW2	NW2B	Norway	Runde Island	15	62°24'06"N	05°38'28"E	0	0	28.4585	4.34783	0	II	medium	sterile	67.62	5	2652	5	44.0262	1.78403	440.262	17.8403	3.07466	24.6779	143.575	5.91	0.404495	440.262	17.8403	26.5975	24.6779	0.189573	Fungi	Basidiomycota	Tremellomycetes	Tremellales	Trimorphomycetaceae	Saitozyma	podzolica
ASV1	E2D	E2	E2D	Spain	Cadarnoxo	239	42°42'24.4"N	8°54'01.5"W	55.6884	28	59.4008	7.20993	0	IX	weak	sterile	70.15	11	1361	0	44.3685	1.35994	443.685	13.5994	1.13187	32.6253	391.991	0	0	0	0	0	0	0	Fungi	Basidiomycota	Tremellomycetes	Tremellales	Trimorphomycetaceae	Saitozyma	podzolica
ASV1	9B	CH9	9B	Switzerland	Vorderthal	1250	47°08'10.890"N	8°51'58.120"E	90.71	11	87.9819	0	0	III	weak	sterile	67.43	7	1637	4.56	43.8277	2.09213	438.277	20.9213	2.0199	20.9488	208.874	2.2757	463.275	463.275	22.757	26.299	20.3575	1.46663	Fungi	Basidiomycota	Tremellomycetes	Tremellales	Trimorphomycetaceae	Saitozyma	podzolica
ASV1	IT1C	IT	IT1C	Italy	Calabria	1279	38°31'16.7"N	16°20'29.5"E	0	0	96.6207	3.87899	17.4799	III	medium	sterile	31.2	13	937	0	44.8955	1.47527	448.955	14.7527	0.000951683	30.4321	471748	15.9825	0.715733	448.955	14.7527	0.948171	30.4321	473496	Fungi	Basidiomycota	Tremellomycetes	Tremellales	Trimorphomycetaceae	Saitozyma	podzolica
ASV1	NW3A	NW3	NW3A	Norway	Møre og Romsdal	40	62°26'49"N	06°34'02"E	46.0638	19	42.9119	0	0	II	medium	fertile	74.92	4	2976	5.51	42.0132	1.68101	420.132	16.8101	0.610836	24.9928	668.681	13.4866	0.695976	420.132	16.8101	36.8452	24.9928	0.254895	Fungi	Basidiomycota	Tremellomycetes	Tremellales	Trimorphomycetaceae	Saitozyma	podzolica
ASV1	P1C	P	P1C	Madeira	Madeira	1001	32°45'15"N	17°01'17"W	13.2269	6	48.0994	0	0	I	medium	fertile	38.45	19	924	5.36	42.2411	1.12872	422.411	11.2872	1.79123	37.424	235.822	9.87529	0.677699	98.7529	6.77699	70.5424	14.5718	0.116298	Fungi	Basidiomycota	Tremellomycetes	Tremellales	Trimorphomycetaceae	Saitozyma	podzolica
ASV1	GR1D	GR	GR1D	Greece	Pilion	929	39°24'03.8"N	23°04'55.5"E	0	0	93.293	17.7665	0	III	strong	fertile	21.42	16	569	4.68	0	0	0	0	0	0	0	0	0	0	0	0	0	0	Fungi	Basidiomycota	Tremellomycetes	Tremellales	Trimorphomycetaceae	Saitozyma	podzolica
ASV10	NW5E	NW5	NW5E	Norway	Lofoten	50	68°03'35.2"N	13°18'42.9"E	2.98126	1	91.9578	33.5605	0	IV	strong	fertile	79.56	4	2537	4.52	44.0996	1.3943	440.996	13.943	1.812	31.6285	241.146	9.30377	0.697247	440.996	13.943	35.1619	31.6285	1.0632	Fungi	Ascomycota	Archaeorhizomycetes	Archaeorhizomycetales	Archaeorhizomycetaceae	Archaeorhizomyces
ASV10	G1B	G1	G1B	Germany	Braunlage	598	51°43'58.5"N	10°36'58.0"E	0	0	32.2785	64.6154	0	unknown	unknown	unknown	0.1	8	831	0	42.656	1.88162	426.56	18.8162	1.22041	22.6698	325.03	0	0	0	0	0	0	0	Fungi	Ascomycota	Archaeorhizomycetes	Archaeorhizomycetales	Archaeorhizomycetaceae	Archaeorhizomyces
ASV10	9A	CH9	9A	Switzerland	Vorderthal	1250	47°08'11.121"N	8°51'59.076"E	5.02632	5	9.29003	0	0	III	strong	sterile	66.46	7	1637	3.97	43.9089	1.65502	439.089	16.5502	1.22895	26.5306	343.247	0.780146	130.665	130.665	7.80146	16.5759	16.7487	0.656298	Fungi	Ascomycota	Archaeorhizomycetes	Archaeorhizomycetales	Archaeorhizomycetaceae	Archaeorhizomyces
ASV10	3E	CH3	3E	Switzerland	Bellinzona	336	46°12'36.155"N	9°01'19.680"E	0	0				III	strong	sterile	81.5	12	1863	5.37	43.911	1.59298	439.11	15.9298	1.00656	27.5653	421.196	0.484576	80.0118	80.0118	4.84576	13.5103	16.5117	0.493073	Fungi	Ascomycota	Archaeorhizomycetes	Archaeorhizomycetales	Archaeorhizomycetaceae	Archaeorhizomyces
ASV10	IT1C	IT	IT1C	Italy	Calabria	1279	38°31'16.7"N	16°20'29.5"E	0	0	96.6207	3.87899	17.4799	III	medium	sterile	31.2	13	937	0	44.8955	1.47527	448.955	14.7527	0.000951683	30.4321	471748	15.9825	0.715733	448.955	14.7527	0.948171	30.4321	473496	Fungi	Ascomycota	Archaeorhizomycetes	Archaeorhizomycetales	Archaeorhizomycetaceae	Archaeorhizomyces
ASV10	US1C	US1	US1C	USA	Bacon Creek	1272	38°54'48.2"N	120°39'15.6"W	1.62126	11	62.8571	3.61253	0	VII	medium	sterile	32.55	8	1411	4.2	0	0	0	0	0	0	0	0	0	0	0	0	0	0	Fungi	Ascomycota	Archaeorhizomycetes	Archaeorhizomycetales	Archaeorhizomycetaceae	Archaeorhizomyces
ASV10	NW3C	NW3	NW3C	Norway	Møre og Romsdal	40	62°26'49"N	06°34'02"E	35.9387	5	53.9362	29.3086	0	II	strong	fertile	67.85	4	2976	5.26	43.0235	1.24351	430.235	12.4352	1.12393	34.5983	367.216	41.3444	1.51406	430.235	12.4352	16.8201	34.5983	0.303556	Fungi	Ascomycota	Archaeorhizomycetes	Archaeorhizomycetales	Archaeorhizomycetaceae	Archaeorhizomyces
ASV10	G5B	G5	G5B	Germany	Bohn	126	50°44'29.9"N	07°10'23.08"E	1.96335	1	93.6594	6.34058	0	unknown	unknown	unknown	0.1	9	799	0	0	0	0	0	0	0	0	0	0	0	0	0	0	0	Fungi	Ascomycota	Archaeorhizomycetes	Archaeorhizomycetales	Archaeorhizomycetaceae	Archaeorhizomyces
ASV10	E2D	E2	E2D	Spain	Cadarnoxo	239	42°42'24.4"N	8°54'01.5"W	55.6884	28	59.4008	7.20993	0	IX	weak	sterile	70.15	11	1361	0	44.3685	1.35994	443.685	13.5994	1.13187	32.6253	391.991	0	0	0	0	0	0	0	Fungi	Ascomycota	Archaeorhizomycetes	Archaeorhizomycetales	Archaeorhizomycetaceae	Archaeorhizomyces
ASV10	G5A	G5	G5A	Germany	Bohn	126	50°44'29.9"N	07°10'23.08"E	0	7	70.9424	2.82367	0	unknown	unknown	unknown	0.1	9	799	0	0	0	0	0	0	0	0	0	0	0	0	0	0	0	Fungi	Ascomycota	Archaeorhizomycetes	Archaeorhizomycetales	Archaeorhizomycetaceae	Archaeorhizomyces
ASV10	E5A	E5	E5A	Spain	Ortigal river	1030	42°49'29.4"N	6°52'46.3"W	53.1805	15	43.0241	3.79535	0	IX	medium	fertile	78.73	12	577	0	41.7534	1.56132	417.534	15.6132	1.6932	26.7424	246.595	0	0	0	0	0	0	0	Fungi	Ascomycota	Archaeorhizomycetes	Archaeorhizomycetales	Archaeorhizomycetaceae	Archaeorhizomyces
ASV10	P1A	P	P1A	Madeira	Madeira	1001	32°45'15"N	17°01'17"W	63.8359	12	36.1641	0	0	I	weak	sterile	80.33	19	924	5.68	44.0996	1.3943	440.996	13.943	1.56958	31.6285	280.964	9.30377	0.697247	93.0377	6.97247	57.2782	13.3436	0.134897	Fungi	Ascomycota	Archaeorhizomycetes	Archaeorhizomycetales	Archaeorhizomycetaceae	Archaeorhizomyces
ASV10	G4C	G4	G4C	Germany	Sachsen	335	50°58'44.4"N	13°30'08.0"E	0	0	93.5961	6.40394	22.9358	unknown	unknown	unknown	0.1	6	709	0	44.144	2.05376	441.44	20.5376	2.13579	21.4943	185.503	0	0	0	0	0	0	0	Fungi	Ascomycota	Archaeorhizomycetes	Archaeorhizomycetales	Archaeorhizomycetaceae	Archaeorhizomyces
ASV10	US3E	US3	US3E	USA	Tomales Bay State Park	25	38°07'40.5"N	122°53'25.7"W	14.5499	15	77.2546	21.5531	5.61932	V	strong	fertile	45.89	15	471	5.6	45.7481	2.21183	457.481	22.1182	2.82013	20.6834	162.219	0	0	0	0	0	0	0	Fungi	Ascomycota	Archaeorhizomycetes	Archaeorhizomycetales	Archaeorhizomycetaceae	Archaeorhizomyces
ASV10	G5C	G5	G5C	Germany	Bohn	126	50°44'29.9"N	07°10'23.08"E	0	0	97.1763	27.0942	0	unknown	unknown	unknown	0.1	9	799	0	0	0	0	0	0	0	0	0	0	0	0	0	0	0	Fungi	Ascomycota	Archaeorhizomycetes	Archaeorhizomycetales	Archaeorhizomycetaceae	Archaeorhizomyces
ASV10	E4C	E4	E4C	Spain	Ladra river	400	43°09'47.7"N	7°42'38.2"W	45.3618	14	36.9369	0	0	IV	medium	fertile	57.55	11	1394	0	42.6413	1.52058	426.413	15.2058	0.954513	28.0428	446.734	0	0	0	0	0	0	0	Fungi	Ascomycota	Archaeorhizomycetes	Archaeorhizomycetales	Archaeorhizomycetaceae	Archaeorhizomyces
ASV10	G1C	G1	G1C	Germany	Braunlage	598	51°43'58.5"N	10°36'58.0"E	34.1772	1	35.3846	72.8507	0	unknown	unknown	unknown	0.1	8	831	0	43.9921	1.90326	439.921	19.0326	1.5251	23.1141	274.931	0	0	0	0	0	0	0	Fungi	Ascomycota	Archaeorhizomycetes	Archaeorhizomycetales	Archaeorhizomycetaceae	Archaeorhizomyces
ASV10	NW2A	NW2	NW2A	Norway	Runde Island	15	62°24'06"N	05°38'28"E	67.1937	4	27.0557	0	0	II	strong	sterile	56.88	5	2652	5.14	44.1445	2.15773	441.445	21.5773	1.15973	20.4587	346.094	6.06996	0.320299	441.445	21.5773	27.481	20.4587	0.146329	Fungi	Ascomycota	Archaeorhizomycetes	Archaeorhizomycetales	Archaeorhizomycetaceae	Archaeorhizomyces
ASV10	3C	CH3	3C	Switzerland	Bellinzona	336	46°12'36.469"N	9°01'20.156"E	0	10	57.008	42.992	0	III	medium	fertile	84.93	12	1863	5.39	44.2648	1.7459	442.648	17.459	1.24635	25.3536	344.653	0.420385	70.5779	70.5779	4.20385	11.278	16.7889	0.521021	Fungi	Ascomycota	Archaeorhizomycetes	Archaeorhizomycetales	Archaeorhizomycetaceae	Archaeorhizomyces
ASV10	NW2B	NW2	NW2B	Norway	Runde Island	15	62°24'06"N	05°38'28"E	0	0	28.4585	4.34783	0	II	medium	sterile	67.62	5	2652	5	44.0262	1.78403	440.262	17.8403	3.07466	24.6779	143.575	5.91	0.404495	440.262	17.8403	26.5975	24.6779	0.189573	Fungi	Ascomycota	Archaeorhizomycetes	Archaeorhizomycetales	Archaeorhizomycetaceae	Archaeorhizomyces
ASV10	E4D	E4	E4D	Spain	Ladra river	400	43°09'48.8"N	7°42'37.9"W	14.3449	17	85.6551	3.63636	0	IV	weak	fertile	75.95	11	1394	0	42.0001	1.45473	420.001	14.5473	1.44171	28.8714	291.321	0	0	0	0	0	0	0	Fungi	Ascomycota	Archaeorhizomycetes	Archaeorhizomycetales	Archaeorhizomycetaceae	Archaeorhizomyces
ASV10	US2A	US2	US2A	USA	Fall Creek	233	37°03'44.2"N	122°05'40.5"W	6.0938	16	80.795	0	0	I	weak	sterile	36.42	13	752	3.99	45.0196	4.71712	450.197	47.1712	6.16139	9.54389	73.0673	0	0	0	0	0	0	0	Fungi	Ascomycota	Archaeorhizomycetes	Archaeorhizomycetales	Archaeorhizomycetaceae	Archaeorhizomyces
ASV10	G2B	G2	G2B	Germany	Braunlage	616	51°44'10.5"N	10°37'43.4"E	16.2275	2	2.34114	10.3249	0	unknown	unknown	unknown	0.1	8	831	0	39.2333	1.60295	392.333	16.0295	0.876598	24.4757	481.971	0	0	0	0	0	0	0	Fungi	Ascomycota	Archaeorhizomycetes	Archaeorhizomycetales	Archaeorhizomycetaceae	Archaeorhizomyces
ASV10	NW1A	NW1	NW1A	Norway	Akershus	545	60°11'04"N	10°51'22"E	0	6	72.4138	0	0	I	weak	sterile	68.64	5	870	4.05	41.6458	1.10972	416.458	11.0972	1.42646	37.5282	314.734	34.5407	1.35137	416.458	11.0972	29.3713	37.5282	0.434128	Fungi	Ascomycota	Archaeorhizomycetes	Archaeorhizomycetales	Archaeorhizomycetaceae	Archaeorhizomyces
ASV10	E6E	E6	E6E	Spain	San Benito river	1455	41°12'58.4"N	3°27'37.3"W	0	0	77.8251	72.2808	1.21045	IV	strong	fertile	59.52	12	538	0	39.2642	1.61807	392.642	16.1807	1.3163	24.266	298.292	0	0	0	0	0	0	0	Fungi	Ascomycota	Archaeorhizomycetes	Archaeorhizomycetales	Archaeorhizomycetaceae	Archaeorhizomyces
ASV10	GR1D	GR	GR1D	Greece	Pilion	929	39°24'03.8"N	23°04'55.5"E	0	0	93.293	17.7665	0	III	strong	fertile	21.42	16	569	4.68	0	0	0	0	0	0	0	0	0	0	0	0	0	0	Fungi	Ascomycota	Archaeorhizomycetes	Archaeorhizomycetales	Archaeorhizomycetaceae	Archaeorhizomyces
ASV10	G1A	G1	G1A	Germany	Braunlage	598	51°43'58.5"N	10°36'58.0"E	0	0	27.1493	33.5443	0	unknown	unknown	unknown	0.1	8	831	0	42.6682	1.96198	426.682	19.6198	1.44653	21.7475	287.865	0	0	0	0	0	0	0	Fungi	Ascomycota	Archaeorhizomycetes	Archaeorhizomycetales	Archaeorhizomycetaceae	Archaeorhizomyces
ASV10	9B	CH9	9B	Switzerland	Vorderthal	1250	47°08'10.890"N	8°51'58.120"E	90.71	11	87.9819	0	0	III	weak	sterile	67.43	7	1637	4.56	43.8277	2.09213	438.277	20.9213	2.0199	20.9488	208.874	2.2757	463.275	463.275	22.757	26.299	20.3575	1.46663	Fungi	Ascomycota	Archaeorhizomycetes	Archaeorhizomycetales	Archaeorhizomycetaceae	Archaeorhizomyces
ASV10	G2E	G2	G2E	Germany	Braunlage	616	51°44'10.5"N	10°37'43.4"E	35.1171	3	89.6751	78.3634	0	unknown	unknown	unknown	0.1	8	831	0	43.0714	1.53434	430.714	15.3434	1.49049	28.0716	279.155	0	0	0	0	0	0	0	Fungi	Ascomycota	Archaeorhizomycetes	Archaeorhizomycetales	Archaeorhizomycetaceae	Archaeorhizomyces
ASV10	NW5A	NW5	NW5A	Norway	Lofoten	50	68°03'35.8"N	13°18'44.7"E	8.04215	7	63.4583	0	0	IV	medium	sterile	75.75	4	2537	4.57	44.2543	1.23818	442.543	12.3818	1.38713	35.7414	317.249	44.0508	1.24627	442.543	12.3818	35.5435	35.7414	1.02774	Fungi	Ascomycota	Archaeorhizomycetes	Archaeorhizomycetales	Archaeorhizomycetaceae	Archaeorhizomyces
ASV10	P1C	P	P1C	Madeira	Madeira	1001	32°45'15"N	17°01'17"W	13.2269	6	48.0994	0	0	I	medium	fertile	38.45	19	924	5.36	42.2411	1.12872	422.411	11.2872	1.79123	37.424	235.822	9.87529	0.677699	98.7529	6.77699	70.5424	14.5718	0.116298	Fungi	Ascomycota	Archaeorhizomycetes	Archaeorhizomycetales	Archaeorhizomycetaceae	Archaeorhizomyces
ASV10	GR1A	GR	GR1A	Greece	Pilion	929	39°24'03.7"N	23°04'55.0"E	0	0	82.2335	6.70698	0	III	weak	sterile	31.99	16	569	4.53	38.0732	1.06723	380.732	10.6723	1.70717	35.6748	223.019	6.76758	0.289578	380.732	10.6723	34.3113	35.6748	0.163699	Fungi	Ascomycota	Archaeorhizomycetes	Archaeorhizomycetales	Archaeorhizomycetaceae	Archaeorhizomyces
ASV10	E4E	E4	E4E	Spain	Ladra river	400	43°09'48.7"N	7°42'37.9"W	0	0	96.3636	17.7012	0	IV	medium	sterile	77.3	11	1394	0	41.1868	1.52877	411.868	15.2877	0.730789	26.9411	563.594	0	0	0	0	0	0	0	Fungi	Ascomycota	Archaeorhizomycetes	Archaeorhizomycetales	Archaeorhizomycetaceae	Archaeorhizomyces
ASV10	E3A	E3	E3A	Spain	Mariaqueira river	307	43°29'15.7"N	8°01'02.5"W	0	4	32.5764	1.46432	0	X	medium	fertile	73	10	1699	0	42.9838	1.98239	429.838	19.8239	1.12185	21.6828	383.15	0	0	0	0	0	0	0	Fungi	Ascomycota	Archaeorhizomycetes	Archaeorhizomycetales	Archaeorhizomycetaceae	Archaeorhizomyces
ASV10	GE1A	GE	GE1A	Georgia	Batumi Botanikal	66	41°41'56.0"N	41°43'07.6"E	1.64246	6	9.30788	40.0871	0	IV	weak	sterile	0.1	10	2560	0	0	0	0	0	0	0	0	0	0	0	0	0	0	0	Fungi	Ascomycota	Archaeorhizomycetes	Archaeorhizomycetales	Archaeorhizomycetaceae	Archaeorhizomyces
ASV10	P1E	P	P1E	Madeira	Madeira	1001	32°45'15"N	17°01'17"W	51.9006	20	86.7731	0	0	I	medium	sterile	31.58	19	924	5.47	43.2259	0.84936	432.259	8.4936	1.5866	50.8923	272.444	21.7055	1.23321	217.055	12.3321	59.2215	17.6009	0.304607	Fungi	Ascomycota	Archaeorhizomycetes	Archaeorhizomycetales	Archaeorhizomycetaceae	Archaeorhizomyces
ASV10	NW3A	NW3	NW3A	Norway	Møre og Romsdal	40	62°26'49"N	06°34'02"E	46.0638	19	42.9119	0	0	II	medium	fertile	74.92	4	2976	5.51	42.0132	1.68101	420.132	16.8101	0.610836	24.9928	668.681	13.4866	0.695976	420.132	16.8101	36.8452	24.9928	0.254895	Fungi	Ascomycota	Archaeorhizomycetes	Archaeorhizomycetales	Archaeorhizomycetaceae	Archaeorhizomyces
ASV10	IR1A	IR	IR1A	Ireland	Munster	115	51°51'00"N	09°33'54"W	71.4286	6	12.0316	1.75439	0	unknown	unknown	unknown	0.1	11	1204	5.25	0	0	0	0	0	0	0	0	0	0	0	0	0	0	Fungi	Ascomycota	Archaeorhizomycetes	Archaeorhizomycetales	Archaeorhizomycetaceae	Archaeorhizomyces
ASV10	E5C	E5	E5C	Spain	Ortigal river	1030	42°49'28.7"N	6°52'45.6"W	2.11912	8	53.5559	7.90426	0	IX	medium	fertile	74.33	12	577	0	41.5934	1.67925	415.934	16.7925	1.17953	24.769	352.627	0	0	0	0	0	0	0	Fungi	Ascomycota	Archaeorhizomycetes	Archaeorhizomycetales	Archaeorhizomycetaceae	Archaeorhizomyces
ASV10	G3A	G3	G3A	Germany	Neuwulmstorf	122	53°25'37.3"N	09°51'25.3"E	11.8329	1	0	46.3415	0	unknown	unknown	unknown	0.1	9	775	0	0	0	0	0	0	0	0	0	0	0	0	0	0	0	Fungi	Ascomycota	Archaeorhizomycetes	Archaeorhizomycetales	Archaeorhizomycetaceae	Archaeorhizomyces
ASV10	US3D	US3	US3D	USA	Tomales Bay State Park	25	38°07'39.7"N	122°53'25.8"W	34.2525	13	38.575	8.19557	0	V	medium	sterile	27.49	15	471	4.77	45.7303	3.55545	457.303	35.5545	4.87405	12.862	93.8241	0	0	0	0	0	0	0	Fungi	Ascomycota	Archaeorhizomycetes	Archaeorhizomycetales	Archaeorhizomycetaceae	Archaeorhizomyces
ASV10	US1A	US1	US1A	USA	Bacon Creek	1272	38°54'47.9"N	120°39'17.5"W	0	2	60.9126	0	0	VII	weak	sterile	54.75	8	1411	4.33	0	0	0	0	0	0	0	0	0	0	0	0	0	0	Fungi	Ascomycota	Archaeorhizomycetes	Archaeorhizomycetales	Archaeorhizomycetaceae	Archaeorhizomyces
ASV10	NW2C	NW2	NW2C	Norway	Runde Island	15	62°24'06"N	05°38'28"E	0	0	36.4486	72.9443	63.5514	II	medium	sterile	69.61	5	2652	5.06	40.8455	0.651552	408.455	6.51552	2.32385	62.6895	189.454	11.303	0.519793	408.455	6.51552	39.7002	62.6895	0.123458	Fungi	Ascomycota	Archaeorhizomycetes	Archaeorhizomycetales	Archaeorhizomycetaceae	Archaeorhizomyces
ASV10	G2D	G2	G2D	Germany	Braunlage	616	51°44'10.5"N	10°37'43.4"E	0	0	5.40915	62.5418	0	unknown	unknown	unknown	0.1	8	831	0	45.3241	2.20304	453.241	22.0304	2.7698	20.5735	151.624	0	0	0	0	0	0	0	Fungi	Ascomycota	Archaeorhizomycetes	Archaeorhizomycetales	Archaeorhizomycetaceae	Archaeorhizomyces
ASV10	12D	CH12	12D	Switzerland	Konolfingen	805	46°51'40.344"N	7°38'06.975"E	0	0	100	16.5273	0	I	weak	sterile	89.83	-5	2461	5.04	41.5835	1.28733	415.835	12.8733	0.662681	32.3021	612.395	0.525164	123.358	123.358	5.25164	11.4532	23.4894	0.896727	Fungi	Ascomycota	Archaeorhizomycetes	Archaeorhizomycetales	Archaeorhizomycetaceae	Archaeorhizomyces
ASV10	US2C	US2	US2C	USA	Fall Creek	233	37°03'44.4"N	122°05'40.3"W	18.0072	25	0	0	0	I	medium	sterile	46.42	13	752	4.89	45.2214	3.75558	452.214	37.5558	4.57131	12.0411	98.9245	0	0	0	0	0	0	0	Fungi	Ascomycota	Archaeorhizomycetes	Archaeorhizomycetales	Archaeorhizomycetaceae	Archaeorhizomyces
ASV10	IR1B	IR	IR1B	Ireland	Munster	115	51°51'00"N	09°33'54"W	70.5263	8	26.7081	1.86335	0	unknown	unknown	unknown	0.1	11	1204	0	0	0	0	0	0	0	0	0	0	0	0	0	0	0	Fungi	Ascomycota	Archaeorhizomycetes	Archaeorhizomycetales	Archaeorhizomycetaceae	Archaeorhizomyces
ASV10	GE1C	GE	GE1C	Georgia	Batumi Botanikal	66	41°41'56.2"N	41°43'09.3"E	0	0	28.97	67.1096	2.27798	IV	medium	fertile	0.1	10	2560	0	0	0	0	0	0	0	0	0	0	0	0	0	0	0	Fungi	Ascomycota	Archaeorhizomycetes	Archaeorhizomycetales	Archaeorhizomycetaceae	Archaeorhizomyces
ASV10	GE1E	GE	GE1E	Georgia	Batumi Botanikal	66	41°41'56.3"N	41°43'09.7"E	0	0	57.0806	90.6921	2.83224	IV	strong	fertile	0.1	10	2560	0	40.4797	1.66094	404.797	16.6094	1.69533	24.3716	238.772	1.53304	0.119392	404.797	16.6094	25.3737	24.3716	0.0496252	Fungi	Ascomycota	Archaeorhizomycetes	Archaeorhizomycetales	Archaeorhizomycetaceae	Archaeorhizomyces
ASV10	E6A	E6	E6A	Spain	San Benito river	1455	41°12'59.3"N	3°27'38.6"W	11.8408	13	19.1073	10.3341	0	IV	strong	fertile	63.09	12	538	0	40.1098	1.6755	401.098	16.755	1.62074	23.939	247.479	0	0	0	0	0	0	0	Fungi	Ascomycota	Archaeorhizomycetes	Archaeorhizomycetales	Archaeorhizomycetaceae	Archaeorhizomyces
ASV10	E5D	E5	E5D	Spain	Ortigal river	1030	42°49'28.7"N	6°52'45.8"W	18.0907	14	74.005	43.0567	1.26826	IX	medium	fertile	78.67	12	577	0	41.8093	1.85762	418.093	18.5762	1.44247	22.5069	289.845	0	0	0	0	0	0	0	Fungi	Ascomycota	Archaeorhizomycetes	Archaeorhizomycetales	Archaeorhizomycetaceae	Archaeorhizomyces
ASV10	NW3B	NW3	NW3B	Norway	Møre og Romsdal	40	62°26'49"N	06°34'02"E	17.5439	3	53.1476	21.1494	0	II	strong	fertile	72.3	4	2976	5.68	41.2726	1.08704	412.726	10.8704	1.61343	37.968	260.396	6.15567	0.341696	412.726	10.8704	33.0224	37.968	0.339366	Fungi	Ascomycota	Archaeorhizomycetes	Archaeorhizomycetales	Archaeorhizomycetaceae	Archaeorhizomyces
ASV10	US1E	US1	US1E	USA	Bacon Creek	1272	38°54'49.7"N	120°39'15.3"W	35.4748	10	98.3787	37.1429	0	VII	strong	sterile	46.29	8	1411	4.41	0	0	0	0	0	0	0	0	0	0	0	0	0	0	Fungi	Ascomycota	Archaeorhizomycetes	Archaeorhizomycetales	Archaeorhizomycetaceae	Archaeorhizomyces
ASV10	G3B	G3	G3B	Germany	Neuwulmstorf	122	53°25'37.3"N	09°51'25.3"E	0	0	31.7865	51.5081	0	unknown	unknown	unknown	0.1	9	775	0	0	0	0	0	0	0	0	0	0	0	0	0	0	0	Fungi	Ascomycota	Archaeorhizomycetes	Archaeorhizomycetales	Archaeorhizomycetaceae	Archaeorhizomyces
ASV10	12B	CH12	12B	Switzerland	Konolfingen	805	46°51'38.994"N	7°38'07.126"E	0	0	45.8682	16.0061	0	I	strong	fertile	80.16	-5	2461	4.39	39.1829	1.18499	391.829	11.8499	0.688091	33.0661	576.284	0.500641	110.469	110.469	5.00641	10.7427	22.0655	0.856141	Fungi	Ascomycota	Archaeorhizomycetes	Archaeorhizomycetales	Archaeorhizomycetaceae	Archaeorhizomyces
ASV10	12A	CH12	12A	Switzerland	Konolfingen	805	46°51'39.424"N	7°38'07.519"E	0	0	31.7337	0	0	I	medium	sterile	84.81	-5	2461	4.69	0	0	0	0	0	0	0	0.184911	36.6246	36.6246	1.84911	5.8343	19.8066	0.522643	Fungi	Ascomycota	Archaeorhizomycetes	Archaeorhizomycetales	Archaeorhizomycetaceae	Archaeorhizomyces
ASV10	G4A	G4	G4A	Germany	Sachsen	335	50°58'44.4"N	13°30'08.0"E	81.268	8	14.6789	0	0	unknown	unknown	unknown	0.1	6	709	0	43.6016	2.5147	436.016	25.147	2.75704	17.3387	147.185	0	0	0	0	0	0	0	Fungi	Ascomycota	Archaeorhizomycetes	Archaeorhizomycetales	Archaeorhizomycetaceae	Archaeorhizomyces
ASV10	US3A	US3	US3A	USA	Tomales Bay State Park	25	38°07'38.6"N	122°53'26.3"W	63.1633	12	31.5873	5.2494	0	V	strong	fertile	22.66	15	471	4.86	42.7671	1.64057	427.671	16.4057	1.79078	26.0685	238.818	0	0	0	0	0	0	0	Fungi	Ascomycota	Archaeorhizomycetes	Archaeorhizomycetales	Archaeorhizomycetaceae	Archaeorhizomyces
ASV10	NW1B	NW1	NW1B	Norway	Akershus	545	60°11'04"N	10°51'22"E	0	0	86.981	2.05259	0	I	weak	sterile	70.71	5	870	3.98	41.9087	1.54258	419.087	15.4258	0.933959	27.1679	445.906	27.0555	1.16305	419.087	15.4258	28.3133	27.1679	1.01083	Fungi	Ascomycota	Archaeorhizomycetes	Archaeorhizomycetales	Archaeorhizomycetaceae	Archaeorhizomyces
ASV10	E2C	E2	E2C	Spain	Cadarnoxo	239	42°42'24.8"N	8°54'01.9"W	33.3892	11	44.3116	6.10691	0	IX	weak	sterile	61.49	11	1361	0	43.4145	1.19327	434.145	11.9327	0.839904	36.3827	516.899	0	0	0	0	0	0	0	Fungi	Ascomycota	Archaeorhizomycetes	Archaeorhizomycetales	Archaeorhizomycetaceae	Archaeorhizomyces
ASV10	US2B	US2	US2B	USA	Fall Creek	233	37°03'44.2"N	122°05'40.3"W	0	0	93.9062	0	1.19773	I	weak	sterile	18.48	13	752	4.49	41.7527	1.72129	417.527	17.2129	2.78204	24.2567	150.079	0	0	0	0	0	0	0	Fungi	Ascomycota	Archaeorhizomycetes	Archaeorhizomycetales	Archaeorhizomycetaceae	Archaeorhizomyces
ASV10	FR1A	FR	FR1A	France	Corsica	259	42°28'56.6"N	9°09'06.7"E	6.07577	3	88.1344	1.22873	0	II	weak	sterile	27.17	10	1441	4.53	40.7706	1.24047	407.706	12.4047	0.718223	32.867	247.331	4.40749	0.311736	407.706	12.4047	9.64801	32.867	0.577416	Fungi	Ascomycota	Archaeorhizomycetes	Archaeorhizomycetales	Archaeorhizomycetaceae	Archaeorhizomyces
ASV10	IT1A	IT	IT1A	Italy	Calabria	1279	38°31'17.4"N	16°20'29.7"E	0	0	78.6411	0	0	III	weak	sterile	31.08	13	937	0	0	0	0	0	0	0	0	0	0	0	0	0	0	0	Fungi	Ascomycota	Archaeorhizomycetes	Archaeorhizomycetales	Archaeorhizomycetaceae	Archaeorhizomyces
ASV10	E6B	E6	E6B	Spain	San Benito river	1455	41°12'58.9"N	3°27'38.9"W	8.61196	10	74.9106	23.879	0	IV	strong	sterile	62.8	12	538	0	38.7416	1.35665	387.416	13.5665	1.1062	28.5568	350.222	0	0	0	0	0	0	0	Fungi	Ascomycota	Archaeorhizomycetes	Archaeorhizomycetales	Archaeorhizomycetaceae	Archaeorhizomyces
ASV10	E2A	E2	E2A	Spain	Cadarnoxo	239	42°42'25.5"N	8°54'02.3"W	78.9174	7	14.9757	0	0	IX	medium	sterile	30.32	11	1361	0	40.0207	0.981077	400.207	9.81077	0.443122	40.7926	903.152	0	0	0	0	0	0	0	Fungi	Ascomycota	Archaeorhizomycetes	Archaeorhizomycetales	Archaeorhizomycetaceae	Archaeorhizomyces
ASV10	NW5C	NW5	NW5C	Norway	Lofoten	50	68°03'35.3"N	13°18'43.9"E	3.58209	2	84.4776	11.9403	0	IV	medium	sterile	55.75	4	2537	4.35	43.6956	0.939009	436.956	9.39009	1.76504	46.5337	250.727	44.9336	1.33473	436.956	9.39009	31.3647	46.5337	1.1688	Fungi	Ascomycota	Archaeorhizomycetes	Archaeorhizomycetales	Archaeorhizomycetaceae	Archaeorhizomyces
ASV10	NW1C	NW1	NW1C	Norway	Akershus	545	60°11'04"N	10°51'22"E	13.019	3	92.0271	27.5862	4.6989	I	strong	fertile	65.85	5	870	3.71	40.1376	0.870245	401.376	8.70245	0.955297	46.1222	438.698	4.8525	0.287479	401.376	8.70245	28.7514	46.1222	0.763424	Fungi	Ascomycota	Archaeorhizomycetes	Archaeorhizomycetales	Archaeorhizomycetaceae	Archaeorhizomyces
ASV10	IR1C	IR	IR1C	Ireland	Munster	115	51°51'00"N	09°33'54"W	81.854	3	27.7193	6.1144	0	unknown	unknown	unknown	0.1	11	1204	4.63	0	0	0	0	0	0	0	0	0	0	0	0	0	0	Fungi	Ascomycota	Archaeorhizomycetes	Archaeorhizomycetales	Archaeorhizomycetaceae	Archaeorhizomyces
ASV10	NW4C	NW4	NW4C	Norway	Tromso	94	69°50'17.4"N	18°50'55.6"E	13.6937	2	90.0056	57.0886	1.35135	II	strong	fertile	100	-1	2008	4.41	44.0066	1.11175	440.066	11.1175	1.49948	39.5832	271.756	43.8993	1.34811	440.066	11.1175	30.0487	39.5832	0.901539	Fungi	Ascomycota	Archaeorhizomycetes	Archaeorhizomycetales	Archaeorhizomycetaceae	Archaeorhizomyces
ASV10	IT1B	IT	IT1B	Italy	Calabria	1279	38°31'17.3"N	16°20'29.0"E	0	7	96.5392	3.37933	3.46084	III	medium	sterile	26.1	13	937	0	0	0	0	0	0	0	0	0	0	0	0	0	0	0	Fungi	Ascomycota	Archaeorhizomycetes	Archaeorhizomycetales	Archaeorhizomycetaceae	Archaeorhizomyces
ASV10	9D	CH9	9D	Switzerland	Vorderthal	1250	47°08'09.301"N	8°52'04.248"E	12.0181	10	94.9737	0	0	III	medium	fertile	71.67	7	1637	4.02	44.1691	1.93767	441.691	19.3767	1.39542	22.795	309.346	2.17554	336.374	336.374	21.7554	25.0698	15.4616	1.1171	Fungi	Ascomycota	Archaeorhizomycetes	Archaeorhizomycetales	Archaeorhizomycetaceae	Archaeorhizomyces
ASV10	3B	CH3	3B	Switzerland	Bellinzona	336	46°12'35.579"N	9°01'20.130"E	54.1114	6	36.9363	8.95225	0	III	medium	sterile	80.24	12	1863	5.28	42.3556	1.6781	423.556	16.7811	0.978372	25.2401	409.642	0.820741	140.48	140.48	8.20741	19.2624	17.1163	0.607192	Fungi	Ascomycota	Archaeorhizomycetes	Archaeorhizomycetales	Archaeorhizomycetaceae	Archaeorhizomyces
ASV10	G3C	G3	G3C	Germany	Neuwulmstorf	122	53°25'37.3"N	09°51'25.3"E	0	0	53.6585	100	4.87239	unknown	unknown	unknown	0.1	9	775	0	0	0	0	0	0	0	0	0	0	0	0	0	0	0	Fungi	Ascomycota	Archaeorhizomycetes	Archaeorhizomycetales	Archaeorhizomycetaceae	Archaeorhizomyces
ASV10	E3D	E3	E3D	Spain	Mariaqueira river	307	43°29'16.3"N	8°01'03.9"W	0	6	98.5357	66.1769	4.1566	X	medium	sterile	61.17	10	1699	0	41.9253	1.33399	419.253	13.3399	1.03768	31.4285	404.031	0	0	0	0	0	0	0	Fungi	Ascomycota	Archaeorhizomycetes	Archaeorhizomycetales	Archaeorhizomycetaceae	Archaeorhizomyces
ASV10	FR1E	FR	FR1E	France	Corsica	259	42°28'55.9"N	9°09'02.6"E	7.84499	3	90.9263	4.5747	1.21515	II	medium	fertile	27.27	10	1441	5.25	43.9166	1.94343	439.166	19.4343	1.95221	22.5975	224.959	1.97595	0.153935	439.166	19.4343	7.12214	22.5975	0.228643	Fungi	Ascomycota	Archaeorhizomycetes	Archaeorhizomycetales	Archaeorhizomycetaceae	Archaeorhizomyces
ASV10	E3C	E3	E3C	Spain	Mariaqueira river	307	43°29'15.8"N	8°01'03.8"W	0	0	93.7651	2.0783	1.24666	X	strong	fertile	73.01	10	1699	0	41.9204	1.20473	419.204	12.0473	0.920399	34.7964	455.459	0	0	0	0	0	0	0	Fungi	Ascomycota	Archaeorhizomycetes	Archaeorhizomycetales	Archaeorhizomycetaceae	Archaeorhizomyces
ASV10	G4B	G4	G4B	Germany	Sachsen	335	50°58'44.4"N	13°30'08.0"E	56.8807	2	18.732	5.50459	0	unknown	unknown	unknown	0.1	6	709	0	0	0	0	0	0	0	0	0	0	0	0	0	0	0	Fungi	Ascomycota	Archaeorhizomycetes	Archaeorhizomycetales	Archaeorhizomycetaceae	Archaeorhizomyces
ASV1001	P1C	P	P1C	Madeira	Madeira	1001	32°45'15"N	17°01'17"W	13.2269	6	48.0994	0	0	I	medium	fertile	38.45	19	924	5.36	42.2411	1.12872	422.411	11.2872	1.79123	37.424	235.822	9.87529	0.677699	98.7529	6.77699	70.5424	14.5718	0.116298	Fungi	Glomeromycota	Glomeromycetes	Diversisporales
ASV1001	G1C	G1	G1C	Germany	Braunlage	598	51°43'58.5"N	10°36'58.0"E	34.1772	1	35.3846	72.8507	0	unknown	unknown	unknown	0.1	8	831	0	43.9921	1.90326	439.921	19.0326	1.5251	23.1141	274.931	0	0	0	0	0	0	0	Fungi	Glomeromycota	Glomeromycetes	Diversisporales
ASV1001	G4A	G4	G4A	Germany	Sachsen	335	50°58'44.4"N	13°30'08.0"E	81.268	8	14.6789	0	0	unknown	unknown	unknown	0.1	6	709	0	43.6016	2.5147	436.016	25.147	2.75704	17.3387	147.185	0	0	0	0	0	0	0	Fungi	Glomeromycota	Glomeromycetes	Diversisporales
ASV1001	IR1C	IR	IR1C	Ireland	Munster	115	51°51'00"N	09°33'54"W	81.854	3	27.7193	6.1144	0	unknown	unknown	unknown	0.1	11	1204	4.63	0	0	0	0	0	0	0	0	0	0	0	0	0	0	Fungi	Glomeromycota	Glomeromycetes	Diversisporales
ASV1001	IT1B	IT	IT1B	Italy	Calabria	1279	38°31'17.3"N	16°20'29.0"E	0	7	96.5392	3.37933	3.46084	III	medium	sterile	26.1	13	937	0	0	0	0	0	0	0	0	0	0	0	0	0	0	0	Fungi	Glomeromycota	Glomeromycetes	Diversisporales
ASV1001	E3C	E3	E3C	Spain	Mariaqueira river	307	43°29'15.8"N	8°01'03.8"W	0	0	93.7651	2.0783	1.24666	X	strong	fertile	73.01	10	1699	0	41.9204	1.20473	419.204	12.0473	0.920399	34.7964	455.459	0	0	0	0	0	0	0	Fungi	Glomeromycota	Glomeromycetes	Diversisporales
ASV1001	G2D	G2	G2D	Germany	Braunlage	616	51°44'10.5"N	10°37'43.4"E	0	0	5.40915	62.5418	0	unknown	unknown	unknown	0.1	8	831	0	45.3241	2.20304	453.241	22.0304	2.7698	20.5735	151.624	0	0	0	0	0	0	0	Fungi	Glomeromycota	Glomeromycetes	Diversisporales
ASV1001	NW2C	NW2	NW2C	Norway	Runde Island	15	62°24'06"N	05°38'28"E	0	0	36.4486	72.9443	63.5514	II	medium	sterile	69.61	5	2652	5.06	40.8455	0.651552	408.455	6.51552	2.32385	62.6895	189.454	11.303	0.519793	408.455	6.51552	39.7002	62.6895	0.123458	Fungi	Glomeromycota	Glomeromycetes	Diversisporales
ASV1001	G2B	G2	G2B	Germany	Braunlage	616	51°44'10.5"N	10°37'43.4"E	16.2275	2	2.34114	10.3249	0	unknown	unknown	unknown	0.1	8	831	0	39.2333	1.60295	392.333	16.0295	0.876598	24.4757	481.971	0	0	0	0	0	0	0	Fungi	Glomeromycota	Glomeromycetes	Diversisporales
ASV1001	NW3B	NW3	NW3B	Norway	Møre og Romsdal	40	62°26'49"N	06°34'02"E	17.5439	3	53.1476	21.1494	0	II	strong	fertile	72.3	4	2976	5.68	41.2726	1.08704	412.726	10.8704	1.61343	37.968	260.396	6.15567	0.341696	412.726	10.8704	33.0224	37.968	0.339366	Fungi	Glomeromycota	Glomeromycetes	Diversisporales
ASV1001	US2C	US2	US2C	USA	Fall Creek	233	37°03'44.4"N	122°05'40.3"W	18.0072	25	0	0	0	I	medium	sterile	46.42	13	752	4.89	45.2214	3.75558	452.214	37.5558	4.57131	12.0411	98.9245	0	0	0	0	0	0	0	Fungi	Glomeromycota	Glomeromycetes	Diversisporales
ASV1001	US3E	US3	US3E	USA	Tomales Bay State Park	25	38°07'40.5"N	122°53'25.7"W	14.5499	15	77.2546	21.5531	5.61932	V	strong	fertile	45.89	15	471	5.6	45.7481	2.21183	457.481	22.1182	2.82013	20.6834	162.219	0	0	0	0	0	0	0	Fungi	Glomeromycota	Glomeromycetes	Diversisporales
ASV1001	E4C	E4	E4C	Spain	Ladra river	400	43°09'47.7"N	7°42'38.2"W	45.3618	14	36.9369	0	0	IV	medium	fertile	57.55	11	1394	0	42.6413	1.52058	426.413	15.2058	0.954513	28.0428	446.734	0	0	0	0	0	0	0	Fungi	Glomeromycota	Glomeromycetes	Diversisporales
ASV1001	12D	CH12	12D	Switzerland	Konolfingen	805	46°51'40.344"N	7°38'06.975"E	0	0	100	16.5273	0	I	weak	sterile	89.83	-5	2461	5.04	41.5835	1.28733	415.835	12.8733	0.662681	32.3021	612.395	0.525164	123.358	123.358	5.25164	11.4532	23.4894	0.896727	Fungi	Glomeromycota	Glomeromycetes	Diversisporales
ASV1001	P1E	P	P1E	Madeira	Madeira	1001	32°45'15"N	17°01'17"W	51.9006	20	86.7731	0	0	I	medium	sterile	31.58	19	924	5.47	43.2259	0.84936	432.259	8.4936	1.5866	50.8923	272.444	21.7055	1.23321	217.055	12.3321	59.2215	17.6009	0.304607	Fungi	Glomeromycota	Glomeromycetes	Diversisporales
ASV1001	E2C	E2	E2C	Spain	Cadarnoxo	239	42°42'24.8"N	8°54'01.9"W	33.3892	11	44.3116	6.10691	0	IX	weak	sterile	61.49	11	1361	0	43.4145	1.19327	434.145	11.9327	0.839904	36.3827	516.899	0	0	0	0	0	0	0	Fungi	Glomeromycota	Glomeromycetes	Diversisporales
ASV1001	US1A	US1	US1A	USA	Bacon Creek	1272	38°54'47.9"N	120°39'17.5"W	0	2	60.9126	0	0	VII	weak	sterile	54.75	8	1411	4.33	0	0	0	0	0	0	0	0	0	0	0	0	0	0	Fungi	Glomeromycota	Glomeromycetes	Diversisporales
ASV1001	E5D	E5	E5D	Spain	Ortigal river	1030	42°49'28.7"N	6°52'45.8"W	18.0907	14	74.005	43.0567	1.26826	IX	medium	fertile	78.67	12	577	0	41.8093	1.85762	418.093	18.5762	1.44247	22.5069	289.845	0	0	0	0	0	0	0	Fungi	Glomeromycota	Glomeromycetes	Diversisporales
ASV1001	IR1A	IR	IR1A	Ireland	Munster	115	51°51'00"N	09°33'54"W	71.4286	6	12.0316	1.75439	0	unknown	unknown	unknown	0.1	11	1204	5.25	0	0	0	0	0	0	0	0	0	0	0	0	0	0	Fungi	Glomeromycota	Glomeromycetes	Diversisporales
ASV1001	NW5A	NW5	NW5A	Norway	Lofoten	50	68°03'35.8"N	13°18'44.7"E	8.04215	7	63.4583	0	0	IV	medium	sterile	75.75	4	2537	4.57	44.2543	1.23818	442.543	12.3818	1.38713	35.7414	317.249	44.0508	1.24627	442.543	12.3818	35.5435	35.7414	1.02774	Fungi	Glomeromycota	Glomeromycetes	Diversisporales
ASV1001	E2A	E2	E2A	Spain	Cadarnoxo	239	42°42'25.5"N	8°54'02.3"W	78.9174	7	14.9757	0	0	IX	medium	sterile	30.32	11	1361	0	40.0207	0.981077	400.207	9.81077	0.443122	40.7926	903.152	0	0	0	0	0	0	0	Fungi	Glomeromycota	Glomeromycetes	Diversisporales
ASV1001	3B	CH3	3B	Switzerland	Bellinzona	336	46°12'35.579"N	9°01'20.130"E	54.1114	6	36.9363	8.95225	0	III	medium	sterile	80.24	12	1863	5.28	42.3556	1.6781	423.556	16.7811	0.978372	25.2401	409.642	0.820741	140.48	140.48	8.20741	19.2624	17.1163	0.607192	Fungi	Glomeromycota	Glomeromycetes	Diversisporales
ASV1001	GR1A	GR	GR1A	Greece	Pilion	929	39°24'03.7"N	23°04'55.0"E	0	0	82.2335	6.70698	0	III	weak	sterile	31.99	16	569	4.53	38.0732	1.06723	380.732	10.6723	1.70717	35.6748	223.019	6.76758	0.289578	380.732	10.6723	34.3113	35.6748	0.163699	Fungi	Glomeromycota	Glomeromycetes	Diversisporales
ASV1001	US3D	US3	US3D	USA	Tomales Bay State Park	25	38°07'39.7"N	122°53'25.8"W	34.2525	13	38.575	8.19557	0	V	medium	sterile	27.49	15	471	4.77	45.7303	3.55545	457.303	35.5545	4.87405	12.862	93.8241	0	0	0	0	0	0	0	Fungi	Glomeromycota	Glomeromycetes	Diversisporales
ASV1001	NW5C	NW5	NW5C	Norway	Lofoten	50	68°03'35.3"N	13°18'43.9"E	3.58209	2	84.4776	11.9403	0	IV	medium	sterile	55.75	4	2537	4.35	43.6956	0.939009	436.956	9.39009	1.76504	46.5337	250.727	44.9336	1.33473	436.956	9.39009	31.3647	46.5337	1.1688	Fungi	Glomeromycota	Glomeromycetes	Diversisporales
ASV1001	E6B	E6	E6B	Spain	San Benito river	1455	41°12'58.9"N	3°27'38.9"W	8.61196	10	74.9106	23.879	0	IV	strong	sterile	62.8	12	538	0	38.7416	1.35665	387.416	13.5665	1.1062	28.5568	350.222	0	0	0	0	0	0	0	Fungi	Glomeromycota	Glomeromycetes	Diversisporales
ASV1001	E5A	E5	E5A	Spain	Ortigal river	1030	42°49'29.4"N	6°52'46.3"W	53.1805	15	43.0241	3.79535	0	IX	medium	fertile	78.73	12	577	0	41.7534	1.56132	417.534	15.6132	1.6932	26.7424	246.595	0	0	0	0	0	0	0	Fungi	Glomeromycota	Glomeromycetes	Diversisporales
ASV1001	NW4B	NW4	NW4B	Norway	Tromso	94	69°50'17.4"N	18°50'55.3"E	2.19956	4	84.955	8.76987	0	II	strong	fertile	100	-1	2008	4.44	40.7492	1.35111	407.492	13.5111	0.719644	30.1597	597.176	32.5556	1.37129	407.492	13.5111	16.2014	30.1597	0.984109	Fungi	Glomeromycota	Glomeromycetes	Diversisporales
ASV1001	E5C	E5	E5C	Spain	Ortigal river	1030	42°49'28.7"N	6°52'45.6"W	2.11912	8	53.5559	7.90426	0	IX	medium	fertile	74.33	12	577	0	41.5934	1.67925	415.934	16.7925	1.17953	24.769	352.627	0	0	0	0	0	0	0	Fungi	Glomeromycota	Glomeromycetes	Diversisporales
ASV1001	P1A	P	P1A	Madeira	Madeira	1001	32°45'15"N	17°01'17"W	63.8359	12	36.1641	0	0	I	weak	sterile	80.33	19	924	5.68	44.0996	1.3943	440.996	13.943	1.56958	31.6285	280.964	9.30377	0.697247	93.0377	6.97247	57.2782	13.3436	0.134897	Fungi	Glomeromycota	Glomeromycetes	Diversisporales
ASV1001	12A	CH12	12A	Switzerland	Konolfingen	805	46°51'39.424"N	7°38'07.519"E	0	0	31.7337	0	0	I	medium	sterile	84.81	-5	2461	4.69	0	0	0	0	0	0	0	0.184911	36.6246	36.6246	1.84911	5.8343	19.8066	0.522643	Fungi	Glomeromycota	Glomeromycetes	Diversisporales
ASV1001	NW2A	NW2	NW2A	Norway	Runde Island	15	62°24'06"N	05°38'28"E	67.1937	4	27.0557	0	0	II	strong	sterile	56.88	5	2652	5.14	44.1445	2.15773	441.445	21.5773	1.15973	20.4587	346.094	6.06996	0.320299	441.445	21.5773	27.481	20.4587	0.146329	Fungi	Glomeromycota	Glomeromycetes	Diversisporales
ASV1001	G5A	G5	G5A	Germany	Bohn	126	50°44'29.9"N	07°10'23.08"E	0	7	70.9424	2.82367	0	unknown	unknown	unknown	0.1	9	799	0	0	0	0	0	0	0	0	0	0	0	0	0	0	0	Fungi	Glomeromycota	Glomeromycetes	Diversisporales
ASV1001	NW3A	NW3	NW3A	Norway	Møre og Romsdal	40	62°26'49"N	06°34'02"E	46.0638	19	42.9119	0	0	II	medium	fertile	74.92	4	2976	5.51	42.0132	1.68101	420.132	16.8101	0.610836	24.9928	668.681	13.4866	0.695976	420.132	16.8101	36.8452	24.9928	0.254895	Fungi	Glomeromycota	Glomeromycetes	Diversisporales
ASV1001	NW1B	NW1	NW1B	Norway	Akershus	545	60°11'04"N	10°51'22"E	0	0	86.981	2.05259	0	I	weak	sterile	70.71	5	870	3.98	41.9087	1.54258	419.087	15.4258	0.933959	27.1679	445.906	27.0555	1.16305	419.087	15.4258	28.3133	27.1679	1.01083	Fungi	Glomeromycota	Glomeromycetes	Diversisporales
ASV1001	GE1C	GE	GE1C	Georgia	Batumi Botanikal	66	41°41'56.2"N	41°43'09.3"E	0	0	28.97	67.1096	2.27798	IV	medium	fertile	0.1	10	2560	0	0	0	0	0	0	0	0	0	0	0	0	0	0	0	Fungi	Glomeromycota	Glomeromycetes	Diversisporales
ASV1001	IT1A	IT	IT1A	Italy	Calabria	1279	38°31'17.4"N	16°20'29.7"E	0	0	78.6411	0	0	III	weak	sterile	31.08	13	937	0	0	0	0	0	0	0	0	0	0	0	0	0	0	0	Fungi	Glomeromycota	Glomeromycetes	Diversisporales
ASV1001	G1B	G1	G1B	Germany	Braunlage	598	51°43'58.5"N	10°36'58.0"E	0	0	32.2785	64.6154	0	unknown	unknown	unknown	0.1	8	831	0	42.656	1.88162	426.56	18.8162	1.22041	22.6698	325.03	0	0	0	0	0	0	0	Fungi	Glomeromycota	Glomeromycetes	Diversisporales
ASV1001	NW1A	NW1	NW1A	Norway	Akershus	545	60°11'04"N	10°51'22"E	0	6	72.4138	0	0	I	weak	sterile	68.64	5	870	4.05	41.6458	1.10972	416.458	11.0972	1.42646	37.5282	314.734	34.5407	1.35137	416.458	11.0972	29.3713	37.5282	0.434128	Fungi	Glomeromycota	Glomeromycetes	Diversisporales
ASV1001	FR1A	FR	FR1A	France	Corsica	259	42°28'56.6"N	9°09'06.7"E	6.07577	3	88.1344	1.22873	0	II	weak	sterile	27.17	10	1441	4.53	40.7706	1.24047	407.706	12.4047	0.718223	32.867	247.331	4.40749	0.311736	407.706	12.4047	9.64801	32.867	0.577416	Fungi	Glomeromycota	Glomeromycetes	Diversisporales
ASV1001	NW4C	NW4	NW4C	Norway	Tromso	94	69°50'17.4"N	18°50'55.6"E	13.6937	2	90.0056	57.0886	1.35135	II	strong	fertile	100	-1	2008	4.41	44.0066	1.11175	440.066	11.1175	1.49948	39.5832	271.756	43.8993	1.34811	440.066	11.1175	30.0487	39.5832	0.901539	Fungi	Glomeromycota	Glomeromycetes	Diversisporales
ASV1001	E4D	E4	E4D	Spain	Ladra river	400	43°09'48.8"N	7°42'37.9"W	14.3449	17	85.6551	3.63636	0	IV	weak	fertile	75.95	11	1394	0	42.0001	1.45473	420.001	14.5473	1.44171	28.8714	291.321	0	0	0	0	0	0	0	Fungi	Glomeromycota	Glomeromycetes	Diversisporales
ASV1001	NW4A	NW4	NW4A	Norway	Tromso	94	69°50'17.5"N	18°50'55.3"E	1.22457	23	40.7119	0	0	II	strong	fertile	100	-1	2008	4.25	42.9754	0.952443	429.754	9.52443	0.963067	45.1213	446.734	19.1683	0.750323	429.754	9.52443	26.1975	45.1213	1.31354	Fungi	Glomeromycota	Glomeromycetes	Diversisporales
ASV1001	GR1D	GR	GR1D	Greece	Pilion	929	39°24'03.8"N	23°04'55.5"E	0	0	93.293	17.7665	0	III	strong	fertile	21.42	16	569	4.68	0	0	0	0	0	0	0	0	0	0	0	0	0	0	Fungi	Glomeromycota	Glomeromycetes	Diversisporales
ASV1001	12B	CH12	12B	Switzerland	Konolfingen	805	46°51'38.994"N	7°38'07.126"E	0	0	45.8682	16.0061	0	I	strong	fertile	80.16	-5	2461	4.39	39.1829	1.18499	391.829	11.8499	0.688091	33.0661	576.284	0.500641	110.469	110.469	5.00641	10.7427	22.0655	0.856141	Fungi	Glomeromycota	Glomeromycetes	Diversisporales
ASV1001	FR1E	FR	FR1E	France	Corsica	259	42°28'55.9"N	9°09'02.6"E	7.84499	3	90.9263	4.5747	1.21515	II	medium	fertile	27.27	10	1441	5.25	43.9166	1.94343	439.166	19.4343	1.95221	22.5975	224.959	1.97595	0.153935	439.166	19.4343	7.12214	22.5975	0.228643	Fungi	Glomeromycota	Glomeromycetes	Diversisporales
ASV1001	IR1B	IR	IR1B	Ireland	Munster	115	51°51'00"N	09°33'54"W	70.5263	8	26.7081	1.86335	0	unknown	unknown	unknown	0.1	11	1204	0	0	0	0	0	0	0	0	0	0	0	0	0	0	0	Fungi	Glomeromycota	Glomeromycetes	Diversisporales
ASV1001	E3D	E3	E3D	Spain	Mariaqueira river	307	43°29'16.3"N	8°01'03.9"W	0	6	98.5357	66.1769	4.1566	X	medium	sterile	61.17	10	1699	0	41.9253	1.33399	419.253	13.3399	1.03768	31.4285	404.031	0	0	0	0	0	0	0	Fungi	Glomeromycota	Glomeromycetes	Diversisporales
ASV1001	NW1C	NW1	NW1C	Norway	Akershus	545	60°11'04"N	10°51'22"E	13.019	3	92.0271	27.5862	4.6989	I	strong	fertile	65.85	5	870	3.71	40.1376	0.870245	401.376	8.70245	0.955297	46.1222	438.698	4.8525	0.287479	401.376	8.70245	28.7514	46.1222	0.763424	Fungi	Glomeromycota	Glomeromycetes	Diversisporales
ASV1001	GE1E	GE	GE1E	Georgia	Batumi Botanikal	66	41°41'56.3"N	41°43'09.7"E	0	0	57.0806	90.6921	2.83224	IV	strong	fertile	0.1	10	2560	0	40.4797	1.66094	404.797	16.6094	1.69533	24.3716	238.772	1.53304	0.119392	404.797	16.6094	25.3737	24.3716	0.0496252	Fungi	Glomeromycota	Glomeromycetes	Diversisporales
ASV1001	US2A	US2	US2A	USA	Fall Creek	233	37°03'44.2"N	122°05'40.5"W	6.0938	16	80.795	0	0	I	weak	sterile	36.42	13	752	3.99	45.0196	4.71712	450.197	47.1712	6.16139	9.54389	73.0673	0	0	0	0	0	0	0	Fungi	Glomeromycota	Glomeromycetes	Diversisporales
ASV1001	9D	CH9	9D	Switzerland	Vorderthal	1250	47°08'09.301"N	8°52'04.248"E	12.0181	10	94.9737	0	0	III	medium	fertile	71.67	7	1637	4.02	44.1691	1.93767	441.691	19.3767	1.39542	22.795	309.346	2.17554	336.374	336.374	21.7554	25.0698	15.4616	1.1171	Fungi	Glomeromycota	Glomeromycetes	Diversisporales
ASV1001	G5B	G5	G5B	Germany	Bohn	126	50°44'29.9"N	07°10'23.08"E	1.96335	1	93.6594	6.34058	0	unknown	unknown	unknown	0.1	9	799	0	0	0	0	0	0	0	0	0	0	0	0	0	0	0	Fungi	Glomeromycota	Glomeromycetes	Diversisporales
ASV1001	3C	CH3	3C	Switzerland	Bellinzona	336	46°12'36.469"N	9°01'20.156"E	0	10	57.008	42.992	0	III	medium	fertile	84.93	12	1863	5.39	44.2648	1.7459	442.648	17.459	1.24635	25.3536	344.653	0.420385	70.5779	70.5779	4.20385	11.278	16.7889	0.521021	Fungi	Glomeromycota	Glomeromycetes	Diversisporales
ASV1001	G4C	G4	G4C	Germany	Sachsen	335	50°58'44.4"N	13°30'08.0"E	0	0	93.5961	6.40394	22.9358	unknown	unknown	unknown	0.1	6	709	0	44.144	2.05376	441.44	20.5376	2.13579	21.4943	185.503	0	0	0	0	0	0	0	Fungi	Glomeromycota	Glomeromycetes	Diversisporales
ASV1001	G5C	G5	G5C	Germany	Bohn	126	50°44'29.9"N	07°10'23.08"E	0	0	97.1763	27.0942	0	unknown	unknown	unknown	0.1	9	799	0	0	0	0	0	0	0	0	0	0	0	0	0	0	0	Fungi	Glomeromycota	Glomeromycetes	Diversisporales
ASV1001	E3A	E3	E3A	Spain	Mariaqueira river	307	43°29'15.7"N	8°01'02.5"W	0	4	32.5764	1.46432	0	X	medium	fertile	73	10	1699	0	42.9838	1.98239	429.838	19.8239	1.12185	21.6828	383.15	0	0	0	0	0	0	0	Fungi	Glomeromycota	Glomeromycetes	Diversisporales
ASV1001	US3A	US3	US3A	USA	Tomales Bay State Park	25	38°07'38.6"N	122°53'26.3"W	63.1633	12	31.5873	5.2494	0	V	strong	fertile	22.66	15	471	4.86	42.7671	1.64057	427.671	16.4057	1.79078	26.0685	238.818	0	0	0	0	0	0	0	Fungi	Glomeromycota	Glomeromycetes	Diversisporales
ASV1001	NW3C	NW3	NW3C	Norway	Møre og Romsdal	40	62°26'49"N	06°34'02"E	35.9387	5	53.9362	29.3086	0	II	strong	fertile	67.85	4	2976	5.26	43.0235	1.24351	430.235	12.4352	1.12393	34.5983	367.216	41.3444	1.51406	430.235	12.4352	16.8201	34.5983	0.303556	Fungi	Glomeromycota	Glomeromycetes	Diversisporales
ASV1001	NW2B	NW2	NW2B	Norway	Runde Island	15	62°24'06"N	05°38'28"E	0	0	28.4585	4.34783	0	II	medium	sterile	67.62	5	2652	5	44.0262	1.78403	440.262	17.8403	3.07466	24.6779	143.575	5.91	0.404495	440.262	17.8403	26.5975	24.6779	0.189573	Fungi	Glomeromycota	Glomeromycetes	Diversisporales
ASV1001	E6A	E6	E6A	Spain	San Benito river	1455	41°12'59.3"N	3°27'38.6"W	11.8408	13	19.1073	10.3341	0	IV	strong	fertile	63.09	12	538	0	40.1098	1.6755	401.098	16.755	1.62074	23.939	247.479	0	0	0	0	0	0	0	Fungi	Glomeromycota	Glomeromycetes	Diversisporales
ASV1001	G3A	G3	G3A	Germany	Neuwulmstorf	122	53°25'37.3"N	09°51'25.3"E	11.8329	1	0	46.3415	0	unknown	unknown	unknown	0.1	9	775	0	0	0	0	0	0	0	0	0	0	0	0	0	0	0	Fungi	Glomeromycota	Glomeromycetes	Diversisporales
ASV1001	US2B	US2	US2B	USA	Fall Creek	233	37°03'44.2"N	122°05'40.3"W	0	0	93.9062	0	1.19773	I	weak	sterile	18.48	13	752	4.49	41.7527	1.72129	417.527	17.2129	2.78204	24.2567	150.079	0	0	0	0	0	0	0	Fungi	Glomeromycota	Glomeromycetes	Diversisporales
ASV1001	9A	CH9	9A	Switzerland	Vorderthal	1250	47°08'11.121"N	8°51'59.076"E	5.02632	5	9.29003	0	0	III	strong	sterile	66.46	7	1637	3.97	43.9089	1.65502	439.089	16.5502	1.22895	26.5306	343.247	0.780146	130.665	130.665	7.80146	16.5759	16.7487	0.656298	Fungi	Glomeromycota	Glomeromycetes	Diversisporales
ASV1001	3E	CH3	3E	Switzerland	Bellinzona	336	46°12'36.155"N	9°01'19.680"E	0	0				III	strong	sterile	81.5	12	1863	5.37	43.911	1.59298	439.11	15.9298	1.00656	27.5653	421.196	0.484576	80.0118	80.0118	4.84576	13.5103	16.5117	0.493073	Fungi	Glomeromycota	Glomeromycetes	Diversisporales
ASV1001	E6E	E6	E6E	Spain	San Benito river	1455	41°12'58.4"N	3°27'37.3"W	0	0	77.8251	72.2808	1.21045	IV	strong	fertile	59.52	12	538	0	39.2642	1.61807	392.642	16.1807	1.3163	24.266	298.292	0	0	0	0	0	0	0	Fungi	Glomeromycota	Glomeromycetes	Diversisporales
ASV1001	US1C	US1	US1C	USA	Bacon Creek	1272	38°54'48.2"N	120°39'15.6"W	1.62126	11	62.8571	3.61253	0	VII	medium	sterile	32.55	8	1411	4.2	0	0	0	0	0	0	0	0	0	0	0	0	0	0	Fungi	Glomeromycota	Glomeromycetes	Diversisporales
ASV1001	G3B	G3	G3B	Germany	Neuwulmstorf	122	53°25'37.3"N	09°51'25.3"E	0	0	31.7865	51.5081	0	unknown	unknown	unknown	0.1	9	775	0	0	0	0	0	0	0	0	0	0	0	0	0	0	0	Fungi	Glomeromycota	Glomeromycetes	Diversisporales
ASV1001	G4B	G4	G4B	Germany	Sachsen	335	50°58'44.4"N	13°30'08.0"E	56.8807	2	18.732	5.50459	0	unknown	unknown	unknown	0.1	6	709	0	0	0	0	0	0	0	0	0	0	0	0	0	0	0	Fungi	Glomeromycota	Glomeromycetes	Diversisporales
ASV1001	E2D	E2	E2D	Spain	Cadarnoxo	239	42°42'24.4"N	8°54'01.5"W	55.6884	28	59.4008	7.20993	0	IX	weak	sterile	70.15	11	1361	0	44.3685	1.35994	443.685	13.5994	1.13187	32.6253	391.991	0	0	0	0	0	0	0	Fungi	Glomeromycota	Glomeromycetes	Diversisporales
ASV1001	E4E	E4	E4E	Spain	Ladra river	400	43°09'48.7"N	7°42'37.9"W	0	0	96.3636	17.7012	0	IV	medium	sterile	77.3	11	1394	0	41.1868	1.52877	411.868	15.2877	0.730789	26.9411	563.594	0	0	0	0	0	0	0	Fungi	Glomeromycota	Glomeromycetes	Diversisporales
ASV1001	NW5E	NW5	NW5E	Norway	Lofoten	50	68°03'35.2"N	13°18'42.9"E	2.98126	1	91.9578	33.5605	0	IV	strong	fertile	79.56	4	2537	4.52	44.0996	1.3943	440.996	13.943	1.812	31.6285	241.146	9.30377	0.697247	440.996	13.943	35.1619	31.6285	1.0632	Fungi	Glomeromycota	Glomeromycetes	Diversisporales
ASV1001	G1A	G1	G1A	Germany	Braunlage	598	51°43'58.5"N	10°36'58.0"E	0	0	27.1493	33.5443	0	unknown	unknown	unknown	0.1	8	831	0	42.6682	1.96198	426.682	19.6198	1.44653	21.7475	287.865	0	0	0	0	0	0	0	Fungi	Glomeromycota	Glomeromycetes	Diversisporales
ASV1001	G2E	G2	G2E	Germany	Braunlage	616	51°44'10.5"N	10°37'43.4"E	35.1171	3	89.6751	78.3634	0	unknown	unknown	unknown	0.1	8	831	0	43.0714	1.53434	430.714	15.3434	1.49049	28.0716	279.155	0	0	0	0	0	0	0	Fungi	Glomeromycota	Glomeromycetes	Diversisporales
ASV1001	IT1C	IT	IT1C	Italy	Calabria	1279	38°31'16.7"N	16°20'29.5"E	0	0	96.6207	3.87899	17.4799	III	medium	sterile	31.2	13	937	0	44.8955	1.47527	448.955	14.7527	0.000951683	30.4321	471748	15.9825	0.715733	448.955	14.7527	0.948171	30.4321	473496	Fungi	Glomeromycota	Glomeromycetes	Diversisporales
ASV1001	US1E	US1	US1E	USA	Bacon Creek	1272	38°54'49.7"N	120°39'15.3"W	35.4748	10	98.3787	37.1429	0	VII	strong	sterile	46.29	8	1411	4.41	0	0	0	0	0	0	0	0	0	0	0	0	0	0	Fungi	Glomeromycota	Glomeromycetes	Diversisporales
ASV1001	9B	CH9	9B	Switzerland	Vorderthal	1250	47°08'10.890"N	8°51'58.120"E	90.71	11	87.9819	0	0	III	weak	sterile	67.43	7	1637	4.56	43.8277	2.09213	438.277	20.9213	2.0199	20.9488	208.874	2.2757	463.275	463.275	22.757	26.299	20.3575	1.46663	Fungi	Glomeromycota	Glomeromycetes	Diversisporales
ASV1001	G3C	G3	G3C	Germany	Neuwulmstorf	122	53°25'37.3"N	09°51'25.3"E	0	0	53.6585	100	4.87239	unknown	unknown	unknown	0.1	9	775	0	0	0	0	0	0	0	0	0	0	0	0	0	0	0	Fungi	Glomeromycota	Glomeromycetes	Diversisporales
ASV1001	GE1A	GE	GE1A	Georgia	Batumi Botanikal	66	41°41'56.0"N	41°43'07.6"E	1.64246	6	9.30788	40.0871	0	IV	weak	sterile	0.1	10	2560	0	0	0	0	0	0	0	0	0	0	0	0	0	0	0	Fungi	Glomeromycota	Glomeromycetes	Diversisporales
ASV1002	NW2C	NW2	NW2C	Norway	Runde Island	15	62°24'06"N	05°38'28"E	0	0	36.4486	72.9443	63.5514	II	medium	sterile	69.61	5	2652	5.06	40.8455	0.651552	408.455	6.51552	2.32385	62.6895	189.454	11.303	0.519793	408.455	6.51552	39.7002	62.6895	0.123458	Fungi	Glomeromycota	Glomeromycetes	Glomerales	Glomeraceae
ASV1002	US3E	US3	US3E	USA	Tomales Bay State Park	25	38°07'40.5"N	122°53'25.7"W	14.5499	15	77.2546	21.5531	5.61932	V	strong	fertile	45.89	15	471	5.6	45.7481	2.21183	457.481	22.1182	2.82013	20.6834	162.219	0	0	0	0	0	0	0	Fungi	Glomeromycota	Glomeromycetes	Glomerales	Glomeraceae
ASV1002	E2A	E2	E2A	Spain	Cadarnoxo	239	42°42'25.5"N	8°54'02.3"W	78.9174	7	14.9757	0	0	IX	medium	sterile	30.32	11	1361	0	40.0207	0.981077	400.207	9.81077	0.443122	40.7926	903.152	0	0	0	0	0	0	0	Fungi	Glomeromycota	Glomeromycetes	Glomerales	Glomeraceae
ASV1002	G2D	G2	G2D	Germany	Braunlage	616	51°44'10.5"N	10°37'43.4"E	0	0	5.40915	62.5418	0	unknown	unknown	unknown	0.1	8	831	0	45.3241	2.20304	453.241	22.0304	2.7698	20.5735	151.624	0	0	0	0	0	0	0	Fungi	Glomeromycota	Glomeromycetes	Glomerales	Glomeraceae
ASV1002	NW5C	NW5	NW5C	Norway	Lofoten	50	68°03'35.3"N	13°18'43.9"E	3.58209	2	84.4776	11.9403	0	IV	medium	sterile	55.75	4	2537	4.35	43.6956	0.939009	436.956	9.39009	1.76504	46.5337	250.727	44.9336	1.33473	436.956	9.39009	31.3647	46.5337	1.1688	Fungi	Glomeromycota	Glomeromycetes	Glomerales	Glomeraceae
ASV1002	G2B	G2	G2B	Germany	Braunlage	616	51°44'10.5"N	10°37'43.4"E	16.2275	2	2.34114	10.3249	0	unknown	unknown	unknown	0.1	8	831	0	39.2333	1.60295	392.333	16.0295	0.876598	24.4757	481.971	0	0	0	0	0	0	0	Fungi	Glomeromycota	Glomeromycetes	Glomerales	Glomeraceae
ASV1002	12D	CH12	12D	Switzerland	Konolfingen	805	46°51'40.344"N	7°38'06.975"E	0	0	100	16.5273	0	I	weak	sterile	89.83	-5	2461	5.04	41.5835	1.28733	415.835	12.8733	0.662681	32.3021	612.395	0.525164	123.358	123.358	5.25164	11.4532	23.4894	0.896727	Fungi	Glomeromycota	Glomeromycetes	Glomerales	Glomeraceae
ASV1002	P1C	P	P1C	Madeira	Madeira	1001	32°45'15"N	17°01'17"W	13.2269	6	48.0994	0	0	I	medium	fertile	38.45	19	924	5.36	42.2411	1.12872	422.411	11.2872	1.79123	37.424	235.822	9.87529	0.677699	98.7529	6.77699	70.5424	14.5718	0.116298	Fungi	Glomeromycota	Glomeromycetes	Glomerales	Glomeraceae
ASV1002	3B	CH3	3B	Switzerland	Bellinzona	336	46°12'35.579"N	9°01'20.130"E	54.1114	6	36.9363	8.95225	0	III	medium	sterile	80.24	12	1863	5.28	42.3556	1.6781	423.556	16.7811	0.978372	25.2401	409.642	0.820741	140.48	140.48	8.20741	19.2624	17.1163	0.607192	Fungi	Glomeromycota	Glomeromycetes	Glomerales	Glomeraceae
ASV1002	NW4B	NW4	NW4B	Norway	Tromso	94	69°50'17.4"N	18°50'55.3"E	2.19956	4	84.955	8.76987	0	II	strong	fertile	100	-1	2008	4.44	40.7492	1.35111	407.492	13.5111	0.719644	30.1597	597.176	32.5556	1.37129	407.492	13.5111	16.2014	30.1597	0.984109	Fungi	Glomeromycota	Glomeromycetes	Glomerales	Glomeraceae
ASV1002	NW3B	NW3	NW3B	Norway	Møre og Romsdal	40	62°26'49"N	06°34'02"E	17.5439	3	53.1476	21.1494	0	II	strong	fertile	72.3	4	2976	5.68	41.2726	1.08704	412.726	10.8704	1.61343	37.968	260.396	6.15567	0.341696	412.726	10.8704	33.0224	37.968	0.339366	Fungi	Glomeromycota	Glomeromycetes	Glomerales	Glomeraceae
ASV1002	FR1A	FR	FR1A	France	Corsica	259	42°28'56.6"N	9°09'06.7"E	6.07577	3	88.1344	1.22873	0	II	weak	sterile	27.17	10	1441	4.53	40.7706	1.24047	407.706	12.4047	0.718223	32.867	247.331	4.40749	0.311736	407.706	12.4047	9.64801	32.867	0.577416	Fungi	Glomeromycota	Glomeromycetes	Glomerales	Glomeraceae
ASV1002	3E	CH3	3E	Switzerland	Bellinzona	336	46°12'36.155"N	9°01'19.680"E	0	0				III	strong	sterile	81.5	12	1863	5.37	43.911	1.59298	439.11	15.9298	1.00656	27.5653	421.196	0.484576	80.0118	80.0118	4.84576	13.5103	16.5117	0.493073	Fungi	Glomeromycota	Glomeromycetes	Glomerales	Glomeraceae
ASV1002	G4A	G4	G4A	Germany	Sachsen	335	50°58'44.4"N	13°30'08.0"E	81.268	8	14.6789	0	0	unknown	unknown	unknown	0.1	6	709	0	43.6016	2.5147	436.016	25.147	2.75704	17.3387	147.185	0	0	0	0	0	0	0	Fungi	Glomeromycota	Glomeromycetes	Glomerales	Glomeraceae
ASV1002	NW3A	NW3	NW3A	Norway	Møre og Romsdal	40	62°26'49"N	06°34'02"E	46.0638	19	42.9119	0	0	II	medium	fertile	74.92	4	2976	5.51	42.0132	1.68101	420.132	16.8101	0.610836	24.9928	668.681	13.4866	0.695976	420.132	16.8101	36.8452	24.9928	0.254895	Fungi	Glomeromycota	Glomeromycetes	Glomerales	Glomeraceae
ASV1002	IT1A	IT	IT1A	Italy	Calabria	1279	38°31'17.4"N	16°20'29.7"E	0	0	78.6411	0	0	III	weak	sterile	31.08	13	937	0	0	0	0	0	0	0	0	0	0	0	0	0	0	0	Fungi	Glomeromycota	Glomeromycetes	Glomerales	Glomeraceae
ASV1002	E3C	E3	E3C	Spain	Mariaqueira river	307	43°29'15.8"N	8°01'03.8"W	0	0	93.7651	2.0783	1.24666	X	strong	fertile	73.01	10	1699	0	41.9204	1.20473	419.204	12.0473	0.920399	34.7964	455.459	0	0	0	0	0	0	0	Fungi	Glomeromycota	Glomeromycetes	Glomerales	Glomeraceae
ASV1002	P1A	P	P1A	Madeira	Madeira	1001	32°45'15"N	17°01'17"W	63.8359	12	36.1641	0	0	I	weak	sterile	80.33	19	924	5.68	44.0996	1.3943	440.996	13.943	1.56958	31.6285	280.964	9.30377	0.697247	93.0377	6.97247	57.2782	13.3436	0.134897	Fungi	Glomeromycota	Glomeromycetes	Glomerales	Glomeraceae
ASV1002	NW3C	NW3	NW3C	Norway	Møre og Romsdal	40	62°26'49"N	06°34'02"E	35.9387	5	53.9362	29.3086	0	II	strong	fertile	67.85	4	2976	5.26	43.0235	1.24351	430.235	12.4352	1.12393	34.5983	367.216	41.3444	1.51406	430.235	12.4352	16.8201	34.5983	0.303556	Fungi	Glomeromycota	Glomeromycetes	Glomerales	Glomeraceae
ASV1002	IR1B	IR	IR1B	Ireland	Munster	115	51°51'00"N	09°33'54"W	70.5263	8	26.7081	1.86335	0	unknown	unknown	unknown	0.1	11	1204	0	0	0	0	0	0	0	0	0	0	0	0	0	0	0	Fungi	Glomeromycota	Glomeromycetes	Glomerales	Glomeraceae
ASV1002	US2C	US2	US2C	USA	Fall Creek	233	37°03'44.4"N	122°05'40.3"W	18.0072	25	0	0	0	I	medium	sterile	46.42	13	752	4.89	45.2214	3.75558	452.214	37.5558	4.57131	12.0411	98.9245	0	0	0	0	0	0	0	Fungi	Glomeromycota	Glomeromycetes	Glomerales	Glomeraceae
ASV1002	NW1B	NW1	NW1B	Norway	Akershus	545	60°11'04"N	10°51'22"E	0	0	86.981	2.05259	0	I	weak	sterile	70.71	5	870	3.98	41.9087	1.54258	419.087	15.4258	0.933959	27.1679	445.906	27.0555	1.16305	419.087	15.4258	28.3133	27.1679	1.01083	Fungi	Glomeromycota	Glomeromycetes	Glomerales	Glomeraceae
ASV1002	E3D	E3	E3D	Spain	Mariaqueira river	307	43°29'16.3"N	8°01'03.9"W	0	6	98.5357	66.1769	4.1566	X	medium	sterile	61.17	10	1699	0	41.9253	1.33399	419.253	13.3399	1.03768	31.4285	404.031	0	0	0	0	0	0	0	Fungi	Glomeromycota	Glomeromycetes	Glomerales	Glomeraceae
ASV1002	US1A	US1	US1A	USA	Bacon Creek	1272	38°54'47.9"N	120°39'17.5"W	0	2	60.9126	0	0	VII	weak	sterile	54.75	8	1411	4.33	0	0	0	0	0	0	0	0	0	0	0	0	0	0	Fungi	Glomeromycota	Glomeromycetes	Glomerales	Glomeraceae
ASV1002	FR1E	FR	FR1E	France	Corsica	259	42°28'55.9"N	9°09'02.6"E	7.84499	3	90.9263	4.5747	1.21515	II	medium	fertile	27.27	10	1441	5.25	43.9166	1.94343	439.166	19.4343	1.95221	22.5975	224.959	1.97595	0.153935	439.166	19.4343	7.12214	22.5975	0.228643	Fungi	Glomeromycota	Glomeromycetes	Glomerales	Glomeraceae
ASV1002	G3A	G3	G3A	Germany	Neuwulmstorf	122	53°25'37.3"N	09°51'25.3"E	11.8329	1	0	46.3415	0	unknown	unknown	unknown	0.1	9	775	0	0	0	0	0	0	0	0	0	0	0	0	0	0	0	Fungi	Glomeromycota	Glomeromycetes	Glomerales	Glomeraceae
ASV1002	G1C	G1	G1C	Germany	Braunlage	598	51°43'58.5"N	10°36'58.0"E	34.1772	1	35.3846	72.8507	0	unknown	unknown	unknown	0.1	8	831	0	43.9921	1.90326	439.921	19.0326	1.5251	23.1141	274.931	0	0	0	0	0	0	0	Fungi	Glomeromycota	Glomeromycetes	Glomerales	Glomeraceae
ASV1002	3C	CH3	3C	Switzerland	Bellinzona	336	46°12'36.469"N	9°01'20.156"E	0	10	57.008	42.992	0	III	medium	fertile	84.93	12	1863	5.39	44.2648	1.7459	442.648	17.459	1.24635	25.3536	344.653	0.420385	70.5779	70.5779	4.20385	11.278	16.7889	0.521021	Fungi	Glomeromycota	Glomeromycetes	Glomerales	Glomeraceae
ASV1002	GR1A	GR	GR1A	Greece	Pilion	929	39°24'03.7"N	23°04'55.0"E	0	0	82.2335	6.70698	0	III	weak	sterile	31.99	16	569	4.53	38.0732	1.06723	380.732	10.6723	1.70717	35.6748	223.019	6.76758	0.289578	380.732	10.6723	34.3113	35.6748	0.163699	Fungi	Glomeromycota	Glomeromycetes	Glomerales	Glomeraceae
ASV1002	P1E	P	P1E	Madeira	Madeira	1001	32°45'15"N	17°01'17"W	51.9006	20	86.7731	0	0	I	medium	sterile	31.58	19	924	5.47	43.2259	0.84936	432.259	8.4936	1.5866	50.8923	272.444	21.7055	1.23321	217.055	12.3321	59.2215	17.6009	0.304607	Fungi	Glomeromycota	Glomeromycetes	Glomerales	Glomeraceae
ASV1002	NW5E	NW5	NW5E	Norway	Lofoten	50	68°03'35.2"N	13°18'42.9"E	2.98126	1	91.9578	33.5605	0	IV	strong	fertile	79.56	4	2537	4.52	44.0996	1.3943	440.996	13.943	1.812	31.6285	241.146	9.30377	0.697247	440.996	13.943	35.1619	31.6285	1.0632	Fungi	Glomeromycota	Glomeromycetes	Glomerales	Glomeraceae
ASV1002	US2A	US2	US2A	USA	Fall Creek	233	37°03'44.2"N	122°05'40.5"W	6.0938	16	80.795	0	0	I	weak	sterile	36.42	13	752	3.99	45.0196	4.71712	450.197	47.1712	6.16139	9.54389	73.0673	0	0	0	0	0	0	0	Fungi	Glomeromycota	Glomeromycetes	Glomerales	Glomeraceae
ASV1002	E2C	E2	E2C	Spain	Cadarnoxo	239	42°42'24.8"N	8°54'01.9"W	33.3892	11	44.3116	6.10691	0	IX	weak	sterile	61.49	11	1361	0	43.4145	1.19327	434.145	11.9327	0.839904	36.3827	516.899	0	0	0	0	0	0	0	Fungi	Glomeromycota	Glomeromycetes	Glomerales	Glomeraceae
ASV1002	E4C	E4	E4C	Spain	Ladra river	400	43°09'47.7"N	7°42'38.2"W	45.3618	14	36.9369	0	0	IV	medium	fertile	57.55	11	1394	0	42.6413	1.52058	426.413	15.2058	0.954513	28.0428	446.734	0	0	0	0	0	0	0	Fungi	Glomeromycota	Glomeromycetes	Glomerales	Glomeraceae
ASV1002	IR1C	IR	IR1C	Ireland	Munster	115	51°51'00"N	09°33'54"W	81.854	3	27.7193	6.1144	0	unknown	unknown	unknown	0.1	11	1204	4.63	0	0	0	0	0	0	0	0	0	0	0	0	0	0	Fungi	Glomeromycota	Glomeromycetes	Glomerales	Glomeraceae
ASV1002	E5D	E5	E5D	Spain	Ortigal river	1030	42°49'28.7"N	6°52'45.8"W	18.0907	14	74.005	43.0567	1.26826	IX	medium	fertile	78.67	12	577	0	41.8093	1.85762	418.093	18.5762	1.44247	22.5069	289.845	0	0	0	0	0	0	0	Fungi	Glomeromycota	Glomeromycetes	Glomerales	Glomeraceae
ASV1002	US1C	US1	US1C	USA	Bacon Creek	1272	38°54'48.2"N	120°39'15.6"W	1.62126	11	62.8571	3.61253	0	VII	medium	sterile	32.55	8	1411	4.2	0	0	0	0	0	0	0	0	0	0	0	0	0	0	Fungi	Glomeromycota	Glomeromycetes	Glomerales	Glomeraceae
ASV1002	G2E	G2	G2E	Germany	Braunlage	616	51°44'10.5"N	10°37'43.4"E	35.1171	3	89.6751	78.3634	0	unknown	unknown	unknown	0.1	8	831	0	43.0714	1.53434	430.714	15.3434	1.49049	28.0716	279.155	0	0	0	0	0	0	0	Fungi	Glomeromycota	Glomeromycetes	Glomerales	Glomeraceae
ASV1002	E6A	E6	E6A	Spain	San Benito river	1455	41°12'59.3"N	3°27'38.6"W	11.8408	13	19.1073	10.3341	0	IV	strong	fertile	63.09	12	538	0	40.1098	1.6755	401.098	16.755	1.62074	23.939	247.479	0	0	0	0	0	0	0	Fungi	Glomeromycota	Glomeromycetes	Glomerales	Glomeraceae
ASV1002	NW4C	NW4	NW4C	Norway	Tromso	94	69°50'17.4"N	18°50'55.6"E	13.6937	2	90.0056	57.0886	1.35135	II	strong	fertile	100	-1	2008	4.41	44.0066	1.11175	440.066	11.1175	1.49948	39.5832	271.756	43.8993	1.34811	440.066	11.1175	30.0487	39.5832	0.901539	Fungi	Glomeromycota	Glomeromycetes	Glomerales	Glomeraceae
ASV1002	GE1C	GE	GE1C	Georgia	Batumi Botanikal	66	41°41'56.2"N	41°43'09.3"E	0	0	28.97	67.1096	2.27798	IV	medium	fertile	0.1	10	2560	0	0	0	0	0	0	0	0	0	0	0	0	0	0	0	Fungi	Glomeromycota	Glomeromycetes	Glomerales	Glomeraceae
ASV1002	NW5A	NW5	NW5A	Norway	Lofoten	50	68°03'35.8"N	13°18'44.7"E	8.04215	7	63.4583	0	0	IV	medium	sterile	75.75	4	2537	4.57	44.2543	1.23818	442.543	12.3818	1.38713	35.7414	317.249	44.0508	1.24627	442.543	12.3818	35.5435	35.7414	1.02774	Fungi	Glomeromycota	Glomeromycetes	Glomerales	Glomeraceae
ASV1002	9A	CH9	9A	Switzerland	Vorderthal	1250	47°08'11.121"N	8°51'59.076"E	5.02632	5	9.29003	0	0	III	strong	sterile	66.46	7	1637	3.97	43.9089	1.65502	439.089	16.5502	1.22895	26.5306	343.247	0.780146	130.665	130.665	7.80146	16.5759	16.7487	0.656298	Fungi	Glomeromycota	Glomeromycetes	Glomerales	Glomeraceae
ASV1002	GR1D	GR	GR1D	Greece	Pilion	929	39°24'03.8"N	23°04'55.5"E	0	0	93.293	17.7665	0	III	strong	fertile	21.42	16	569	4.68	0	0	0	0	0	0	0	0	0	0	0	0	0	0	Fungi	Glomeromycota	Glomeromycetes	Glomerales	Glomeraceae
ASV1002	12B	CH12	12B	Switzerland	Konolfingen	805	46°51'38.994"N	7°38'07.126"E	0	0	45.8682	16.0061	0	I	strong	fertile	80.16	-5	2461	4.39	39.1829	1.18499	391.829	11.8499	0.688091	33.0661	576.284	0.500641	110.469	110.469	5.00641	10.7427	22.0655	0.856141	Fungi	Glomeromycota	Glomeromycetes	Glomerales	Glomeraceae
ASV1002	E5C	E5	E5C	Spain	Ortigal river	1030	42°49'28.7"N	6°52'45.6"W	2.11912	8	53.5559	7.90426	0	IX	medium	fertile	74.33	12	577	0	41.5934	1.67925	415.934	16.7925	1.17953	24.769	352.627	0	0	0	0	0	0	0	Fungi	Glomeromycota	Glomeromycetes	Glomerales	Glomeraceae
ASV1002	G3B	G3	G3B	Germany	Neuwulmstorf	122	53°25'37.3"N	09°51'25.3"E	0	0	31.7865	51.5081	0	unknown	unknown	unknown	0.1	9	775	0	0	0	0	0	0	0	0	0	0	0	0	0	0	0	Fungi	Glomeromycota	Glomeromycetes	Glomerales	Glomeraceae
ASV1002	NW2A	NW2	NW2A	Norway	Runde Island	15	62°24'06"N	05°38'28"E	67.1937	4	27.0557	0	0	II	strong	sterile	56.88	5	2652	5.14	44.1445	2.15773	441.445	21.5773	1.15973	20.4587	346.094	6.06996	0.320299	441.445	21.5773	27.481	20.4587	0.146329	Fungi	Glomeromycota	Glomeromycetes	Glomerales	Glomeraceae
ASV1002	GE1E	GE	GE1E	Georgia	Batumi Botanikal	66	41°41'56.3"N	41°43'09.7"E	0	0	57.0806	90.6921	2.83224	IV	strong	fertile	0.1	10	2560	0	40.4797	1.66094	404.797	16.6094	1.69533	24.3716	238.772	1.53304	0.119392	404.797	16.6094	25.3737	24.3716	0.0496252	Fungi	Glomeromycota	Glomeromycetes	Glomerales	Glomeraceae
ASV1002	12A	CH12	12A	Switzerland	Konolfingen	805	46°51'39.424"N	7°38'07.519"E	0	0	31.7337	0	0	I	medium	sterile	84.81	-5	2461	4.69	0	0	0	0	0	0	0	0.184911	36.6246	36.6246	1.84911	5.8343	19.8066	0.522643	Fungi	Glomeromycota	Glomeromycetes	Glomerales	Glomeraceae
ASV1002	NW2B	NW2	NW2B	Norway	Runde Island	15	62°24'06"N	05°38'28"E	0	0	28.4585	4.34783	0	II	medium	sterile	67.62	5	2652	5	44.0262	1.78403	440.262	17.8403	3.07466	24.6779	143.575	5.91	0.404495	440.262	17.8403	26.5975	24.6779	0.189573	Fungi	Glomeromycota	Glomeromycetes	Glomerales	Glomeraceae
ASV1002	IT1B	IT	IT1B	Italy	Calabria	1279	38°31'17.3"N	16°20'29.0"E	0	7	96.5392	3.37933	3.46084	III	medium	sterile	26.1	13	937	0	0	0	0	0	0	0	0	0	0	0	0	0	0	0	Fungi	Glomeromycota	Glomeromycetes	Glomerales	Glomeraceae
ASV1002	E4E	E4	E4E	Spain	Ladra river	400	43°09'48.7"N	7°42'37.9"W	0	0	96.3636	17.7012	0	IV	medium	sterile	77.3	11	1394	0	41.1868	1.52877	411.868	15.2877	0.730789	26.9411	563.594	0	0	0	0	0	0	0	Fungi	Glomeromycota	Glomeromycetes	Glomerales	Glomeraceae
ASV1002	NW1C	NW1	NW1C	Norway	Akershus	545	60°11'04"N	10°51'22"E	13.019	3	92.0271	27.5862	4.6989	I	strong	fertile	65.85	5	870	3.71	40.1376	0.870245	401.376	8.70245	0.955297	46.1222	438.698	4.8525	0.287479	401.376	8.70245	28.7514	46.1222	0.763424	Fungi	Glomeromycota	Glomeromycetes	Glomerales	Glomeraceae
ASV1002	G5B	G5	G5B	Germany	Bohn	126	50°44'29.9"N	07°10'23.08"E	1.96335	1	93.6594	6.34058	0	unknown	unknown	unknown	0.1	9	799	0	0	0	0	0	0	0	0	0	0	0	0	0	0	0	Fungi	Glomeromycota	Glomeromycetes	Glomerales	Glomeraceae
ASV1002	G1A	G1	G1A	Germany	Braunlage	598	51°43'58.5"N	10°36'58.0"E	0	0	27.1493	33.5443	0	unknown	unknown	unknown	0.1	8	831	0	42.6682	1.96198	426.682	19.6198	1.44653	21.7475	287.865	0	0	0	0	0	0	0	Fungi	Glomeromycota	Glomeromycetes	Glomerales	Glomeraceae
ASV1002	US1E	US1	US1E	USA	Bacon Creek	1272	38°54'49.7"N	120°39'15.3"W	35.4748	10	98.3787	37.1429	0	VII	strong	sterile	46.29	8	1411	4.41	0	0	0	0	0	0	0	0	0	0	0	0	0	0	Fungi	Glomeromycota	Glomeromycetes	Glomerales	Glomeraceae
ASV1002	E3A	E3	E3A	Spain	Mariaqueira river	307	43°29'15.7"N	8°01'02.5"W	0	4	32.5764	1.46432	0	X	medium	fertile	73	10	1699	0	42.9838	1.98239	429.838	19.8239	1.12185	21.6828	383.15	0	0	0	0	0	0	0	Fungi	Glomeromycota	Glomeromycetes	Glomerales	Glomeraceae
ASV1002	G5A	G5	G5A	Germany	Bohn	126	50°44'29.9"N	07°10'23.08"E	0	7	70.9424	2.82367	0	unknown	unknown	unknown	0.1	9	799	0	0	0	0	0	0	0	0	0	0	0	0	0	0	0	Fungi	Glomeromycota	Glomeromycetes	Glomerales	Glomeraceae
ASV1002	G1B	G1	G1B	Germany	Braunlage	598	51°43'58.5"N	10°36'58.0"E	0	0	32.2785	64.6154	0	unknown	unknown	unknown	0.1	8	831	0	42.656	1.88162	426.56	18.8162	1.22041	22.6698	325.03	0	0	0	0	0	0	0	Fungi	Glomeromycota	Glomeromycetes	Glomerales	Glomeraceae
ASV1002	9B	CH9	9B	Switzerland	Vorderthal	1250	47°08'10.890"N	8°51'58.120"E	90.71	11	87.9819	0	0	III	weak	sterile	67.43	7	1637	4.56	43.8277	2.09213	438.277	20.9213	2.0199	20.9488	208.874	2.2757	463.275	463.275	22.757	26.299	20.3575	1.46663	Fungi	Glomeromycota	Glomeromycetes	Glomerales	Glomeraceae
ASV1002	US3D	US3	US3D	USA	Tomales Bay State Park	25	38°07'39.7"N	122°53'25.8"W	34.2525	13	38.575	8.19557	0	V	medium	sterile	27.49	15	471	4.77	45.7303	3.55545	457.303	35.5545	4.87405	12.862	93.8241	0	0	0	0	0	0	0	Fungi	Glomeromycota	Glomeromycetes	Glomerales	Glomeraceae
ASV1002	NW4A	NW4	NW4A	Norway	Tromso	94	69°50'17.5"N	18°50'55.3"E	1.22457	23	40.7119	0	0	II	strong	fertile	100	-1	2008	4.25	42.9754	0.952443	429.754	9.52443	0.963067	45.1213	446.734	19.1683	0.750323	429.754	9.52443	26.1975	45.1213	1.31354	Fungi	Glomeromycota	Glomeromycetes	Glomerales	Glomeraceae
ASV1002	GE1A	GE	GE1A	Georgia	Batumi Botanikal	66	41°41'56.0"N	41°43'07.6"E	1.64246	6	9.30788	40.0871	0	IV	weak	sterile	0.1	10	2560	0	0	0	0	0	0	0	0	0	0	0	0	0	0	0	Fungi	Glomeromycota	Glomeromycetes	Glomerales	Glomeraceae
ASV1002	E2D	E2	E2D	Spain	Cadarnoxo	239	42°42'24.4"N	8°54'01.5"W	55.6884	28	59.4008	7.20993	0	IX	weak	sterile	70.15	11	1361	0	44.3685	1.35994	443.685	13.5994	1.13187	32.6253	391.991	0	0	0	0	0	0	0	Fungi	Glomeromycota	Glomeromycetes	Glomerales	Glomeraceae
ASV1002	IR1A	IR	IR1A	Ireland	Munster	115	51°51'00"N	09°33'54"W	71.4286	6	12.0316	1.75439	0	unknown	unknown	unknown	0.1	11	1204	5.25	0	0	0	0	0	0	0	0	0	0	0	0	0	0	Fungi	Glomeromycota	Glomeromycetes	Glomerales	Glomeraceae
ASV1002	US2B	US2	US2B	USA	Fall Creek	233	37°03'44.2"N	122°05'40.3"W	0	0	93.9062	0	1.19773	I	weak	sterile	18.48	13	752	4.49	41.7527	1.72129	417.527	17.2129	2.78204	24.2567	150.079	0	0	0	0	0	0	0	Fungi	Glomeromycota	Glomeromycetes	Glomerales	Glomeraceae
ASV1002	NW1A	NW1	NW1A	Norway	Akershus	545	60°11'04"N	10°51'22"E	0	6	72.4138	0	0	I	weak	sterile	68.64	5	870	4.05	41.6458	1.10972	416.458	11.0972	1.42646	37.5282	314.734	34.5407	1.35137	416.458	11.0972	29.3713	37.5282	0.434128	Fungi	Glomeromycota	Glomeromycetes	Glomerales	Glomeraceae
ASV1002	E6B	E6	E6B	Spain	San Benito river	1455	41°12'58.9"N	3°27'38.9"W	8.61196	10	74.9106	23.879	0	IV	strong	sterile	62.8	12	538	0	38.7416	1.35665	387.416	13.5665	1.1062	28.5568	350.222	0	0	0	0	0	0	0	Fungi	Glomeromycota	Glomeromycetes	Glomerales	Glomeraceae
ASV1002	E5A	E5	E5A	Spain	Ortigal river	1030	42°49'29.4"N	6°52'46.3"W	53.1805	15	43.0241	3.79535	0	IX	medium	fertile	78.73	12	577	0	41.7534	1.56132	417.534	15.6132	1.6932	26.7424	246.595	0	0	0	0	0	0	0	Fungi	Glomeromycota	Glomeromycetes	Glomerales	Glomeraceae
ASV1002	G5C	G5	G5C	Germany	Bohn	126	50°44'29.9"N	07°10'23.08"E	0	0	97.1763	27.0942	0	unknown	unknown	unknown	0.1	9	799	0	0	0	0	0	0	0	0	0	0	0	0	0	0	0	Fungi	Glomeromycota	Glomeromycetes	Glomerales	Glomeraceae
ASV1002	9D	CH9	9D	Switzerland	Vorderthal	1250	47°08'09.301"N	8°52'04.248"E	12.0181	10	94.9737	0	0	III	medium	fertile	71.67	7	1637	4.02	44.1691	1.93767	441.691	19.3767	1.39542	22.795	309.346	2.17554	336.374	336.374	21.7554	25.0698	15.4616	1.1171	Fungi	Glomeromycota	Glomeromycetes	Glomerales	Glomeraceae
ASV1002	G4B	G4	G4B	Germany	Sachsen	335	50°58'44.4"N	13°30'08.0"E	56.8807	2	18.732	5.50459	0	unknown	unknown	unknown	0.1	6	709	0	0	0	0	0	0	0	0	0	0	0	0	0	0	0	Fungi	Glomeromycota	Glomeromycetes	Glomerales	Glomeraceae
ASV1002	US3A	US3	US3A	USA	Tomales Bay State Park	25	38°07'38.6"N	122°53'26.3"W	63.1633	12	31.5873	5.2494	0	V	strong	fertile	22.66	15	471	4.86	42.7671	1.64057	427.671	16.4057	1.79078	26.0685	238.818	0	0	0	0	0	0	0	Fungi	Glomeromycota	Glomeromycetes	Glomerales	Glomeraceae
ASV1002	IT1C	IT	IT1C	Italy	Calabria	1279	38°31'16.7"N	16°20'29.5"E	0	0	96.6207	3.87899	17.4799	III	medium	sterile	31.2	13	937	0	44.8955	1.47527	448.955	14.7527	0.000951683	30.4321	471748	15.9825	0.715733	448.955	14.7527	0.948171	30.4321	473496	Fungi	Glomeromycota	Glomeromycetes	Glomerales	Glomeraceae
ASV1002	E6E	E6	E6E	Spain	San Benito river	1455	41°12'58.4"N	3°27'37.3"W	0	0	77.8251	72.2808	1.21045	IV	strong	fertile	59.52	12	538	0	39.2642	1.61807	392.642	16.1807	1.3163	24.266	298.292	0	0	0	0	0	0	0	Fungi	Glomeromycota	Glomeromycetes	Glomerales	Glomeraceae
ASV1002	G4C	G4	G4C	Germany	Sachsen	335	50°58'44.4"N	13°30'08.0"E	0	0	93.5961	6.40394	22.9358	unknown	unknown	unknown	0.1	6	709	0	44.144	2.05376	441.44	20.5376	2.13579	21.4943	185.503	0	0	0	0	0	0	0	Fungi	Glomeromycota	Glomeromycetes	Glomerales	Glomeraceae
ASV1002	G3C	G3	G3C	Germany	Neuwulmstorf	122	53°25'37.3"N	09°51'25.3"E	0	0	53.6585	100	4.87239	unknown	unknown	unknown	0.1	9	775	0	0	0	0	0	0	0	0	0	0	0	0	0	0	0	Fungi	Glomeromycota	Glomeromycetes	Glomerales	Glomeraceae
ASV1004	E2A	E2	E2A	Spain	Cadarnoxo	239	42°42'25.5"N	8°54'02.3"W	78.9174	7	14.9757	0	0	IX	medium	sterile	30.32	11	1361	0	40.0207	0.981077	400.207	9.81077	0.443122	40.7926	903.152	0	0	0	0	0	0	0	Fungi	Glomeromycota
ASV1004	3B	CH3	3B	Switzerland	Bellinzona	336	46°12'35.579"N	9°01'20.130"E	54.1114	6	36.9363	8.95225	0	III	medium	sterile	80.24	12	1863	5.28	42.3556	1.6781	423.556	16.7811	0.978372	25.2401	409.642	0.820741	140.48	140.48	8.20741	19.2624	17.1163	0.607192	Fungi	Glomeromycota
ASV1004	P1C	P	P1C	Madeira	Madeira	1001	32°45'15"N	17°01'17"W	13.2269	6	48.0994	0	0	I	medium	fertile	38.45	19	924	5.36	42.2411	1.12872	422.411	11.2872	1.79123	37.424	235.822	9.87529	0.677699	98.7529	6.77699	70.5424	14.5718	0.116298	Fungi	Glomeromycota
ASV1004	G5A	G5	G5A	Germany	Bohn	126	50°44'29.9"N	07°10'23.08"E	0	7	70.9424	2.82367	0	unknown	unknown	unknown	0.1	9	799	0	0	0	0	0	0	0	0	0	0	0	0	0	0	0	Fungi	Glomeromycota
ASV1004	E5D	E5	E5D	Spain	Ortigal river	1030	42°49'28.7"N	6°52'45.8"W	18.0907	14	74.005	43.0567	1.26826	IX	medium	fertile	78.67	12	577	0	41.8093	1.85762	418.093	18.5762	1.44247	22.5069	289.845	0	0	0	0	0	0	0	Fungi	Glomeromycota
ASV1004	NW5C	NW5	NW5C	Norway	Lofoten	50	68°03'35.3"N	13°18'43.9"E	3.58209	2	84.4776	11.9403	0	IV	medium	sterile	55.75	4	2537	4.35	43.6956	0.939009	436.956	9.39009	1.76504	46.5337	250.727	44.9336	1.33473	436.956	9.39009	31.3647	46.5337	1.1688	Fungi	Glomeromycota
ASV1004	G2B	G2	G2B	Germany	Braunlage	616	51°44'10.5"N	10°37'43.4"E	16.2275	2	2.34114	10.3249	0	unknown	unknown	unknown	0.1	8	831	0	39.2333	1.60295	392.333	16.0295	0.876598	24.4757	481.971	0	0	0	0	0	0	0	Fungi	Glomeromycota
ASV1004	12A	CH12	12A	Switzerland	Konolfingen	805	46°51'39.424"N	7°38'07.519"E	0	0	31.7337	0	0	I	medium	sterile	84.81	-5	2461	4.69	0	0	0	0	0	0	0	0.184911	36.6246	36.6246	1.84911	5.8343	19.8066	0.522643	Fungi	Glomeromycota
ASV1004	NW2C	NW2	NW2C	Norway	Runde Island	15	62°24'06"N	05°38'28"E	0	0	36.4486	72.9443	63.5514	II	medium	sterile	69.61	5	2652	5.06	40.8455	0.651552	408.455	6.51552	2.32385	62.6895	189.454	11.303	0.519793	408.455	6.51552	39.7002	62.6895	0.123458	Fungi	Glomeromycota
ASV1004	3E	CH3	3E	Switzerland	Bellinzona	336	46°12'36.155"N	9°01'19.680"E	0	0				III	strong	sterile	81.5	12	1863	5.37	43.911	1.59298	439.11	15.9298	1.00656	27.5653	421.196	0.484576	80.0118	80.0118	4.84576	13.5103	16.5117	0.493073	Fungi	Glomeromycota
ASV1004	NW3A	NW3	NW3A	Norway	Møre og Romsdal	40	62°26'49"N	06°34'02"E	46.0638	19	42.9119	0	0	II	medium	fertile	74.92	4	2976	5.51	42.0132	1.68101	420.132	16.8101	0.610836	24.9928	668.681	13.4866	0.695976	420.132	16.8101	36.8452	24.9928	0.254895	Fungi	Glomeromycota
ASV1004	US2C	US2	US2C	USA	Fall Creek	233	37°03'44.4"N	122°05'40.3"W	18.0072	25	0	0	0	I	medium	sterile	46.42	13	752	4.89	45.2214	3.75558	452.214	37.5558	4.57131	12.0411	98.9245	0	0	0	0	0	0	0	Fungi	Glomeromycota
ASV1004	G1C	G1	G1C	Germany	Braunlage	598	51°43'58.5"N	10°36'58.0"E	34.1772	1	35.3846	72.8507	0	unknown	unknown	unknown	0.1	8	831	0	43.9921	1.90326	439.921	19.0326	1.5251	23.1141	274.931	0	0	0	0	0	0	0	Fungi	Glomeromycota
ASV1004	E3C	E3	E3C	Spain	Mariaqueira river	307	43°29'15.8"N	8°01'03.8"W	0	0	93.7651	2.0783	1.24666	X	strong	fertile	73.01	10	1699	0	41.9204	1.20473	419.204	12.0473	0.920399	34.7964	455.459	0	0	0	0	0	0	0	Fungi	Glomeromycota
ASV1004	IR1A	IR	IR1A	Ireland	Munster	115	51°51'00"N	09°33'54"W	71.4286	6	12.0316	1.75439	0	unknown	unknown	unknown	0.1	11	1204	5.25	0	0	0	0	0	0	0	0	0	0	0	0	0	0	Fungi	Glomeromycota
ASV1004	P1E	P	P1E	Madeira	Madeira	1001	32°45'15"N	17°01'17"W	51.9006	20	86.7731	0	0	I	medium	sterile	31.58	19	924	5.47	43.2259	0.84936	432.259	8.4936	1.5866	50.8923	272.444	21.7055	1.23321	217.055	12.3321	59.2215	17.6009	0.304607	Fungi	Glomeromycota
ASV1004	NW3B	NW3	NW3B	Norway	Møre og Romsdal	40	62°26'49"N	06°34'02"E	17.5439	3	53.1476	21.1494	0	II	strong	fertile	72.3	4	2976	5.68	41.2726	1.08704	412.726	10.8704	1.61343	37.968	260.396	6.15567	0.341696	412.726	10.8704	33.0224	37.968	0.339366	Fungi	Glomeromycota
ASV1004	GE1C	GE	GE1C	Georgia	Batumi Botanikal	66	41°41'56.2"N	41°43'09.3"E	0	0	28.97	67.1096	2.27798	IV	medium	fertile	0.1	10	2560	0	0	0	0	0	0	0	0	0	0	0	0	0	0	0	Fungi	Glomeromycota
ASV1004	G5B	G5	G5B	Germany	Bohn	126	50°44'29.9"N	07°10'23.08"E	1.96335	1	93.6594	6.34058	0	unknown	unknown	unknown	0.1	9	799	0	0	0	0	0	0	0	0	0	0	0	0	0	0	0	Fungi	Glomeromycota
ASV1004	G2E	G2	G2E	Germany	Braunlage	616	51°44'10.5"N	10°37'43.4"E	35.1171	3	89.6751	78.3634	0	unknown	unknown	unknown	0.1	8	831	0	43.0714	1.53434	430.714	15.3434	1.49049	28.0716	279.155	0	0	0	0	0	0	0	Fungi	Glomeromycota
ASV1004	IR1B	IR	IR1B	Ireland	Munster	115	51°51'00"N	09°33'54"W	70.5263	8	26.7081	1.86335	0	unknown	unknown	unknown	0.1	11	1204	0	0	0	0	0	0	0	0	0	0	0	0	0	0	0	Fungi	Glomeromycota
ASV1004	G4C	G4	G4C	Germany	Sachsen	335	50°58'44.4"N	13°30'08.0"E	0	0	93.5961	6.40394	22.9358	unknown	unknown	unknown	0.1	6	709	0	44.144	2.05376	441.44	20.5376	2.13579	21.4943	185.503	0	0	0	0	0	0	0	Fungi	Glomeromycota
ASV1004	NW3C	NW3	NW3C	Norway	Møre og Romsdal	40	62°26'49"N	06°34'02"E	35.9387	5	53.9362	29.3086	0	II	strong	fertile	67.85	4	2976	5.26	43.0235	1.24351	430.235	12.4352	1.12393	34.5983	367.216	41.3444	1.51406	430.235	12.4352	16.8201	34.5983	0.303556	Fungi	Glomeromycota
ASV1004	NW1B	NW1	NW1B	Norway	Akershus	545	60°11'04"N	10°51'22"E	0	0	86.981	2.05259	0	I	weak	sterile	70.71	5	870	3.98	41.9087	1.54258	419.087	15.4258	0.933959	27.1679	445.906	27.0555	1.16305	419.087	15.4258	28.3133	27.1679	1.01083	Fungi	Glomeromycota
ASV1004	US3E	US3	US3E	USA	Tomales Bay State Park	25	38°07'40.5"N	122°53'25.7"W	14.5499	15	77.2546	21.5531	5.61932	V	strong	fertile	45.89	15	471	5.6	45.7481	2.21183	457.481	22.1182	2.82013	20.6834	162.219	0	0	0	0	0	0	0	Fungi	Glomeromycota
ASV1004	E4C	E4	E4C	Spain	Ladra river	400	43°09'47.7"N	7°42'38.2"W	45.3618	14	36.9369	0	0	IV	medium	fertile	57.55	11	1394	0	42.6413	1.52058	426.413	15.2058	0.954513	28.0428	446.734	0	0	0	0	0	0	0	Fungi	Glomeromycota
ASV1004	E3D	E3	E3D	Spain	Mariaqueira river	307	43°29'16.3"N	8°01'03.9"W	0	6	98.5357	66.1769	4.1566	X	medium	sterile	61.17	10	1699	0	41.9253	1.33399	419.253	13.3399	1.03768	31.4285	404.031	0	0	0	0	0	0	0	Fungi	Glomeromycota
ASV1004	NW4B	NW4	NW4B	Norway	Tromso	94	69°50'17.4"N	18°50'55.3"E	2.19956	4	84.955	8.76987	0	II	strong	fertile	100	-1	2008	4.44	40.7492	1.35111	407.492	13.5111	0.719644	30.1597	597.176	32.5556	1.37129	407.492	13.5111	16.2014	30.1597	0.984109	Fungi	Glomeromycota
ASV1004	3C	CH3	3C	Switzerland	Bellinzona	336	46°12'36.469"N	9°01'20.156"E	0	10	57.008	42.992	0	III	medium	fertile	84.93	12	1863	5.39	44.2648	1.7459	442.648	17.459	1.24635	25.3536	344.653	0.420385	70.5779	70.5779	4.20385	11.278	16.7889	0.521021	Fungi	Glomeromycota
ASV1004	FR1E	FR	FR1E	France	Corsica	259	42°28'55.9"N	9°09'02.6"E	7.84499	3	90.9263	4.5747	1.21515	II	medium	fertile	27.27	10	1441	5.25	43.9166	1.94343	439.166	19.4343	1.95221	22.5975	224.959	1.97595	0.153935	439.166	19.4343	7.12214	22.5975	0.228643	Fungi	Glomeromycota
ASV1004	G3A	G3	G3A	Germany	Neuwulmstorf	122	53°25'37.3"N	09°51'25.3"E	11.8329	1	0	46.3415	0	unknown	unknown	unknown	0.1	9	775	0	0	0	0	0	0	0	0	0	0	0	0	0	0	0	Fungi	Glomeromycota
ASV1004	NW5E	NW5	NW5E	Norway	Lofoten	50	68°03'35.2"N	13°18'42.9"E	2.98126	1	91.9578	33.5605	0	IV	strong	fertile	79.56	4	2537	4.52	44.0996	1.3943	440.996	13.943	1.812	31.6285	241.146	9.30377	0.697247	440.996	13.943	35.1619	31.6285	1.0632	Fungi	Glomeromycota
ASV1004	G5C	G5	G5C	Germany	Bohn	126	50°44'29.9"N	07°10'23.08"E	0	0	97.1763	27.0942	0	unknown	unknown	unknown	0.1	9	799	0	0	0	0	0	0	0	0	0	0	0	0	0	0	0	Fungi	Glomeromycota
ASV1004	P1A	P	P1A	Madeira	Madeira	1001	32°45'15"N	17°01'17"W	63.8359	12	36.1641	0	0	I	weak	sterile	80.33	19	924	5.68	44.0996	1.3943	440.996	13.943	1.56958	31.6285	280.964	9.30377	0.697247	93.0377	6.97247	57.2782	13.3436	0.134897	Fungi	Glomeromycota
ASV1004	G1A	G1	G1A	Germany	Braunlage	598	51°43'58.5"N	10°36'58.0"E	0	0	27.1493	33.5443	0	unknown	unknown	unknown	0.1	8	831	0	42.6682	1.96198	426.682	19.6198	1.44653	21.7475	287.865	0	0	0	0	0	0	0	Fungi	Glomeromycota
ASV1004	GE1E	GE	GE1E	Georgia	Batumi Botanikal	66	41°41'56.3"N	41°43'09.7"E	0	0	57.0806	90.6921	2.83224	IV	strong	fertile	0.1	10	2560	0	40.4797	1.66094	404.797	16.6094	1.69533	24.3716	238.772	1.53304	0.119392	404.797	16.6094	25.3737	24.3716	0.0496252	Fungi	Glomeromycota
ASV1004	GR1A	GR	GR1A	Greece	Pilion	929	39°24'03.7"N	23°04'55.0"E	0	0	82.2335	6.70698	0	III	weak	sterile	31.99	16	569	4.53	38.0732	1.06723	380.732	10.6723	1.70717	35.6748	223.019	6.76758	0.289578	380.732	10.6723	34.3113	35.6748	0.163699	Fungi	Glomeromycota
ASV1004	E4D	E4	E4D	Spain	Ladra river	400	43°09'48.8"N	7°42'37.9"W	14.3449	17	85.6551	3.63636	0	IV	weak	fertile	75.95	11	1394	0	42.0001	1.45473	420.001	14.5473	1.44171	28.8714	291.321	0	0	0	0	0	0	0	Fungi	Glomeromycota
ASV1004	G4A	G4	G4A	Germany	Sachsen	335	50°58'44.4"N	13°30'08.0"E	81.268	8	14.6789	0	0	unknown	unknown	unknown	0.1	6	709	0	43.6016	2.5147	436.016	25.147	2.75704	17.3387	147.185	0	0	0	0	0	0	0	Fungi	Glomeromycota
ASV1004	E2C	E2	E2C	Spain	Cadarnoxo	239	42°42'24.8"N	8°54'01.9"W	33.3892	11	44.3116	6.10691	0	IX	weak	sterile	61.49	11	1361	0	43.4145	1.19327	434.145	11.9327	0.839904	36.3827	516.899	0	0	0	0	0	0	0	Fungi	Glomeromycota
ASV1004	E5C	E5	E5C	Spain	Ortigal river	1030	42°49'28.7"N	6°52'45.6"W	2.11912	8	53.5559	7.90426	0	IX	medium	fertile	74.33	12	577	0	41.5934	1.67925	415.934	16.7925	1.17953	24.769	352.627	0	0	0	0	0	0	0	Fungi	Glomeromycota
ASV1004	12D	CH12	12D	Switzerland	Konolfingen	805	46°51'40.344"N	7°38'06.975"E	0	0	100	16.5273	0	I	weak	sterile	89.83	-5	2461	5.04	41.5835	1.28733	415.835	12.8733	0.662681	32.3021	612.395	0.525164	123.358	123.358	5.25164	11.4532	23.4894	0.896727	Fungi	Glomeromycota
ASV1004	9A	CH9	9A	Switzerland	Vorderthal	1250	47°08'11.121"N	8°51'59.076"E	5.02632	5	9.29003	0	0	III	strong	sterile	66.46	7	1637	3.97	43.9089	1.65502	439.089	16.5502	1.22895	26.5306	343.247	0.780146	130.665	130.665	7.80146	16.5759	16.7487	0.656298	Fungi	Glomeromycota
ASV1004	E4E	E4	E4E	Spain	Ladra river	400	43°09'48.7"N	7°42'37.9"W	0	0	96.3636	17.7012	0	IV	medium	sterile	77.3	11	1394	0	41.1868	1.52877	411.868	15.2877	0.730789	26.9411	563.594	0	0	0	0	0	0	0	Fungi	Glomeromycota
ASV1004	G3C	G3	G3C	Germany	Neuwulmstorf	122	53°25'37.3"N	09°51'25.3"E	0	0	53.6585	100	4.87239	unknown	unknown	unknown	0.1	9	775	0	0	0	0	0	0	0	0	0	0	0	0	0	0	0	Fungi	Glomeromycota
ASV1004	NW4C	NW4	NW4C	Norway	Tromso	94	69°50'17.4"N	18°50'55.6"E	13.6937	2	90.0056	57.0886	1.35135	II	strong	fertile	100	-1	2008	4.41	44.0066	1.11175	440.066	11.1175	1.49948	39.5832	271.756	43.8993	1.34811	440.066	11.1175	30.0487	39.5832	0.901539	Fungi	Glomeromycota
ASV1004	E2D	E2	E2D	Spain	Cadarnoxo	239	42°42'24.4"N	8°54'01.5"W	55.6884	28	59.4008	7.20993	0	IX	weak	sterile	70.15	11	1361	0	44.3685	1.35994	443.685	13.5994	1.13187	32.6253	391.991	0	0	0	0	0	0	0	Fungi	Glomeromycota
ASV1004	US1C	US1	US1C	USA	Bacon Creek	1272	38°54'48.2"N	120°39'15.6"W	1.62126	11	62.8571	3.61253	0	VII	medium	sterile	32.55	8	1411	4.2	0	0	0	0	0	0	0	0	0	0	0	0	0	0	Fungi	Glomeromycota
ASV1004	US1A	US1	US1A	USA	Bacon Creek	1272	38°54'47.9"N	120°39'17.5"W	0	2	60.9126	0	0	VII	weak	sterile	54.75	8	1411	4.33	0	0	0	0	0	0	0	0	0	0	0	0	0	0	Fungi	Glomeromycota
ASV1004	IT1A	IT	IT1A	Italy	Calabria	1279	38°31'17.4"N	16°20'29.7"E	0	0	78.6411	0	0	III	weak	sterile	31.08	13	937	0	0	0	0	0	0	0	0	0	0	0	0	0	0	0	Fungi	Glomeromycota
ASV1004	US3A	US3	US3A	USA	Tomales Bay State Park	25	38°07'38.6"N	122°53'26.3"W	63.1633	12	31.5873	5.2494	0	V	strong	fertile	22.66	15	471	4.86	42.7671	1.64057	427.671	16.4057	1.79078	26.0685	238.818	0	0	0	0	0	0	0	Fungi	Glomeromycota
ASV1004	NW1C	NW1	NW1C	Norway	Akershus	545	60°11'04"N	10°51'22"E	13.019	3	92.0271	27.5862	4.6989	I	strong	fertile	65.85	5	870	3.71	40.1376	0.870245	401.376	8.70245	0.955297	46.1222	438.698	4.8525	0.287479	401.376	8.70245	28.7514	46.1222	0.763424	Fungi	Glomeromycota
ASV1004	IR1C	IR	IR1C	Ireland	Munster	115	51°51'00"N	09°33'54"W	81.854	3	27.7193	6.1144	0	unknown	unknown	unknown	0.1	11	1204	4.63	0	0	0	0	0	0	0	0	0	0	0	0	0	0	Fungi	Glomeromycota
ASV1004	E6A	E6	E6A	Spain	San Benito river	1455	41°12'59.3"N	3°27'38.6"W	11.8408	13	19.1073	10.3341	0	IV	strong	fertile	63.09	12	538	0	40.1098	1.6755	401.098	16.755	1.62074	23.939	247.479	0	0	0	0	0	0	0	Fungi	Glomeromycota
ASV1004	G4B	G4	G4B	Germany	Sachsen	335	50°58'44.4"N	13°30'08.0"E	56.8807	2	18.732	5.50459	0	unknown	unknown	unknown	0.1	6	709	0	0	0	0	0	0	0	0	0	0	0	0	0	0	0	Fungi	Glomeromycota
ASV1004	US1E	US1	US1E	USA	Bacon Creek	1272	38°54'49.7"N	120°39'15.3"W	35.4748	10	98.3787	37.1429	0	VII	strong	sterile	46.29	8	1411	4.41	0	0	0	0	0	0	0	0	0	0	0	0	0	0	Fungi	Glomeromycota
ASV1004	E3A	E3	E3A	Spain	Mariaqueira river	307	43°29'15.7"N	8°01'02.5"W	0	4	32.5764	1.46432	0	X	medium	fertile	73	10	1699	0	42.9838	1.98239	429.838	19.8239	1.12185	21.6828	383.15	0	0	0	0	0	0	0	Fungi	Glomeromycota
ASV1004	E5A	E5	E5A	Spain	Ortigal river	1030	42°49'29.4"N	6°52'46.3"W	53.1805	15	43.0241	3.79535	0	IX	medium	fertile	78.73	12	577	0	41.7534	1.56132	417.534	15.6132	1.6932	26.7424	246.595	0	0	0	0	0	0	0	Fungi	Glomeromycota
ASV1004	US2B	US2	US2B	USA	Fall Creek	233	37°03'44.2"N	122°05'40.3"W	0	0	93.9062	0	1.19773	I	weak	sterile	18.48	13	752	4.49	41.7527	1.72129	417.527	17.2129	2.78204	24.2567	150.079	0	0	0	0	0	0	0	Fungi	Glomeromycota
ASV1004	G1B	G1	G1B	Germany	Braunlage	598	51°43'58.5"N	10°36'58.0"E	0	0	32.2785	64.6154	0	unknown	unknown	unknown	0.1	8	831	0	42.656	1.88162	426.56	18.8162	1.22041	22.6698	325.03	0	0	0	0	0	0	0	Fungi	Glomeromycota
ASV1004	12B	CH12	12B	Switzerland	Konolfingen	805	46°51'38.994"N	7°38'07.126"E	0	0	45.8682	16.0061	0	I	strong	fertile	80.16	-5	2461	4.39	39.1829	1.18499	391.829	11.8499	0.688091	33.0661	576.284	0.500641	110.469	110.469	5.00641	10.7427	22.0655	0.856141	Fungi	Glomeromycota
ASV1004	G3B	G3	G3B	Germany	Neuwulmstorf	122	53°25'37.3"N	09°51'25.3"E	0	0	31.7865	51.5081	0	unknown	unknown	unknown	0.1	9	775	0	0	0	0	0	0	0	0	0	0	0	0	0	0	0	Fungi	Glomeromycota
ASV1004	GR1D	GR	GR1D	Greece	Pilion	929	39°24'03.8"N	23°04'55.5"E	0	0	93.293	17.7665	0	III	strong	fertile	21.42	16	569	4.68	0	0	0	0	0	0	0	0	0	0	0	0	0	0	Fungi	Glomeromycota
ASV1004	NW2A	NW2	NW2A	Norway	Runde Island	15	62°24'06"N	05°38'28"E	67.1937	4	27.0557	0	0	II	strong	sterile	56.88	5	2652	5.14	44.1445	2.15773	441.445	21.5773	1.15973	20.4587	346.094	6.06996	0.320299	441.445	21.5773	27.481	20.4587	0.146329	Fungi	Glomeromycota
ASV1004	G2D	G2	G2D	Germany	Braunlage	616	51°44'10.5"N	10°37'43.4"E	0	0	5.40915	62.5418	0	unknown	unknown	unknown	0.1	8	831	0	45.3241	2.20304	453.241	22.0304	2.7698	20.5735	151.624	0	0	0	0	0	0	0	Fungi	Glomeromycota
ASV1004	IT1C	IT	IT1C	Italy	Calabria	1279	38°31'16.7"N	16°20'29.5"E	0	0	96.6207	3.87899	17.4799	III	medium	sterile	31.2	13	937	0	44.8955	1.47527	448.955	14.7527	0.000951683	30.4321	471748	15.9825	0.715733	448.955	14.7527	0.948171	30.4321	473496	Fungi	Glomeromycota
ASV1004	E6E	E6	E6E	Spain	San Benito river	1455	41°12'58.4"N	3°27'37.3"W	0	0	77.8251	72.2808	1.21045	IV	strong	fertile	59.52	12	538	0	39.2642	1.61807	392.642	16.1807	1.3163	24.266	298.292	0	0	0	0	0	0	0	Fungi	Glomeromycota
ASV1004	US3D	US3	US3D	USA	Tomales Bay State Park	25	38°07'39.7"N	122°53'25.8"W	34.2525	13	38.575	8.19557	0	V	medium	sterile	27.49	15	471	4.77	45.7303	3.55545	457.303	35.5545	4.87405	12.862	93.8241	0	0	0	0	0	0	0	Fungi	Glomeromycota
ASV1004	E6B	E6	E6B	Spain	San Benito river	1455	41°12'58.9"N	3°27'38.9"W	8.61196	10	74.9106	23.879	0	IV	strong	sterile	62.8	12	538	0	38.7416	1.35665	387.416	13.5665	1.1062	28.5568	350.222	0	0	0	0	0	0	0	Fungi	Glomeromycota
ASV1004	9D	CH9	9D	Switzerland	Vorderthal	1250	47°08'09.301"N	8°52'04.248"E	12.0181	10	94.9737	0	0	III	medium	fertile	71.67	7	1637	4.02	44.1691	1.93767	441.691	19.3767	1.39542	22.795	309.346	2.17554	336.374	336.374	21.7554	25.0698	15.4616	1.1171	Fungi	Glomeromycota
ASV1004	GE1A	GE	GE1A	Georgia	Batumi Botanikal	66	41°41'56.0"N	41°43'07.6"E	1.64246	6	9.30788	40.0871	0	IV	weak	sterile	0.1	10	2560	0	0	0	0	0	0	0	0	0	0	0	0	0	0	0	Fungi	Glomeromycota
ASV1004	9B	CH9	9B	Switzerland	Vorderthal	1250	47°08'10.890"N	8°51'58.120"E	90.71	11	87.9819	0	0	III	weak	sterile	67.43	7	1637	4.56	43.8277	2.09213	438.277	20.9213	2.0199	20.9488	208.874	2.2757	463.275	463.275	22.757	26.299	20.3575	1.46663	Fungi	Glomeromycota
ASV1004	IT1B	IT	IT1B	Italy	Calabria	1279	38°31'17.3"N	16°20'29.0"E	0	7	96.5392	3.37933	3.46084	III	medium	sterile	26.1	13	937	0	0	0	0	0	0	0	0	0	0	0	0	0	0	0	Fungi	Glomeromycota
ASV1004	NW2B	NW2	NW2B	Norway	Runde Island	15	62°24'06"N	05°38'28"E	0	0	28.4585	4.34783	0	II	medium	sterile	67.62	5	2652	5	44.0262	1.78403	440.262	17.8403	3.07466	24.6779	143.575	5.91	0.404495	440.262	17.8403	26.5975	24.6779	0.189573	Fungi	Glomeromycota
ASV1004	NW1A	NW1	NW1A	Norway	Akershus	545	60°11'04"N	10°51'22"E	0	6	72.4138	0	0	I	weak	sterile	68.64	5	870	4.05	41.6458	1.10972	416.458	11.0972	1.42646	37.5282	314.734	34.5407	1.35137	416.458	11.0972	29.3713	37.5282	0.434128	Fungi	Glomeromycota
ASV1004	NW5A	NW5	NW5A	Norway	Lofoten	50	68°03'35.8"N	13°18'44.7"E	8.04215	7	63.4583	0	0	IV	medium	sterile	75.75	4	2537	4.57	44.2543	1.23818	442.543	12.3818	1.38713	35.7414	317.249	44.0508	1.24627	442.543	12.3818	35.5435	35.7414	1.02774	Fungi	Glomeromycota
ASV1004	NW4A	NW4	NW4A	Norway	Tromso	94	69°50'17.5"N	18°50'55.3"E	1.22457	23	40.7119	0	0	II	strong	fertile	100	-1	2008	4.25	42.9754	0.952443	429.754	9.52443	0.963067	45.1213	446.734	19.1683	0.750323	429.754	9.52443	26.1975	45.1213	1.31354	Fungi	Glomeromycota
ASV1004	US2A	US2	US2A	USA	Fall Creek	233	37°03'44.2"N	122°05'40.5"W	6.0938	16	80.795	0	0	I	weak	sterile	36.42	13	752	3.99	45.0196	4.71712	450.197	47.1712	6.16139	9.54389	73.0673	0	0	0	0	0	0	0	Fungi	Glomeromycota
ASV101	E4D	E4	E4D	Spain	Ladra river	400	43°09'48.8"N	7°42'37.9"W	14.3449	17	85.6551	3.63636	0	IV	weak	fertile	75.95	11	1394	0	42.0001	1.45473	420.001	14.5473	1.44171	28.8714	291.321	0	0	0	0	0	0	0	Fungi	Glomeromycota	Glomeromycetes	Glomerales	Glomeraceae
ASV101	P1A	P	P1A	Madeira	Madeira	1001	32°45'15"N	17°01'17"W	63.8359	12	36.1641	0	0	I	weak	sterile	80.33	19	924	5.68	44.0996	1.3943	440.996	13.943	1.56958	31.6285	280.964	9.30377	0.697247	93.0377	6.97247	57.2782	13.3436	0.134897	Fungi	Glomeromycota	Glomeromycetes	Glomerales	Glomeraceae
ASV101	G3C	G3	G3C	Germany	Neuwulmstorf	122	53°25'37.3"N	09°51'25.3"E	0	0	53.6585	100	4.87239	unknown	unknown	unknown	0.1	9	775	0	0	0	0	0	0	0	0	0	0	0	0	0	0	0	Fungi	Glomeromycota	Glomeromycetes	Glomerales	Glomeraceae
ASV101	E6E	E6	E6E	Spain	San Benito river	1455	41°12'58.4"N	3°27'37.3"W	0	0	77.8251	72.2808	1.21045	IV	strong	fertile	59.52	12	538	0	39.2642	1.61807	392.642	16.1807	1.3163	24.266	298.292	0	0	0	0	0	0	0	Fungi	Glomeromycota	Glomeromycetes	Glomerales	Glomeraceae
ASV101	NW2B	NW2	NW2B	Norway	Runde Island	15	62°24'06"N	05°38'28"E	0	0	28.4585	4.34783	0	II	medium	sterile	67.62	5	2652	5	44.0262	1.78403	440.262	17.8403	3.07466	24.6779	143.575	5.91	0.404495	440.262	17.8403	26.5975	24.6779	0.189573	Fungi	Glomeromycota	Glomeromycetes	Glomerales	Glomeraceae
ASV101	NW1B	NW1	NW1B	Norway	Akershus	545	60°11'04"N	10°51'22"E	0	0	86.981	2.05259	0	I	weak	sterile	70.71	5	870	3.98	41.9087	1.54258	419.087	15.4258	0.933959	27.1679	445.906	27.0555	1.16305	419.087	15.4258	28.3133	27.1679	1.01083	Fungi	Glomeromycota	Glomeromycetes	Glomerales	Glomeraceae
ASV101	G5C	G5	G5C	Germany	Bohn	126	50°44'29.9"N	07°10'23.08"E	0	0	97.1763	27.0942	0	unknown	unknown	unknown	0.1	9	799	0	0	0	0	0	0	0	0	0	0	0	0	0	0	0	Fungi	Glomeromycota	Glomeromycetes	Glomerales	Glomeraceae
ASV101	NW1A	NW1	NW1A	Norway	Akershus	545	60°11'04"N	10°51'22"E	0	6	72.4138	0	0	I	weak	sterile	68.64	5	870	4.05	41.6458	1.10972	416.458	11.0972	1.42646	37.5282	314.734	34.5407	1.35137	416.458	11.0972	29.3713	37.5282	0.434128	Fungi	Glomeromycota	Glomeromycetes	Glomerales	Glomeraceae
ASV101	3E	CH3	3E	Switzerland	Bellinzona	336	46°12'36.155"N	9°01'19.680"E	0	0				III	strong	sterile	81.5	12	1863	5.37	43.911	1.59298	439.11	15.9298	1.00656	27.5653	421.196	0.484576	80.0118	80.0118	4.84576	13.5103	16.5117	0.493073	Fungi	Glomeromycota	Glomeromycetes	Glomerales	Glomeraceae
ASV101	12A	CH12	12A	Switzerland	Konolfingen	805	46°51'39.424"N	7°38'07.519"E	0	0	31.7337	0	0	I	medium	sterile	84.81	-5	2461	4.69	0	0	0	0	0	0	0	0.184911	36.6246	36.6246	1.84911	5.8343	19.8066	0.522643	Fungi	Glomeromycota	Glomeromycetes	Glomerales	Glomeraceae
ASV101	E4C	E4	E4C	Spain	Ladra river	400	43°09'47.7"N	7°42'38.2"W	45.3618	14	36.9369	0	0	IV	medium	fertile	57.55	11	1394	0	42.6413	1.52058	426.413	15.2058	0.954513	28.0428	446.734	0	0	0	0	0	0	0	Fungi	Glomeromycota	Glomeromycetes	Glomerales	Glomeraceae
ASV101	E3C	E3	E3C	Spain	Mariaqueira river	307	43°29'15.8"N	8°01'03.8"W	0	0	93.7651	2.0783	1.24666	X	strong	fertile	73.01	10	1699	0	41.9204	1.20473	419.204	12.0473	0.920399	34.7964	455.459	0	0	0	0	0	0	0	Fungi	Glomeromycota	Glomeromycetes	Glomerales	Glomeraceae
ASV101	G1A	G1	G1A	Germany	Braunlage	598	51°43'58.5"N	10°36'58.0"E	0	0	27.1493	33.5443	0	unknown	unknown	unknown	0.1	8	831	0	42.6682	1.96198	426.682	19.6198	1.44653	21.7475	287.865	0	0	0	0	0	0	0	Fungi	Glomeromycota	Glomeromycetes	Glomerales	Glomeraceae
ASV101	US1E	US1	US1E	USA	Bacon Creek	1272	38°54'49.7"N	120°39'15.3"W	35.4748	10	98.3787	37.1429	0	VII	strong	sterile	46.29	8	1411	4.41	0	0	0	0	0	0	0	0	0	0	0	0	0	0	Fungi	Glomeromycota	Glomeromycetes	Glomerales	Glomeraceae
ASV101	12D	CH12	12D	Switzerland	Konolfingen	805	46°51'40.344"N	7°38'06.975"E	0	0	100	16.5273	0	I	weak	sterile	89.83	-5	2461	5.04	41.5835	1.28733	415.835	12.8733	0.662681	32.3021	612.395	0.525164	123.358	123.358	5.25164	11.4532	23.4894	0.896727	Fungi	Glomeromycota	Glomeromycetes	Glomerales	Glomeraceae
ASV101	US3E	US3	US3E	USA	Tomales Bay State Park	25	38°07'40.5"N	122°53'25.7"W	14.5499	15	77.2546	21.5531	5.61932	V	strong	fertile	45.89	15	471	5.6	45.7481	2.21183	457.481	22.1182	2.82013	20.6834	162.219	0	0	0	0	0	0	0	Fungi	Glomeromycota	Glomeromycetes	Glomerales	Glomeraceae
ASV101	US2C	US2	US2C	USA	Fall Creek	233	37°03'44.4"N	122°05'40.3"W	18.0072	25	0	0	0	I	medium	sterile	46.42	13	752	4.89	45.2214	3.75558	452.214	37.5558	4.57131	12.0411	98.9245	0	0	0	0	0	0	0	Fungi	Glomeromycota	Glomeromycetes	Glomerales	Glomeraceae
ASV101	12B	CH12	12B	Switzerland	Konolfingen	805	46°51'38.994"N	7°38'07.126"E	0	0	45.8682	16.0061	0	I	strong	fertile	80.16	-5	2461	4.39	39.1829	1.18499	391.829	11.8499	0.688091	33.0661	576.284	0.500641	110.469	110.469	5.00641	10.7427	22.0655	0.856141	Fungi	Glomeromycota	Glomeromycetes	Glomerales	Glomeraceae
ASV101	GR1D	GR	GR1D	Greece	Pilion	929	39°24'03.8"N	23°04'55.5"E	0	0	93.293	17.7665	0	III	strong	fertile	21.42	16	569	4.68	0	0	0	0	0	0	0	0	0	0	0	0	0	0	Fungi	Glomeromycota	Glomeromycetes	Glomerales	Glomeraceae
ASV101	IT1C	IT	IT1C	Italy	Calabria	1279	38°31'16.7"N	16°20'29.5"E	0	0	96.6207	3.87899	17.4799	III	medium	sterile	31.2	13	937	0	44.8955	1.47527	448.955	14.7527	0.000951683	30.4321	471748	15.9825	0.715733	448.955	14.7527	0.948171	30.4321	473496	Fungi	Glomeromycota	Glomeromycetes	Glomerales	Glomeraceae
ASV101	G5B	G5	G5B	Germany	Bohn	126	50°44'29.9"N	07°10'23.08"E	1.96335	1	93.6594	6.34058	0	unknown	unknown	unknown	0.1	9	799	0	0	0	0	0	0	0	0	0	0	0	0	0	0	0	Fungi	Glomeromycota	Glomeromycetes	Glomerales	Glomeraceae
ASV101	G5A	G5	G5A	Germany	Bohn	126	50°44'29.9"N	07°10'23.08"E	0	7	70.9424	2.82367	0	unknown	unknown	unknown	0.1	9	799	0	0	0	0	0	0	0	0	0	0	0	0	0	0	0	Fungi	Glomeromycota	Glomeromycetes	Glomerales	Glomeraceae
ASV101	NW5E	NW5	NW5E	Norway	Lofoten	50	68°03'35.2"N	13°18'42.9"E	2.98126	1	91.9578	33.5605	0	IV	strong	fertile	79.56	4	2537	4.52	44.0996	1.3943	440.996	13.943	1.812	31.6285	241.146	9.30377	0.697247	440.996	13.943	35.1619	31.6285	1.0632	Fungi	Glomeromycota	Glomeromycetes	Glomerales	Glomeraceae
ASV101	G4A	G4	G4A	Germany	Sachsen	335	50°58'44.4"N	13°30'08.0"E	81.268	8	14.6789	0	0	unknown	unknown	unknown	0.1	6	709	0	43.6016	2.5147	436.016	25.147	2.75704	17.3387	147.185	0	0	0	0	0	0	0	Fungi	Glomeromycota	Glomeromycetes	Glomerales	Glomeraceae
ASV101	E6B	E6	E6B	Spain	San Benito river	1455	41°12'58.9"N	3°27'38.9"W	8.61196	10	74.9106	23.879	0	IV	strong	sterile	62.8	12	538	0	38.7416	1.35665	387.416	13.5665	1.1062	28.5568	350.222	0	0	0	0	0	0	0	Fungi	Glomeromycota	Glomeromycetes	Glomerales	Glomeraceae
ASV101	G1C	G1	G1C	Germany	Braunlage	598	51°43'58.5"N	10°36'58.0"E	34.1772	1	35.3846	72.8507	0	unknown	unknown	unknown	0.1	8	831	0	43.9921	1.90326	439.921	19.0326	1.5251	23.1141	274.931	0	0	0	0	0	0	0	Fungi	Glomeromycota	Glomeromycetes	Glomerales	Glomeraceae
ASV101	GE1A	GE	GE1A	Georgia	Batumi Botanikal	66	41°41'56.0"N	41°43'07.6"E	1.64246	6	9.30788	40.0871	0	IV	weak	sterile	0.1	10	2560	0	0	0	0	0	0	0	0	0	0	0	0	0	0	0	Fungi	Glomeromycota	Glomeromycetes	Glomerales	Glomeraceae
ASV101	NW2C	NW2	NW2C	Norway	Runde Island	15	62°24'06"N	05°38'28"E	0	0	36.4486	72.9443	63.5514	II	medium	sterile	69.61	5	2652	5.06	40.8455	0.651552	408.455	6.51552	2.32385	62.6895	189.454	11.303	0.519793	408.455	6.51552	39.7002	62.6895	0.123458	Fungi	Glomeromycota	Glomeromycetes	Glomerales	Glomeraceae
ASV101	E5A	E5	E5A	Spain	Ortigal river	1030	42°49'29.4"N	6°52'46.3"W	53.1805	15	43.0241	3.79535	0	IX	medium	fertile	78.73	12	577	0	41.7534	1.56132	417.534	15.6132	1.6932	26.7424	246.595	0	0	0	0	0	0	0	Fungi	Glomeromycota	Glomeromycetes	Glomerales	Glomeraceae
ASV101	9D	CH9	9D	Switzerland	Vorderthal	1250	47°08'09.301"N	8°52'04.248"E	12.0181	10	94.9737	0	0	III	medium	fertile	71.67	7	1637	4.02	44.1691	1.93767	441.691	19.3767	1.39542	22.795	309.346	2.17554	336.374	336.374	21.7554	25.0698	15.4616	1.1171	Fungi	Glomeromycota	Glomeromycetes	Glomerales	Glomeraceae
ASV101	G1B	G1	G1B	Germany	Braunlage	598	51°43'58.5"N	10°36'58.0"E	0	0	32.2785	64.6154	0	unknown	unknown	unknown	0.1	8	831	0	42.656	1.88162	426.56	18.8162	1.22041	22.6698	325.03	0	0	0	0	0	0	0	Fungi	Glomeromycota	Glomeromycetes	Glomerales	Glomeraceae
ASV101	GE1C	GE	GE1C	Georgia	Batumi Botanikal	66	41°41'56.2"N	41°43'09.3"E	0	0	28.97	67.1096	2.27798	IV	medium	fertile	0.1	10	2560	0	0	0	0	0	0	0	0	0	0	0	0	0	0	0	Fungi	Glomeromycota	Glomeromycetes	Glomerales	Glomeraceae
ASV101	NW2A	NW2	NW2A	Norway	Runde Island	15	62°24'06"N	05°38'28"E	67.1937	4	27.0557	0	0	II	strong	sterile	56.88	5	2652	5.14	44.1445	2.15773	441.445	21.5773	1.15973	20.4587	346.094	6.06996	0.320299	441.445	21.5773	27.481	20.4587	0.146329	Fungi	Glomeromycota	Glomeromycetes	Glomerales	Glomeraceae
ASV101	G3B	G3	G3B	Germany	Neuwulmstorf	122	53°25'37.3"N	09°51'25.3"E	0	0	31.7865	51.5081	0	unknown	unknown	unknown	0.1	9	775	0	0	0	0	0	0	0	0	0	0	0	0	0	0	0	Fungi	Glomeromycota	Glomeromycetes	Glomerales	Glomeraceae
ASV101	NW4B	NW4	NW4B	Norway	Tromso	94	69°50'17.4"N	18°50'55.3"E	2.19956	4	84.955	8.76987	0	II	strong	fertile	100	-1	2008	4.44	40.7492	1.35111	407.492	13.5111	0.719644	30.1597	597.176	32.5556	1.37129	407.492	13.5111	16.2014	30.1597	0.984109	Fungi	Glomeromycota	Glomeromycetes	Glomerales	Glomeraceae
ASV101	US3A	US3	US3A	USA	Tomales Bay State Park	25	38°07'38.6"N	122°53'26.3"W	63.1633	12	31.5873	5.2494	0	V	strong	fertile	22.66	15	471	4.86	42.7671	1.64057	427.671	16.4057	1.79078	26.0685	238.818	0	0	0	0	0	0	0	Fungi	Glomeromycota	Glomeromycetes	Glomerales	Glomeraceae
ASV101	US2B	US2	US2B	USA	Fall Creek	233	37°03'44.2"N	122°05'40.3"W	0	0	93.9062	0	1.19773	I	weak	sterile	18.48	13	752	4.49	41.7527	1.72129	417.527	17.2129	2.78204	24.2567	150.079	0	0	0	0	0	0	0	Fungi	Glomeromycota	Glomeromycetes	Glomerales	Glomeraceae
ASV101	G2D	G2	G2D	Germany	Braunlage	616	51°44'10.5"N	10°37'43.4"E	0	0	5.40915	62.5418	0	unknown	unknown	unknown	0.1	8	831	0	45.3241	2.20304	453.241	22.0304	2.7698	20.5735	151.624	0	0	0	0	0	0	0	Fungi	Glomeromycota	Glomeromycetes	Glomerales	Glomeraceae
ASV101	NW5C	NW5	NW5C	Norway	Lofoten	50	68°03'35.3"N	13°18'43.9"E	3.58209	2	84.4776	11.9403	0	IV	medium	sterile	55.75	4	2537	4.35	43.6956	0.939009	436.956	9.39009	1.76504	46.5337	250.727	44.9336	1.33473	436.956	9.39009	31.3647	46.5337	1.1688	Fungi	Glomeromycota	Glomeromycetes	Glomerales	Glomeraceae
ASV101	9A	CH9	9A	Switzerland	Vorderthal	1250	47°08'11.121"N	8°51'59.076"E	5.02632	5	9.29003	0	0	III	strong	sterile	66.46	7	1637	3.97	43.9089	1.65502	439.089	16.5502	1.22895	26.5306	343.247	0.780146	130.665	130.665	7.80146	16.5759	16.7487	0.656298	Fungi	Glomeromycota	Glomeromycetes	Glomerales	Glomeraceae
ASV101	9B	CH9	9B	Switzerland	Vorderthal	1250	47°08'10.890"N	8°51'58.120"E	90.71	11	87.9819	0	0	III	weak	sterile	67.43	7	1637	4.56	43.8277	2.09213	438.277	20.9213	2.0199	20.9488	208.874	2.2757	463.275	463.275	22.757	26.299	20.3575	1.46663	Fungi	Glomeromycota	Glomeromycetes	Glomerales	Glomeraceae
ASV101	E3A	E3	E3A	Spain	Mariaqueira river	307	43°29'15.7"N	8°01'02.5"W	0	4	32.5764	1.46432	0	X	medium	fertile	73	10	1699	0	42.9838	1.98239	429.838	19.8239	1.12185	21.6828	383.15	0	0	0	0	0	0	0	Fungi	Glomeromycota	Glomeromycetes	Glomerales	Glomeraceae
ASV101	E4E	E4	E4E	Spain	Ladra river	400	43°09'48.7"N	7°42'37.9"W	0	0	96.3636	17.7012	0	IV	medium	sterile	77.3	11	1394	0	41.1868	1.52877	411.868	15.2877	0.730789	26.9411	563.594	0	0	0	0	0	0	0	Fungi	Glomeromycota	Glomeromycetes	Glomerales	Glomeraceae
ASV101	FR1A	FR	FR1A	France	Corsica	259	42°28'56.6"N	9°09'06.7"E	6.07577	3	88.1344	1.22873	0	II	weak	sterile	27.17	10	1441	4.53	40.7706	1.24047	407.706	12.4047	0.718223	32.867	247.331	4.40749	0.311736	407.706	12.4047	9.64801	32.867	0.577416	Fungi	Glomeromycota	Glomeromycetes	Glomerales	Glomeraceae
ASV101	G2B	G2	G2B	Germany	Braunlage	616	51°44'10.5"N	10°37'43.4"E	16.2275	2	2.34114	10.3249	0	unknown	unknown	unknown	0.1	8	831	0	39.2333	1.60295	392.333	16.0295	0.876598	24.4757	481.971	0	0	0	0	0	0	0	Fungi	Glomeromycota	Glomeromycetes	Glomerales	Glomeraceae
ASV101	NW4A	NW4	NW4A	Norway	Tromso	94	69°50'17.5"N	18°50'55.3"E	1.22457	23	40.7119	0	0	II	strong	fertile	100	-1	2008	4.25	42.9754	0.952443	429.754	9.52443	0.963067	45.1213	446.734	19.1683	0.750323	429.754	9.52443	26.1975	45.1213	1.31354	Fungi	Glomeromycota	Glomeromycetes	Glomerales	Glomeraceae
ASV101	G4C	G4	G4C	Germany	Sachsen	335	50°58'44.4"N	13°30'08.0"E	0	0	93.5961	6.40394	22.9358	unknown	unknown	unknown	0.1	6	709	0	44.144	2.05376	441.44	20.5376	2.13579	21.4943	185.503	0	0	0	0	0	0	0	Fungi	Glomeromycota	Glomeromycetes	Glomerales	Glomeraceae
ASV101	IR1C	IR	IR1C	Ireland	Munster	115	51°51'00"N	09°33'54"W	81.854	3	27.7193	6.1144	0	unknown	unknown	unknown	0.1	11	1204	4.63	0	0	0	0	0	0	0	0	0	0	0	0	0	0	Fungi	Glomeromycota	Glomeromycetes	Glomerales	Glomeraceae
ASV101	P1E	P	P1E	Madeira	Madeira	1001	32°45'15"N	17°01'17"W	51.9006	20	86.7731	0	0	I	medium	sterile	31.58	19	924	5.47	43.2259	0.84936	432.259	8.4936	1.5866	50.8923	272.444	21.7055	1.23321	217.055	12.3321	59.2215	17.6009	0.304607	Fungi	Glomeromycota	Glomeromycetes	Glomerales	Glomeraceae
ASV101	NW5A	NW5	NW5A	Norway	Lofoten	50	68°03'35.8"N	13°18'44.7"E	8.04215	7	63.4583	0	0	IV	medium	sterile	75.75	4	2537	4.57	44.2543	1.23818	442.543	12.3818	1.38713	35.7414	317.249	44.0508	1.24627	442.543	12.3818	35.5435	35.7414	1.02774	Fungi	Glomeromycota	Glomeromycetes	Glomerales	Glomeraceae
ASV101	GE1E	GE	GE1E	Georgia	Batumi Botanikal	66	41°41'56.3"N	41°43'09.7"E	0	0	57.0806	90.6921	2.83224	IV	strong	fertile	0.1	10	2560	0	40.4797	1.66094	404.797	16.6094	1.69533	24.3716	238.772	1.53304	0.119392	404.797	16.6094	25.3737	24.3716	0.0496252	Fungi	Glomeromycota	Glomeromycetes	Glomerales	Glomeraceae
ASV101	US2A	US2	US2A	USA	Fall Creek	233	37°03'44.2"N	122°05'40.5"W	6.0938	16	80.795	0	0	I	weak	sterile	36.42	13	752	3.99	45.0196	4.71712	450.197	47.1712	6.16139	9.54389	73.0673	0	0	0	0	0	0	0	Fungi	Glomeromycota	Glomeromycetes	Glomerales	Glomeraceae
ASV101	E2D	E2	E2D	Spain	Cadarnoxo	239	42°42'24.4"N	8°54'01.5"W	55.6884	28	59.4008	7.20993	0	IX	weak	sterile	70.15	11	1361	0	44.3685	1.35994	443.685	13.5994	1.13187	32.6253	391.991	0	0	0	0	0	0	0	Fungi	Glomeromycota	Glomeromycetes	Glomerales	Glomeraceae
ASV101	NW4C	NW4	NW4C	Norway	Tromso	94	69°50'17.4"N	18°50'55.6"E	13.6937	2	90.0056	57.0886	1.35135	II	strong	fertile	100	-1	2008	4.41	44.0066	1.11175	440.066	11.1175	1.49948	39.5832	271.756	43.8993	1.34811	440.066	11.1175	30.0487	39.5832	0.901539	Fungi	Glomeromycota	Glomeromycetes	Glomerales	Glomeraceae
ASV101	IR1A	IR	IR1A	Ireland	Munster	115	51°51'00"N	09°33'54"W	71.4286	6	12.0316	1.75439	0	unknown	unknown	unknown	0.1	11	1204	5.25	0	0	0	0	0	0	0	0	0	0	0	0	0	0	Fungi	Glomeromycota	Glomeromycetes	Glomerales	Glomeraceae
ASV101	NW3C	NW3	NW3C	Norway	Møre og Romsdal	40	62°26'49"N	06°34'02"E	35.9387	5	53.9362	29.3086	0	II	strong	fertile	67.85	4	2976	5.26	43.0235	1.24351	430.235	12.4352	1.12393	34.5983	367.216	41.3444	1.51406	430.235	12.4352	16.8201	34.5983	0.303556	Fungi	Glomeromycota	Glomeromycetes	Glomerales	Glomeraceae
ASV101	3C	CH3	3C	Switzerland	Bellinzona	336	46°12'36.469"N	9°01'20.156"E	0	10	57.008	42.992	0	III	medium	fertile	84.93	12	1863	5.39	44.2648	1.7459	442.648	17.459	1.24635	25.3536	344.653	0.420385	70.5779	70.5779	4.20385	11.278	16.7889	0.521021	Fungi	Glomeromycota	Glomeromycetes	Glomerales	Glomeraceae
ASV101	P1C	P	P1C	Madeira	Madeira	1001	32°45'15"N	17°01'17"W	13.2269	6	48.0994	0	0	I	medium	fertile	38.45	19	924	5.36	42.2411	1.12872	422.411	11.2872	1.79123	37.424	235.822	9.87529	0.677699	98.7529	6.77699	70.5424	14.5718	0.116298	Fungi	Glomeromycota	Glomeromycetes	Glomerales	Glomeraceae
ASV101	E3D	E3	E3D	Spain	Mariaqueira river	307	43°29'16.3"N	8°01'03.9"W	0	6	98.5357	66.1769	4.1566	X	medium	sterile	61.17	10	1699	0	41.9253	1.33399	419.253	13.3399	1.03768	31.4285	404.031	0	0	0	0	0	0	0	Fungi	Glomeromycota	Glomeromycetes	Glomerales	Glomeraceae
ASV101	NW3B	NW3	NW3B	Norway	Møre og Romsdal	40	62°26'49"N	06°34'02"E	17.5439	3	53.1476	21.1494	0	II	strong	fertile	72.3	4	2976	5.68	41.2726	1.08704	412.726	10.8704	1.61343	37.968	260.396	6.15567	0.341696	412.726	10.8704	33.0224	37.968	0.339366	Fungi	Glomeromycota	Glomeromycetes	Glomerales	Glomeraceae
ASV101	FR1E	FR	FR1E	France	Corsica	259	42°28'55.9"N	9°09'02.6"E	7.84499	3	90.9263	4.5747	1.21515	II	medium	fertile	27.27	10	1441	5.25	43.9166	1.94343	439.166	19.4343	1.95221	22.5975	224.959	1.97595	0.153935	439.166	19.4343	7.12214	22.5975	0.228643	Fungi	Glomeromycota	Glomeromycetes	Glomerales	Glomeraceae
ASV101	E2C	E2	E2C	Spain	Cadarnoxo	239	42°42'24.8"N	8°54'01.9"W	33.3892	11	44.3116	6.10691	0	IX	weak	sterile	61.49	11	1361	0	43.4145	1.19327	434.145	11.9327	0.839904	36.3827	516.899	0	0	0	0	0	0	0	Fungi	Glomeromycota	Glomeromycetes	Glomerales	Glomeraceae
ASV101	G2E	G2	G2E	Germany	Braunlage	616	51°44'10.5"N	10°37'43.4"E	35.1171	3	89.6751	78.3634	0	unknown	unknown	unknown	0.1	8	831	0	43.0714	1.53434	430.714	15.3434	1.49049	28.0716	279.155	0	0	0	0	0	0	0	Fungi	Glomeromycota	Glomeromycetes	Glomerales	Glomeraceae
ASV101	NW3A	NW3	NW3A	Norway	Møre og Romsdal	40	62°26'49"N	06°34'02"E	46.0638	19	42.9119	0	0	II	medium	fertile	74.92	4	2976	5.51	42.0132	1.68101	420.132	16.8101	0.610836	24.9928	668.681	13.4866	0.695976	420.132	16.8101	36.8452	24.9928	0.254895	Fungi	Glomeromycota	Glomeromycetes	Glomerales	Glomeraceae
ASV101	GR1A	GR	GR1A	Greece	Pilion	929	39°24'03.7"N	23°04'55.0"E	0	0	82.2335	6.70698	0	III	weak	sterile	31.99	16	569	4.53	38.0732	1.06723	380.732	10.6723	1.70717	35.6748	223.019	6.76758	0.289578	380.732	10.6723	34.3113	35.6748	0.163699	Fungi	Glomeromycota	Glomeromycetes	Glomerales	Glomeraceae
ASV101	IR1B	IR	IR1B	Ireland	Munster	115	51°51'00"N	09°33'54"W	70.5263	8	26.7081	1.86335	0	unknown	unknown	unknown	0.1	11	1204	0	0	0	0	0	0	0	0	0	0	0	0	0	0	0	Fungi	Glomeromycota	Glomeromycetes	Glomerales	Glomeraceae
ASV101	E6A	E6	E6A	Spain	San Benito river	1455	41°12'59.3"N	3°27'38.6"W	11.8408	13	19.1073	10.3341	0	IV	strong	fertile	63.09	12	538	0	40.1098	1.6755	401.098	16.755	1.62074	23.939	247.479	0	0	0	0	0	0	0	Fungi	Glomeromycota	Glomeromycetes	Glomerales	Glomeraceae
ASV101	E5C	E5	E5C	Spain	Ortigal river	1030	42°49'28.7"N	6°52'45.6"W	2.11912	8	53.5559	7.90426	0	IX	medium	fertile	74.33	12	577	0	41.5934	1.67925	415.934	16.7925	1.17953	24.769	352.627	0	0	0	0	0	0	0	Fungi	Glomeromycota	Glomeromycetes	Glomerales	Glomeraceae
ASV101	IT1A	IT	IT1A	Italy	Calabria	1279	38°31'17.4"N	16°20'29.7"E	0	0	78.6411	0	0	III	weak	sterile	31.08	13	937	0	0	0	0	0	0	0	0	0	0	0	0	0	0	0	Fungi	Glomeromycota	Glomeromycetes	Glomerales	Glomeraceae
ASV101	US3D	US3	US3D	USA	Tomales Bay State Park	25	38°07'39.7"N	122°53'25.8"W	34.2525	13	38.575	8.19557	0	V	medium	sterile	27.49	15	471	4.77	45.7303	3.55545	457.303	35.5545	4.87405	12.862	93.8241	0	0	0	0	0	0	0	Fungi	Glomeromycota	Glomeromycetes	Glomerales	Glomeraceae
ASV101	US1A	US1	US1A	USA	Bacon Creek	1272	38°54'47.9"N	120°39'17.5"W	0	2	60.9126	0	0	VII	weak	sterile	54.75	8	1411	4.33	0	0	0	0	0	0	0	0	0	0	0	0	0	0	Fungi	Glomeromycota	Glomeromycetes	Glomerales	Glomeraceae
ASV101	US1C	US1	US1C	USA	Bacon Creek	1272	38°54'48.2"N	120°39'15.6"W	1.62126	11	62.8571	3.61253	0	VII	medium	sterile	32.55	8	1411	4.2	0	0	0	0	0	0	0	0	0	0	0	0	0	0	Fungi	Glomeromycota	Glomeromycetes	Glomerales	Glomeraceae
ASV101	E2A	E2	E2A	Spain	Cadarnoxo	239	42°42'25.5"N	8°54'02.3"W	78.9174	7	14.9757	0	0	IX	medium	sterile	30.32	11	1361	0	40.0207	0.981077	400.207	9.81077	0.443122	40.7926	903.152	0	0	0	0	0	0	0	Fungi	Glomeromycota	Glomeromycetes	Glomerales	Glomeraceae
ASV101	G4B	G4	G4B	Germany	Sachsen	335	50°58'44.4"N	13°30'08.0"E	56.8807	2	18.732	5.50459	0	unknown	unknown	unknown	0.1	6	709	0	0	0	0	0	0	0	0	0	0	0	0	0	0	0	Fungi	Glomeromycota	Glomeromycetes	Glomerales	Glomeraceae
ASV101	G3A	G3	G3A	Germany	Neuwulmstorf	122	53°25'37.3"N	09°51'25.3"E	11.8329	1	0	46.3415	0	unknown	unknown	unknown	0.1	9	775	0	0	0	0	0	0	0	0	0	0	0	0	0	0	0	Fungi	Glomeromycota	Glomeromycetes	Glomerales	Glomeraceae
ASV101	IT1B	IT	IT1B	Italy	Calabria	1279	38°31'17.3"N	16°20'29.0"E	0	7	96.5392	3.37933	3.46084	III	medium	sterile	26.1	13	937	0	0	0	0	0	0	0	0	0	0	0	0	0	0	0	Fungi	Glomeromycota	Glomeromycetes	Glomerales	Glomeraceae
ASV101	3B	CH3	3B	Switzerland	Bellinzona	336	46°12'35.579"N	9°01'20.130"E	54.1114	6	36.9363	8.95225	0	III	medium	sterile	80.24	12	1863	5.28	42.3556	1.6781	423.556	16.7811	0.978372	25.2401	409.642	0.820741	140.48	140.48	8.20741	19.2624	17.1163	0.607192	Fungi	Glomeromycota	Glomeromycetes	Glomerales	Glomeraceae
ASV101	E5D	E5	E5D	Spain	Ortigal river	1030	42°49'28.7"N	6°52'45.8"W	18.0907	14	74.005	43.0567	1.26826	IX	medium	fertile	78.67	12	577	0	41.8093	1.85762	418.093	18.5762	1.44247	22.5069	289.845	0	0	0	0	0	0	0	Fungi	Glomeromycota	Glomeromycetes	Glomerales	Glomeraceae
ASV1012	G1C	G1	G1C	Germany	Braunlage	598	51°43'58.5"N	10°36'58.0"E	34.1772	1	35.3846	72.8507	0	unknown	unknown	unknown	0.1	8	831	0	43.9921	1.90326	439.921	19.0326	1.5251	23.1141	274.931	0	0	0	0	0	0	0	Fungi	Ascomycota	Leotiomycetes	Helotiales	Hyaloscyphaceae	Hyaloscypha	bicolor
ASV1012	G3A	G3	G3A	Germany	Neuwulmstorf	122	53°25'37.3"N	09°51'25.3"E	11.8329	1	0	46.3415	0	unknown	unknown	unknown	0.1	9	775	0	0	0	0	0	0	0	0	0	0	0	0	0	0	0	Fungi	Ascomycota	Leotiomycetes	Helotiales	Hyaloscyphaceae	Hyaloscypha	bicolor
ASV1012	P1E	P	P1E	Madeira	Madeira	1001	32°45'15"N	17°01'17"W	51.9006	20	86.7731	0	0	I	medium	sterile	31.58	19	924	5.47	43.2259	0.84936	432.259	8.4936	1.5866	50.8923	272.444	21.7055	1.23321	217.055	12.3321	59.2215	17.6009	0.304607	Fungi	Ascomycota	Leotiomycetes	Helotiales	Hyaloscyphaceae	Hyaloscypha	bicolor
ASV1012	E2A	E2	E2A	Spain	Cadarnoxo	239	42°42'25.5"N	8°54'02.3"W	78.9174	7	14.9757	0	0	IX	medium	sterile	30.32	11	1361	0	40.0207	0.981077	400.207	9.81077	0.443122	40.7926	903.152	0	0	0	0	0	0	0	Fungi	Ascomycota	Leotiomycetes	Helotiales	Hyaloscyphaceae	Hyaloscypha	bicolor
ASV1012	E4E	E4	E4E	Spain	Ladra river	400	43°09'48.7"N	7°42'37.9"W	0	0	96.3636	17.7012	0	IV	medium	sterile	77.3	11	1394	0	41.1868	1.52877	411.868	15.2877	0.730789	26.9411	563.594	0	0	0	0	0	0	0	Fungi	Ascomycota	Leotiomycetes	Helotiales	Hyaloscyphaceae	Hyaloscypha	bicolor
ASV1012	FR1A	FR	FR1A	France	Corsica	259	42°28'56.6"N	9°09'06.7"E	6.07577	3	88.1344	1.22873	0	II	weak	sterile	27.17	10	1441	4.53	40.7706	1.24047	407.706	12.4047	0.718223	32.867	247.331	4.40749	0.311736	407.706	12.4047	9.64801	32.867	0.577416	Fungi	Ascomycota	Leotiomycetes	Helotiales	Hyaloscyphaceae	Hyaloscypha	bicolor
ASV1012	G2B	G2	G2B	Germany	Braunlage	616	51°44'10.5"N	10°37'43.4"E	16.2275	2	2.34114	10.3249	0	unknown	unknown	unknown	0.1	8	831	0	39.2333	1.60295	392.333	16.0295	0.876598	24.4757	481.971	0	0	0	0	0	0	0	Fungi	Ascomycota	Leotiomycetes	Helotiales	Hyaloscyphaceae	Hyaloscypha	bicolor
ASV1012	E5D	E5	E5D	Spain	Ortigal river	1030	42°49'28.7"N	6°52'45.8"W	18.0907	14	74.005	43.0567	1.26826	IX	medium	fertile	78.67	12	577	0	41.8093	1.85762	418.093	18.5762	1.44247	22.5069	289.845	0	0	0	0	0	0	0	Fungi	Ascomycota	Leotiomycetes	Helotiales	Hyaloscyphaceae	Hyaloscypha	bicolor
ASV1012	3E	CH3	3E	Switzerland	Bellinzona	336	46°12'36.155"N	9°01'19.680"E	0	0				III	strong	sterile	81.5	12	1863	5.37	43.911	1.59298	439.11	15.9298	1.00656	27.5653	421.196	0.484576	80.0118	80.0118	4.84576	13.5103	16.5117	0.493073	Fungi	Ascomycota	Leotiomycetes	Helotiales	Hyaloscyphaceae	Hyaloscypha	bicolor
ASV1012	G1A	G1	G1A	Germany	Braunlage	598	51°43'58.5"N	10°36'58.0"E	0	0	27.1493	33.5443	0	unknown	unknown	unknown	0.1	8	831	0	42.6682	1.96198	426.682	19.6198	1.44653	21.7475	287.865	0	0	0	0	0	0	0	Fungi	Ascomycota	Leotiomycetes	Helotiales	Hyaloscyphaceae	Hyaloscypha	bicolor
ASV1012	E3A	E3	E3A	Spain	Mariaqueira river	307	43°29'15.7"N	8°01'02.5"W	0	4	32.5764	1.46432	0	X	medium	fertile	73	10	1699	0	42.9838	1.98239	429.838	19.8239	1.12185	21.6828	383.15	0	0	0	0	0	0	0	Fungi	Ascomycota	Leotiomycetes	Helotiales	Hyaloscyphaceae	Hyaloscypha	bicolor
ASV1012	E3C	E3	E3C	Spain	Mariaqueira river	307	43°29'15.8"N	8°01'03.8"W	0	0	93.7651	2.0783	1.24666	X	strong	fertile	73.01	10	1699	0	41.9204	1.20473	419.204	12.0473	0.920399	34.7964	455.459	0	0	0	0	0	0	0	Fungi	Ascomycota	Leotiomycetes	Helotiales	Hyaloscyphaceae	Hyaloscypha	bicolor
ASV1012	NW3C	NW3	NW3C	Norway	Møre og Romsdal	40	62°26'49"N	06°34'02"E	35.9387	5	53.9362	29.3086	0	II	strong	fertile	67.85	4	2976	5.26	43.0235	1.24351	430.235	12.4352	1.12393	34.5983	367.216	41.3444	1.51406	430.235	12.4352	16.8201	34.5983	0.303556	Fungi	Ascomycota	Leotiomycetes	Helotiales	Hyaloscyphaceae	Hyaloscypha	bicolor
ASV1012	GE1E	GE	GE1E	Georgia	Batumi Botanikal	66	41°41'56.3"N	41°43'09.7"E	0	0	57.0806	90.6921	2.83224	IV	strong	fertile	0.1	10	2560	0	40.4797	1.66094	404.797	16.6094	1.69533	24.3716	238.772	1.53304	0.119392	404.797	16.6094	25.3737	24.3716	0.0496252	Fungi	Ascomycota	Leotiomycetes	Helotiales	Hyaloscyphaceae	Hyaloscypha	bicolor
ASV1012	NW1B	NW1	NW1B	Norway	Akershus	545	60°11'04"N	10°51'22"E	0	0	86.981	2.05259	0	I	weak	sterile	70.71	5	870	3.98	41.9087	1.54258	419.087	15.4258	0.933959	27.1679	445.906	27.0555	1.16305	419.087	15.4258	28.3133	27.1679	1.01083	Fungi	Ascomycota	Leotiomycetes	Helotiales	Hyaloscyphaceae	Hyaloscypha	bicolor
ASV1012	P1C	P	P1C	Madeira	Madeira	1001	32°45'15"N	17°01'17"W	13.2269	6	48.0994	0	0	I	medium	fertile	38.45	19	924	5.36	42.2411	1.12872	422.411	11.2872	1.79123	37.424	235.822	9.87529	0.677699	98.7529	6.77699	70.5424	14.5718	0.116298	Fungi	Ascomycota	Leotiomycetes	Helotiales	Hyaloscyphaceae	Hyaloscypha	bicolor
ASV1012	G4A	G4	G4A	Germany	Sachsen	335	50°58'44.4"N	13°30'08.0"E	81.268	8	14.6789	0	0	unknown	unknown	unknown	0.1	6	709	0	43.6016	2.5147	436.016	25.147	2.75704	17.3387	147.185	0	0	0	0	0	0	0	Fungi	Ascomycota	Leotiomycetes	Helotiales	Hyaloscyphaceae	Hyaloscypha	bicolor
ASV1012	IR1A	IR	IR1A	Ireland	Munster	115	51°51'00"N	09°33'54"W	71.4286	6	12.0316	1.75439	0	unknown	unknown	unknown	0.1	11	1204	5.25	0	0	0	0	0	0	0	0	0	0	0	0	0	0	Fungi	Ascomycota	Leotiomycetes	Helotiales	Hyaloscyphaceae	Hyaloscypha	bicolor
ASV1012	NW2C	NW2	NW2C	Norway	Runde Island	15	62°24'06"N	05°38'28"E	0	0	36.4486	72.9443	63.5514	II	medium	sterile	69.61	5	2652	5.06	40.8455	0.651552	408.455	6.51552	2.32385	62.6895	189.454	11.303	0.519793	408.455	6.51552	39.7002	62.6895	0.123458	Fungi	Ascomycota	Leotiomycetes	Helotiales	Hyaloscyphaceae	Hyaloscypha	bicolor
ASV1012	3B	CH3	3B	Switzerland	Bellinzona	336	46°12'35.579"N	9°01'20.130"E	54.1114	6	36.9363	8.95225	0	III	medium	sterile	80.24	12	1863	5.28	42.3556	1.6781	423.556	16.7811	0.978372	25.2401	409.642	0.820741	140.48	140.48	8.20741	19.2624	17.1163	0.607192	Fungi	Ascomycota	Leotiomycetes	Helotiales	Hyaloscyphaceae	Hyaloscypha	bicolor
ASV1012	US1E	US1	US1E	USA	Bacon Creek	1272	38°54'49.7"N	120°39'15.3"W	35.4748	10	98.3787	37.1429	0	VII	strong	sterile	46.29	8	1411	4.41	0	0	0	0	0	0	0	0	0	0	0	0	0	0	Fungi	Ascomycota	Leotiomycetes	Helotiales	Hyaloscyphaceae	Hyaloscypha	bicolor
ASV1012	G5B	G5	G5B	Germany	Bohn	126	50°44'29.9"N	07°10'23.08"E	1.96335	1	93.6594	6.34058	0	unknown	unknown	unknown	0.1	9	799	0	0	0	0	0	0	0	0	0	0	0	0	0	0	0	Fungi	Ascomycota	Leotiomycetes	Helotiales	Hyaloscyphaceae	Hyaloscypha	bicolor
ASV1012	G5A	G5	G5A	Germany	Bohn	126	50°44'29.9"N	07°10'23.08"E	0	7	70.9424	2.82367	0	unknown	unknown	unknown	0.1	9	799	0	0	0	0	0	0	0	0	0	0	0	0	0	0	0	Fungi	Ascomycota	Leotiomycetes	Helotiales	Hyaloscyphaceae	Hyaloscypha	bicolor
ASV1012	IT1C	IT	IT1C	Italy	Calabria	1279	38°31'16.7"N	16°20'29.5"E	0	0	96.6207	3.87899	17.4799	III	medium	sterile	31.2	13	937	0	44.8955	1.47527	448.955	14.7527	0.000951683	30.4321	471748	15.9825	0.715733	448.955	14.7527	0.948171	30.4321	473496	Fungi	Ascomycota	Leotiomycetes	Helotiales	Hyaloscyphaceae	Hyaloscypha	bicolor
ASV1012	NW5E	NW5	NW5E	Norway	Lofoten	50	68°03'35.2"N	13°18'42.9"E	2.98126	1	91.9578	33.5605	0	IV	strong	fertile	79.56	4	2537	4.52	44.0996	1.3943	440.996	13.943	1.812	31.6285	241.146	9.30377	0.697247	440.996	13.943	35.1619	31.6285	1.0632	Fungi	Ascomycota	Leotiomycetes	Helotiales	Hyaloscyphaceae	Hyaloscypha	bicolor
ASV1012	G4B	G4	G4B	Germany	Sachsen	335	50°58'44.4"N	13°30'08.0"E	56.8807	2	18.732	5.50459	0	unknown	unknown	unknown	0.1	6	709	0	0	0	0	0	0	0	0	0	0	0	0	0	0	0	Fungi	Ascomycota	Leotiomycetes	Helotiales	Hyaloscyphaceae	Hyaloscypha	bicolor
ASV1012	NW3B	NW3	NW3B	Norway	Møre og Romsdal	40	62°26'49"N	06°34'02"E	17.5439	3	53.1476	21.1494	0	II	strong	fertile	72.3	4	2976	5.68	41.2726	1.08704	412.726	10.8704	1.61343	37.968	260.396	6.15567	0.341696	412.726	10.8704	33.0224	37.968	0.339366	Fungi	Ascomycota	Leotiomycetes	Helotiales	Hyaloscyphaceae	Hyaloscypha	bicolor
ASV1012	G2D	G2	G2D	Germany	Braunlage	616	51°44'10.5"N	10°37'43.4"E	0	0	5.40915	62.5418	0	unknown	unknown	unknown	0.1	8	831	0	45.3241	2.20304	453.241	22.0304	2.7698	20.5735	151.624	0	0	0	0	0	0	0	Fungi	Ascomycota	Leotiomycetes	Helotiales	Hyaloscyphaceae	Hyaloscypha	bicolor
ASV1012	3C	CH3	3C	Switzerland	Bellinzona	336	46°12'36.469"N	9°01'20.156"E	0	10	57.008	42.992	0	III	medium	fertile	84.93	12	1863	5.39	44.2648	1.7459	442.648	17.459	1.24635	25.3536	344.653	0.420385	70.5779	70.5779	4.20385	11.278	16.7889	0.521021	Fungi	Ascomycota	Leotiomycetes	Helotiales	Hyaloscyphaceae	Hyaloscypha	bicolor
ASV1012	NW3A	NW3	NW3A	Norway	Møre og Romsdal	40	62°26'49"N	06°34'02"E	46.0638	19	42.9119	0	0	II	medium	fertile	74.92	4	2976	5.51	42.0132	1.68101	420.132	16.8101	0.610836	24.9928	668.681	13.4866	0.695976	420.132	16.8101	36.8452	24.9928	0.254895	Fungi	Ascomycota	Leotiomycetes	Helotiales	Hyaloscyphaceae	Hyaloscypha	bicolor
ASV1012	GE1C	GE	GE1C	Georgia	Batumi Botanikal	66	41°41'56.2"N	41°43'09.3"E	0	0	28.97	67.1096	2.27798	IV	medium	fertile	0.1	10	2560	0	0	0	0	0	0	0	0	0	0	0	0	0	0	0	Fungi	Ascomycota	Leotiomycetes	Helotiales	Hyaloscyphaceae	Hyaloscypha	bicolor
ASV1012	NW4B	NW4	NW4B	Norway	Tromso	94	69°50'17.4"N	18°50'55.3"E	2.19956	4	84.955	8.76987	0	II	strong	fertile	100	-1	2008	4.44	40.7492	1.35111	407.492	13.5111	0.719644	30.1597	597.176	32.5556	1.37129	407.492	13.5111	16.2014	30.1597	0.984109	Fungi	Ascomycota	Leotiomycetes	Helotiales	Hyaloscyphaceae	Hyaloscypha	bicolor
[truncated: 69,798 more rows]
